# Supplementary material for: The Phanuromyia galeata species group (Hymenoptera, Platygastridae, Telenominae): shining a lantern into an unexplored corner of Neotropical diversity
Source: Zookeys. 2017 Mar 27;(663):71–105. doi: 10.3897/zookeys.663.11554 (PMC5523176; doi:10.3897/zookeys.663.11554)
Supplement: XML Treatment for Phanuromyia [file zookeys.663.11554-treatment1.xml]

<!DOCTYPE tp:taxon-treatment
  PUBLIC "-//TaxonX//DTD Taxonomic Treatment Publishing DTD v0 20100105//EN" "tax-treatment-NSO.dtd">
<tp:taxon-treatment xmlns:tp="http://www.plazi.org/taxpub"><tp:treatment-meta><kwd-group><label>Taxon classification</label><kwd><named-content xmlns:xlink="http://www.w3.org/1999/xlink" content-type="kingdom">Animalia</named-content></kwd><kwd><named-content xmlns:xlink="http://www.w3.org/1999/xlink" content-type="order">Hymenoptera</named-content></kwd><kwd><named-content xmlns:xlink="http://www.w3.org/1999/xlink" content-type="family">Platygastridae</named-content></kwd></kwd-group><mixed-citation publication-type="journal"><person-group><name><surname>Nesheim</surname><given-names>Katherine C.</given-names></name><name><surname>Masner</surname><given-names>Lubomír</given-names></name><name><surname>Johnson</surname><given-names>Norman F.</given-names></name></person-group><article-title>The <italic><tp:taxon-name><tp:taxon-name-part taxon-name-part-type="genus" reg="Phanuromyia">Phanuromyia</tp:taxon-name-part> <tp:taxon-name-part taxon-name-part-type="species" reg="galeata">galeata</tp:taxon-name-part></tp:taxon-name></italic> species group (<tp:taxon-name><tp:taxon-name-part taxon-name-part-type="order">Hymenoptera</tp:taxon-name-part></tp:taxon-name>, <tp:taxon-name><tp:taxon-name-part taxon-name-part-type="family">Platygastridae</tp:taxon-name-part></tp:taxon-name>, <tp:taxon-name><tp:taxon-name-part taxon-name-part-type="subfamily">Telenominae</tp:taxon-name-part></tp:taxon-name>): shining a lantern into an unexplored corner of Neotropical diversity</article-title><source>Zookeys</source><day>27</day><month>3</month><year>2017</year><volume>2017</volume><issue>663</issue><fpage>71</fpage><lpage>105</lpage><pub-id pub-id-type="doi">10.3897/zookeys.663.11554</pub-id></mixed-citation></tp:treatment-meta><tp:nomenclature><tp:taxon-name>
            <tp:taxon-name-part taxon-name-part-type="genus" reg="Phanuromyia">Phanuromyia</tp:taxon-name-part>
            <object-id xmlns:xlink="http://www.w3.org/1999/xlink" content-type="zoobank" xlink:type="simple">http://zoobank.org/FDEC083E-2450-477E-B678-82F53B317E22</object-id>
            <object-id xmlns:xlink="http://www.w3.org/1999/xlink" xlink:type="simple">http://bioguid.osu.edu/xbiod_concepts/600</object-id>
          </tp:taxon-name><tp:taxon-authority>Dodd</tp:taxon-authority><tp:nomenclature-citation-list><tp:nomenclature-citation><tp:taxon-name>
                <tp:taxon-name-part taxon-name-part-type="genus" reg="Phanuromyia">Phanuromyia</tp:taxon-name-part>
              </tp:taxon-name><comment>Dodd, 1914: 121. Original description. Type: <tp:taxon-name><tp:taxon-name-part taxon-name-part-type="genus" reg="Phanuromyia">Phanuromyia</tp:taxon-name-part> <tp:taxon-name-part taxon-name-part-type="species" reg="rufobasalis">rufobasalis</tp:taxon-name-part></tp:taxon-name> Dodd, by monotypy and original designation. <xref ref-type="bibr" rid="B8">Kieffer 1926</xref>: 16, 131 (description, keyed); <xref ref-type="bibr" rid="B14">Muesebeck and Walkley 1956</xref>: 384 (citation of type species); Masner, 1976: 79 (taxonomic status); <xref ref-type="bibr" rid="B6">Johnson 1991</xref>: 211 (description); <xref ref-type="bibr" rid="B7">Johnson 1992</xref>: 564 (catalog, catalog of world species); <xref ref-type="bibr" rid="B4">Johnson and Musetti 2003</xref>: 139 (description, synonymy, list of included species); <xref ref-type="bibr" rid="B16">Taekul et al. 2014</xref>: 30 (diagnosis, phylogenetic relationships within <tp:taxon-name><tp:taxon-name-part taxon-name-part-type="subfamily">Telenominae</tp:taxon-name-part></tp:taxon-name>); <xref ref-type="bibr" rid="B18">Veenakumari and Mohanraj 2014</xref>: 135, 146 (key to species of India, distribution).</comment></tp:nomenclature-citation><tp:nomenclature-citation><tp:taxon-name>
                <tp:taxon-name-part taxon-name-part-type="genus" reg="Issidotelenomus">Issidotelenomus</tp:taxon-name-part>
              </tp:taxon-name><comment>Pélov, 1975: 89. Original description. Type: <tp:taxon-name><tp:taxon-name-part taxon-name-part-type="genus" reg="Issidotelenomus">Issidotelenomus</tp:taxon-name-part> <tp:taxon-name-part taxon-name-part-type="species" reg="obscuripes">obscuripes</tp:taxon-name-part></tp:taxon-name> Pélov, by original designation. <xref ref-type="bibr" rid="B9">Kozlov and Kononova 1983</xref>: 137 (junior synonym of <tp:taxon-name><tp:taxon-name-part taxon-name-part-type="genus" reg="Telenomus">Telenomus</tp:taxon-name-part></tp:taxon-name> Haliday); <xref ref-type="bibr" rid="B4">Johnson and Musetti 2003</xref>: 140 (junior synonym of <tp:taxon-name><tp:taxon-name-part taxon-name-part-type="genus" reg="Phanuromyia">Phanuromyia</tp:taxon-name-part></tp:taxon-name> Dodd).</comment></tp:nomenclature-citation></tp:nomenclature-citation-list></tp:nomenclature><tp:treatment-sec sec-type="diagnosis" id="SECID0E3BAE"><title>Diagnosis.</title><p>The three genera <italic><tp:taxon-name><tp:taxon-name-part taxon-name-part-type="genus" reg="Phanuromyia">Phanuromyia</tp:taxon-name-part></tp:taxon-name></italic>, <italic><tp:taxon-name><tp:taxon-name-part taxon-name-part-type="genus" reg="Telenomus">Telenomus</tp:taxon-name-part></tp:taxon-name></italic> and <italic><tp:taxon-name><tp:taxon-name-part taxon-name-part-type="genus" reg="Trissolcus">Trissolcus</tp:taxon-name-part></tp:taxon-name></italic> Ashmead cannot be distinguished on the basis of any single, easily recognized morphological character. Rather, they are recognized by the preponderance of evidence from several characters: presence or absence of sculpture on the medial portion of the frons, length of setation between the ommatidia of the compound eyes, shape of the head, number of clavomeres in the female antenna, presence or absence of notauli on the mesoscutum, presence or absence of sculpture on the disk of the mesoscutellum, form of the sternaulus, shape of the first and second metasomal tergites, and sculpture of the second metasomal tergite. To distinguish <italic><tp:taxon-name><tp:taxon-name-part taxon-name-part-type="genus" reg="Phanuromyia">Phanuromyia</tp:taxon-name-part></tp:taxon-name></italic>, focus should first be placed on the sternaulus. In the large majority of species this is expressed as a line of pits, beginning anteriorly on the mesepisternum near the dorsal apex of the acetabular carina and extending dorsally and posteriorly toward the mesopleural pit. In <italic><tp:taxon-name><tp:taxon-name-part taxon-name-part-type="genus" reg="Telenomus">Telenomus</tp:taxon-name-part></tp:taxon-name></italic> and <italic><tp:taxon-name><tp:taxon-name-part taxon-name-part-type="genus" reg="Trissolcus">Trissolcus</tp:taxon-name-part></tp:taxon-name></italic> the sternaulus may have a single irregularly shaped pit, and its course is otherwise represented by fold or crease in the cuticle. Small individuals of <italic><tp:taxon-name><tp:taxon-name-part taxon-name-part-type="genus" reg="Phanuromyia">Phanuromyia</tp:taxon-name-part></tp:taxon-name></italic>, however, also may have merely a poorly defined line of impression. Supplemental characters to distinguish <italic><tp:taxon-name><tp:taxon-name-part taxon-name-part-type="genus" reg="Phanuromyia">Phanuromyia</tp:taxon-name-part></tp:taxon-name></italic> are eye setation very short or seemingly absent; frontal depression weakly expressed so that the head appears semiglobose in shape; frontal sculpture highly variable, ranging from smooth to sculptured throughout; female antenna with five clavomeres (defined morphologically, see <xref ref-type="bibr" rid="B5">Johnson 1984</xref>); notauli absent; mesoscutellar disk sculpture highly variable; T1 strongly transverse; T2 longer than wide; T2 often with distinctive coriaceous to reticulate microsculpture extending beyond the pits marking the position of the antecostal suture and the longitudinal striae arising between those pits. As <xref ref-type="bibr" rid="B1">Dodd (1914)</xref> noted, the ovipositor is often exserted a great distance and is easily seen, but this feature is relevant for only a minority of species.</p><p>Within <italic><tp:taxon-name><tp:taxon-name-part taxon-name-part-type="genus" reg="Phanuromyia">Phanuromyia</tp:taxon-name-part></tp:taxon-name></italic>, we separate the <italic><tp:taxon-name><tp:taxon-name-part taxon-name-part-type="species" reg="galeata">galeata</tp:taxon-name-part></tp:taxon-name></italic> group purely as a practical grouping, and at this point we do not assert its monophyly. The group may be distinguished, first and foremost, by their unusually large body size: most specimens are greater than 2 mm in length. Beyond that, the body is distinctly elongate, T1 in the female is produced into a horn to house the ovipositor, T2 is strongly elongate, as often are the following tergites. The group is strictly Neotropical in distribution, extending from the Isthmus of Tehuantepec in the north to Misiones in southern Paraguay.</p></tp:treatment-sec><tp:treatment-sec sec-type="key" id="SECID0EVEAE"><title>Key to assist recognition of <italic><tp:taxon-name><tp:taxon-name-part taxon-name-part-type="genus" reg="Phanuromyia">Phanuromyia</tp:taxon-name-part></tp:taxon-name></italic></title><table-wrap content-type="key" position="anchor" orientation="portrait"><table id="TID0EUHAC" rules="all"><tbody><tr><td rowspan="1" colspan="1">1</td><td rowspan="1" colspan="1">Notauli present</td><td rowspan="1" colspan="1">
                    <bold><italic><tp:taxon-name><tp:taxon-name-part taxon-name-part-type="genus" reg="Trissolcus">Trissolcus</tp:taxon-name-part></tp:taxon-name>, <tp:taxon-name><tp:taxon-name-part taxon-name-part-type="genus" reg="Telenomus">Telenomus</tp:taxon-name-part></tp:taxon-name></italic></bold>
                  </td></tr><tr><td rowspan="1" colspan="1">–</td><td rowspan="1" colspan="1">Notauli absent</td><td rowspan="1" colspan="1">
                    <bold>2</bold>
                  </td></tr><tr><td rowspan="1" colspan="1">2</td><td rowspan="1" colspan="1">Sternaulus indicated by a distinct oblique line of foveolae on the mesepisternum</td><td rowspan="1" colspan="1">most <bold><italic><tp:taxon-name><tp:taxon-name-part taxon-name-part-type="genus" reg="Phanuromyia">Phanuromyia</tp:taxon-name-part></tp:taxon-name></italic></bold></td></tr><tr><td rowspan="1" colspan="1">–</td><td rowspan="1" colspan="1">Sternaulus indicated by a shallow fold or by 1 to 2 irregular pits near pro-mesothoracic suture</td><td rowspan="1" colspan="1">
                    <bold>3</bold>
                  </td></tr><tr><td rowspan="1" colspan="1">3(2)</td><td rowspan="1" colspan="1">T2 reticulate beyond basal costae</td><td rowspan="1" colspan="1">
                    <bold><italic><tp:taxon-name><tp:taxon-name-part taxon-name-part-type="genus" reg="Phanuromyia">Phanuromyia</tp:taxon-name-part></tp:taxon-name></italic></bold>
                  </td></tr><tr><td rowspan="1" colspan="1">–</td><td rowspan="1" colspan="1">T2 smooth beyond basal costae</td><td rowspan="1" colspan="1">
                    <bold>4</bold>
                  </td></tr><!--PageBreak--><tr><td rowspan="1" colspan="1">4(3)</td><td rowspan="1" colspan="1">Antennal scrobe absent or weakly impressed, head in lateral profile semiglobose</td><td rowspan="1" colspan="1">
                    <bold><italic><tp:taxon-name><tp:taxon-name-part taxon-name-part-type="genus" reg="Phanuromyia">Phanuromyia</tp:taxon-name-part></tp:taxon-name></italic></bold>
                  </td></tr><tr><td rowspan="1" colspan="1">–</td><td rowspan="1" colspan="1">Antennal scrobe and lateral profile variable</td><td rowspan="1" colspan="1">
                    <bold><italic><tp:taxon-name><tp:taxon-name-part taxon-name-part-type="genus" reg="Trissolcus">Trissolcus</tp:taxon-name-part></tp:taxon-name>, <tp:taxon-name><tp:taxon-name-part taxon-name-part-type="genus" reg="Telenomus">Telenomus</tp:taxon-name-part></tp:taxon-name></italic></bold>
                  </td></tr></tbody></table></table-wrap></tp:treatment-sec><ref-list><ref id="B8"><mixed-citation xmlns:xlink="http://www.w3.org/1999/xlink" xlink:type="simple">
          <person-group><name name-style="western"><surname>Kieffer</surname><given-names>JJ</given-names></name></person-group> (<year>1926</year>) <source><tp:taxon-name><tp:taxon-name-part taxon-name-part-type="family">Scelionidae</tp:taxon-name-part></tp:taxon-name>. Das Tierreich. Vol. 48.</source> <publisher-name>Walter de Gruyter &amp; Co.</publisher-name>, <publisher-loc>Berlin</publisher-loc>, <size units="page">885 pp</size>.</mixed-citation></ref><ref id="B14"><mixed-citation xmlns:xlink="http://www.w3.org/1999/xlink" xlink:type="simple">
          <person-group><name name-style="western"><surname>Muesebeck</surname><given-names>CFW</given-names></name><name name-style="western"><surname>Walkley</surname><given-names>LM</given-names></name></person-group> (<year>1956</year>) <article-title>Type species of the genera and subgenera of parasitic wasps comprising the superfamily <tp:taxon-name><tp:taxon-name-part taxon-name-part-type="superfamily">Proctotrupoidea</tp:taxon-name-part></tp:taxon-name> (order <tp:taxon-name><tp:taxon-name-part taxon-name-part-type="order">Hymenoptera</tp:taxon-name-part></tp:taxon-name>).</article-title> <source>Proceedings of the United States National Museum</source> <volume>105</volume>: <fpage>319</fpage>–<lpage>419</lpage>. <ext-link xlink:type="simple" ext-link-type="doi" xlink:href="10.5479/si.00963801.3359.319">https://doi.org/10.5479/si.00963801.3359.319</ext-link></mixed-citation></ref><ref id="B6"><mixed-citation xmlns:xlink="http://www.w3.org/1999/xlink" xlink:type="simple">
          <person-group><name name-style="western"><surname>Johnson</surname><given-names>NF</given-names></name></person-group> (<year>1991</year>) <article-title>Revision of Australasian <italic><tp:taxon-name><tp:taxon-name-part taxon-name-part-type="genus">Trissolcus</tp:taxon-name-part></tp:taxon-name></italic> species (<tp:taxon-name><tp:taxon-name-part taxon-name-part-type="order">Hymenoptera</tp:taxon-name-part></tp:taxon-name>: <tp:taxon-name><tp:taxon-name-part taxon-name-part-type="family">Scelionidae</tp:taxon-name-part></tp:taxon-name>).</article-title> <source>Invertebrate Taxonomy</source> <volume>5</volume>: <fpage>211</fpage>–<lpage>239</lpage>. <ext-link xlink:type="simple" ext-link-type="doi" xlink:href="10.1071/IT9910211">https://doi.org/10.1071/IT9910211</ext-link></mixed-citation></ref><ref id="B7"><mixed-citation xmlns:xlink="http://www.w3.org/1999/xlink" xlink:type="simple">
          <person-group><name name-style="western"><surname>Johnson</surname><given-names>NF</given-names></name></person-group> (<year>1992</year>) <article-title>Catalog of world <tp:taxon-name><tp:taxon-name-part taxon-name-part-type="superfamily">Proctotrupoidea</tp:taxon-name-part></tp:taxon-name> excluding <tp:taxon-name><tp:taxon-name-part taxon-name-part-type="family">Platygastridae</tp:taxon-name-part></tp:taxon-name>.</article-title> <source>Memoirs of the American Entomological Institute</source> <volume>51</volume>: <fpage>1</fpage>–<lpage>825</lpage>. <ext-link xlink:type="simple" ext-link-type="doi" xlink:href="10.5281/zenodo.23657">https://doi.org/10.5281/zenodo.23657</ext-link></mixed-citation></ref><ref id="B4"><mixed-citation xmlns:xlink="http://www.w3.org/1999/xlink" xlink:type="simple">
          <person-group><name name-style="western"><surname>Johnson</surname><given-names>NF</given-names></name><name name-style="western"><surname>Musetti</surname><given-names>L</given-names></name></person-group> (<year>2003</year>) <article-title>Redefinition of the genus <italic><tp:taxon-name><tp:taxon-name-part taxon-name-part-type="genus">Phanuromyia</tp:taxon-name-part></tp:taxon-name></italic> Dodd (<tp:taxon-name><tp:taxon-name-part taxon-name-part-type="order">Hymenoptera</tp:taxon-name-part></tp:taxon-name>: <tp:taxon-name><tp:taxon-name-part taxon-name-part-type="family">Scelionidae</tp:taxon-name-part></tp:taxon-name>)</article-title>. <source>Journal of the New York Entomological Society</source> <volume>111</volume>: <fpage>138</fpage>–<lpage>144</lpage>. <ext-link xlink:type="simple" ext-link-type="doi" xlink:href="10.1664/0028-7199(2003)111[0138:ROTGPD]2.0.CO;2">https://doi.org/10.1664/0028-7199(2003)111[0138:ROTGPD]2.0.CO;2</ext-link></mixed-citation></ref><ref id="B16"><mixed-citation xmlns:xlink="http://www.w3.org/1999/xlink" xlink:type="simple">
          <person-group><name name-style="western"><surname>Taekul</surname><given-names>C</given-names></name><name name-style="western"><surname>Valerio</surname><given-names>AA</given-names></name><name name-style="western"><surname>Austin</surname><given-names>AD</given-names></name><name name-style="western"><surname>Klompen</surname><given-names>H</given-names></name><name name-style="western"><surname>Johnson</surname><given-names>NF</given-names></name></person-group> (<year>2014</year>) <article-title>Molecular phylogeny of telenomine egg parasitoids (<tp:taxon-name><tp:taxon-name-part taxon-name-part-type="order">Hymenoptera</tp:taxon-name-part></tp:taxon-name>: <tp:taxon-name><tp:taxon-name-part taxon-name-part-type="superfamily">Platygastroidea</tp:taxon-name-part></tp:taxon-name> s.l.: <tp:taxon-name><tp:taxon-name-part taxon-name-part-type="subfamily">Telenominae</tp:taxon-name-part></tp:taxon-name>): evolution of host shifts and implications for classification.</article-title> <source>Systematic Entomology</source> <volume>39</volume>: <fpage>24</fpage>–<lpage>35</lpage>. <ext-link xlink:type="simple" ext-link-type="doi" xlink:href="10.1111/syen.12032">https://doi.org/10.1111/syen.12032</ext-link></mixed-citation></ref><ref id="B18"><mixed-citation xmlns:xlink="http://www.w3.org/1999/xlink" xlink:type="simple">
          <person-group><name name-style="western"><surname>Veenakumari</surname><given-names>K</given-names></name><name name-style="western"><surname>Mohanraj</surname><given-names>P</given-names></name></person-group> (<year>2014</year>) <article-title>Five new species of <italic><tp:taxon-name><tp:taxon-name-part taxon-name-part-type="genus">Phanuromyia</tp:taxon-name-part></tp:taxon-name></italic> Dodd (<tp:taxon-name><tp:taxon-name-part taxon-name-part-type="order">Hymenoptera</tp:taxon-name-part></tp:taxon-name>: <tp:taxon-name><tp:taxon-name-part taxon-name-part-type="family">Platygastridae</tp:taxon-name-part></tp:taxon-name>) from India.</article-title> <source>Entomologists Monthly Magazine</source> <volume>150</volume>: <fpage>135</fpage>–<lpage>147</lpage>.</mixed-citation></ref><ref id="B9"><mixed-citation xmlns:xlink="http://www.w3.org/1999/xlink" xlink:type="simple">
          <person-group><name name-style="western"><surname>Kozlov</surname><given-names>MA</given-names></name><name name-style="western"><surname>Kononova</surname><given-names>SV</given-names></name></person-group> (<year>1983</year>) <source>[<tp:taxon-name><tp:taxon-name-part taxon-name-part-type="subfamily">Telenominae</tp:taxon-name-part></tp:taxon-name> of the fauna of the USSR].</source> <publisher-name>Nauka</publisher-name>, <publisher-loc>Leningrad</publisher-loc>, <size units="page">336 pp</size>.</mixed-citation></ref><ref id="B5"><mixed-citation xmlns:xlink="http://www.w3.org/1999/xlink" xlink:type="simple">
          <person-group><name name-style="western"><surname>Johnson</surname><given-names>NF</given-names></name></person-group> (<year>1984</year>) <article-title>Systematics of Nearctic <tp:taxon-name><tp:taxon-name-part taxon-name-part-type="genus">Telenomus</tp:taxon-name-part></tp:taxon-name>: classification and revisions of the <italic>podisi</italic> and <italic>phymatae</italic> species groups (<tp:taxon-name><tp:taxon-name-part taxon-name-part-type="order">Hymenoptera</tp:taxon-name-part></tp:taxon-name>: <tp:taxon-name><tp:taxon-name-part taxon-name-part-type="family">Scelionidae</tp:taxon-name-part></tp:taxon-name>).</article-title> <source>Bulletin of the Ohio Biological Survey</source> <volume>6</volume>(<issue>3</issue>): <fpage>1</fpage>–<lpage>113</lpage>. <ext-link xlink:type="simple" ext-link-type="doi" xlink:href="10.5281/zenodo.23887">https://doi.org/10.5281/zenodo.23887</ext-link></mixed-citation></ref><ref id="B1"><mixed-citation xmlns:xlink="http://www.w3.org/1999/xlink" xlink:type="simple">
          <person-group><name name-style="western"><surname>Dodd</surname><given-names>AP</given-names></name></person-group> (<year>1914</year>) <article-title>Further new genera and species of Australian <tp:taxon-name><tp:taxon-name-part taxon-name-part-type="superfamily">Proctotrypoidea</tp:taxon-name-part></tp:taxon-name>.</article-title> <source>Proceedings of the Royal Society of Queensland</source> <volume>26</volume>: <fpage>91</fpage>–<lpage>140</lpage>. <ext-link xlink:type="simple" ext-link-type="doi" xlink:href="10.5281/zenodo.23758">https://doi.org/10.5281/zenodo.23758</ext-link></mixed-citation></ref></ref-list></tp:taxon-treatment>
