# Supplementary material for: The Phanuromyia galeata species group (Hymenoptera, Platygastridae, Telenominae): shining a lantern into an unexplored corner of Neotropical diversity
Source: Zookeys. 2017 Mar 27;(663):71–105. doi: 10.3897/zookeys.663.11554 (PMC5523176; doi:10.3897/zookeys.663.11554)
Supplement: XML Treatment for Phanuromyia constellata [file zookeys.663.11554-treatment3.xml]

<!DOCTYPE tp:taxon-treatment
  PUBLIC "-//TaxonX//DTD Taxonomic Treatment Publishing DTD v0 20100105//EN" "tax-treatment-NSO.dtd">
<tp:taxon-treatment xmlns:tp="http://www.plazi.org/taxpub"><tp:treatment-meta><kwd-group><label>Taxon classification</label><kwd><named-content xmlns:xlink="http://www.w3.org/1999/xlink" content-type="kingdom">Animalia</named-content></kwd><kwd><named-content xmlns:xlink="http://www.w3.org/1999/xlink" content-type="order">Hymenoptera</named-content></kwd><kwd><named-content xmlns:xlink="http://www.w3.org/1999/xlink" content-type="family">Platygastridae</named-content></kwd></kwd-group><mixed-citation publication-type="journal"><person-group><name><surname>Nesheim</surname><given-names>Katherine C.</given-names></name><name><surname>Masner</surname><given-names>Lubomír</given-names></name><name><surname>Johnson</surname><given-names>Norman F.</given-names></name></person-group><article-title>The <italic><tp:taxon-name><tp:taxon-name-part taxon-name-part-type="genus" reg="Phanuromyia">Phanuromyia</tp:taxon-name-part> <tp:taxon-name-part taxon-name-part-type="species" reg="galeata">galeata</tp:taxon-name-part></tp:taxon-name></italic> species group (<tp:taxon-name><tp:taxon-name-part taxon-name-part-type="order">Hymenoptera</tp:taxon-name-part></tp:taxon-name>, <tp:taxon-name><tp:taxon-name-part taxon-name-part-type="family">Platygastridae</tp:taxon-name-part></tp:taxon-name>, <tp:taxon-name><tp:taxon-name-part taxon-name-part-type="subfamily">Telenominae</tp:taxon-name-part></tp:taxon-name>): shining a lantern into an unexplored corner of Neotropical diversity</article-title><source>Zookeys</source><day>27</day><month>3</month><year>2017</year><volume>2017</volume><issue>663</issue><fpage>71</fpage><lpage>105</lpage><pub-id pub-id-type="doi">10.3897/zookeys.663.11554</pub-id></mixed-citation></tp:treatment-meta><tp:nomenclature><tp:taxon-name>
            <tp:taxon-name-part taxon-name-part-type="genus" reg="Phanuromyia">Phanuromyia</tp:taxon-name-part>
            <tp:taxon-name-part taxon-name-part-type="species" reg="constellata">constellata</tp:taxon-name-part>
            <object-id xmlns:xlink="http://www.w3.org/1999/xlink" content-type="zoobank" xlink:type="simple">http://zoobank.org/DA85EF19-E1F9-4E63-8164-6437A76CF006</object-id>
            <object-id xmlns:xlink="http://www.w3.org/1999/xlink" xlink:type="simple">http://bioguid.osu.edu/xbiod_concepts/403720</object-id>
          </tp:taxon-name><tp:taxon-authority>Nesheim</tp:taxon-authority><tp:taxon-status xmlns:xlink="http://www.w3.org/1999/xlink" xlink:type="simple">sp. n.</tp:taxon-status><xref ref-type="fig" rid="F2">Figures 7–12</xref></tp:nomenclature><tp:treatment-sec sec-type="description" id="SECID0ELRAE"><title>Description.</title><p>Female body length: 1.43–1.54 mm (n=3).</p><p>Median keel on frons: absent. Sculpture of lower frons: with 3–6 transverse rugae medially. Shape of mandible: slender. Median tooth of mandible: diminished. Frons below median ocellus: with two rows of setiferous punctures converging medially and then diverging ventrally.</p><p>Sculpture on posterior half of mesoscutum: coriaceous to rugulose, at most with fine irregular longitudinal sculpture. Sculpture of anterior half of mesoscutellum: smooth. Thin median foliaceous lamella on propodeum: absent.</p><p>Color of coxae: bright yellow, concolorous with legs.</p><!--PageBreak--><p>T1: swollen in posterior half. Anterior margin of T2: with costae or foveolae throughout its width. T2 sculpture: with neither transverse series of small punctures nor scrobiculate lateral areas. Sculpture of T1: entirely costate. Posterior margin of T2: straight; only slightly concave. Number of visible terga past T2: 4 or 5. Setation on T2: limited to at most 1 row of setae posteriorly and sparse setation laterally.</p><fig id="F2" position="float" orientation="portrait"><label>Figures 7–12.</label><caption><p>
                <italic><tp:taxon-name><tp:taxon-name-part taxon-name-part-type="genus" reg="Phanuromyia">Phanuromyia</tp:taxon-name-part> <tp:taxon-name-part taxon-name-part-type="species" reg="constellata">constellata</tp:taxon-name-part></tp:taxon-name></italic> ♀ (<abbrev xmlns:xlink="http://www.w3.org/1999/xlink" content-type="institution" xlink:title="C.A. Triplehorn Insect Collection, Columbus, OH" id="ABBRID0EISAE" xlink:type="simple">OSUC</abbrev> <ext-link xmlns:xlink="http://www.w3.org/1999/xlink" xlink:type="simple" ext-link-type="uri" xlink:href="http://hol.osu.edu/spmInfo.html?id=OSUC%20322906">322906</ext-link>), <bold>7</bold> Lateral habitus <bold>8</bold> Dorsal habitus <bold>9</bold> Head, mesosoma, lateral view <bold>10</bold> Head, mesosoma, dorsal view <bold>11</bold> Head, mouthparts, anteroventral view <bold>12</bold> Head, ventral view. Scale bar in millimeters.</p></caption><graphic xmlns:xlink="http://www.w3.org/1999/xlink" xlink:href="zookeys-663-071-g002.jpg" position="float" orientation="portrait" xlink:type="simple" id="oo_128527.jpg"/></fig></tp:treatment-sec><tp:treatment-sec sec-type="diagnosis" id="SECID0E5SAE"><title>Diagnosis.</title><p>
            <italic><tp:taxon-name><tp:taxon-name-part taxon-name-part-type="genus" reg="Phanuromyia">Phanuromyia</tp:taxon-name-part> <tp:taxon-name-part taxon-name-part-type="species" reg="constellate">constellate</tp:taxon-name-part></tp:taxon-name></italic> can be recognized by the swirling pattern of setiferous punctures on the frons.</p><!--PageBreak--></tp:treatment-sec><tp:treatment-sec sec-type="etymology" id="SECID0EQTAE"><title>Etymology.</title><p>The name <italic><tp:taxon-name><tp:taxon-name-part taxon-name-part-type="species" reg="constellata">constellata</tp:taxon-name-part></tp:taxon-name></italic> is derived from the Latin word for constellation because the pattern of punctures on this species’ frons is reminiscent of stars in the sky. This name is to be used as a noun in apposition.</p></tp:treatment-sec><tp:treatment-sec sec-type="distribution" id="SECID0EAUAE"><title>Link to distribution map.</title><p>[<ext-link xmlns:xlink="http://www.w3.org/1999/xlink" xlink:type="simple" ext-link-type="uri" xlink:href="http://hol.osu.edu/map-full.html?id=403720">http://hol.osu.edu/map-full.html?id=403720</ext-link>]</p></tp:treatment-sec><tp:treatment-sec sec-type="material" id="SECID0ELUAE"><title>Material examined.</title><p>Holotype, female: <bold>PARAGUAY</bold>: Canindeyú Dept., Jejuí-mí, wet grazing floor, MT1, Bosque Mbaracayú Natural Reserve, 29.V–11.VI.1996, Malaise trap, A. C. F. Costa, <abbrev xmlns:xlink="http://www.w3.org/1999/xlink" content-type="institution" xlink:title="C.A. Triplehorn Insect Collection, Columbus, OH" id="ABBRID0ETUAE" xlink:type="simple">OSUC</abbrev> <ext-link xmlns:xlink="http://www.w3.org/1999/xlink" xlink:type="simple" ext-link-type="uri" xlink:href="http://hol.osu.edu/spmInfo.html?id=OSUC%20322906">322906</ext-link> (deposited in <abbrev xmlns:xlink="http://www.w3.org/1999/xlink" content-type="institution" xlink:title="C.A. Triplehorn Insect Collection, Columbus, OH" id="ABBRID0EYUAE" xlink:type="simple">OSUC</abbrev>). <italic>Paratypes</italic>: <bold>PARAGUAY</bold>: 2 females, <abbrev xmlns:xlink="http://www.w3.org/1999/xlink" content-type="institution" xlink:title="C.A. Triplehorn Insect Collection, Columbus, OH" id="ABBRID0EBVAE" xlink:type="simple">OSUC</abbrev> <ext-link xmlns:xlink="http://www.w3.org/1999/xlink" xlink:type="simple" ext-link-type="uri" xlink:href="http://hol.osu.edu/spmInfo.html?id=OSUC%20322905">322905</ext-link>, <ext-link xmlns:xlink="http://www.w3.org/1999/xlink" xlink:type="simple" ext-link-type="uri" xlink:href="http://hol.osu.edu/spmInfo.html?id=OSUC%20322907">322907</ext-link> (<abbrev xmlns:xlink="http://www.w3.org/1999/xlink" content-type="institution" xlink:title="C.A. Triplehorn Insect Collection, Columbus, OH" id="ABBRID0EGVAE" xlink:type="simple">OSUC</abbrev>).</p></tp:treatment-sec></tp:taxon-treatment>
