# Supplementary material for: The Phanuromyia galeata species group (Hymenoptera, Platygastridae, Telenominae): shining a lantern into an unexplored corner of Neotropical diversity
Source: Zookeys. 2017 Mar 27;(663):71–105. doi: 10.3897/zookeys.663.11554 (PMC5523176; doi:10.3897/zookeys.663.11554)
Supplement: XML Treatment for Phanuromyia dissidens [file zookeys.663.11554-treatment7.xml]

<!DOCTYPE tp:taxon-treatment
  PUBLIC "-//TaxonX//DTD Taxonomic Treatment Publishing DTD v0 20100105//EN" "tax-treatment-NSO.dtd">
<tp:taxon-treatment xmlns:tp="http://www.plazi.org/taxpub"><tp:treatment-meta><kwd-group><label>Taxon classification</label><kwd><named-content xmlns:xlink="http://www.w3.org/1999/xlink" content-type="kingdom">Animalia</named-content></kwd><kwd><named-content xmlns:xlink="http://www.w3.org/1999/xlink" content-type="order">Hymenoptera</named-content></kwd><kwd><named-content xmlns:xlink="http://www.w3.org/1999/xlink" content-type="family">Platygastridae</named-content></kwd></kwd-group><mixed-citation publication-type="journal"><person-group><name><surname>Nesheim</surname><given-names>Katherine C.</given-names></name><name><surname>Masner</surname><given-names>Lubomír</given-names></name><name><surname>Johnson</surname><given-names>Norman F.</given-names></name></person-group><article-title>The <italic><tp:taxon-name><tp:taxon-name-part taxon-name-part-type="genus" reg="Phanuromyia">Phanuromyia</tp:taxon-name-part> <tp:taxon-name-part taxon-name-part-type="species" reg="galeata">galeata</tp:taxon-name-part></tp:taxon-name></italic> species group (<tp:taxon-name><tp:taxon-name-part taxon-name-part-type="order">Hymenoptera</tp:taxon-name-part></tp:taxon-name>, <tp:taxon-name><tp:taxon-name-part taxon-name-part-type="family">Platygastridae</tp:taxon-name-part></tp:taxon-name>, <tp:taxon-name><tp:taxon-name-part taxon-name-part-type="subfamily">Telenominae</tp:taxon-name-part></tp:taxon-name>): shining a lantern into an unexplored corner of Neotropical diversity</article-title><source>Zookeys</source><day>27</day><month>3</month><year>2017</year><volume>2017</volume><issue>663</issue><fpage>71</fpage><lpage>105</lpage><pub-id pub-id-type="doi">10.3897/zookeys.663.11554</pub-id></mixed-citation></tp:treatment-meta><tp:nomenclature><tp:taxon-name>
            <tp:taxon-name-part taxon-name-part-type="genus" reg="Phanuromyia">Phanuromyia</tp:taxon-name-part>
            <tp:taxon-name-part taxon-name-part-type="species" reg="dissidens">dissidens</tp:taxon-name-part>
            <object-id xmlns:xlink="http://www.w3.org/1999/xlink" content-type="zoobank" xlink:type="simple">http://zoobank.org/6F72B99A-A5AA-4F40-AEA0-4197D000A302</object-id>
            <object-id xmlns:xlink="http://www.w3.org/1999/xlink" xlink:type="simple">http://bioguid.osu.edu/xbiod_concepts/403721</object-id>
          </tp:taxon-name><tp:taxon-authority>Nesheim &amp; Masner</tp:taxon-authority><tp:taxon-status xmlns:xlink="http://www.w3.org/1999/xlink" xlink:type="simple">sp. n.</tp:taxon-status><xref ref-type="fig" rid="F5">Figures 30</xref><xref ref-type="fig" rid="F6">, 31–36</xref></tp:nomenclature><tp:treatment-sec sec-type="description" id="SECID0EIPAG"><title>Description.</title><p>Female body length: 1.07–2.22 mm (n=4).</p><p>Median keel on frons: present. Sculpture of lower frons: with multiple transverse rugae. Shape of mandible: slender. Median tooth of mandible: diminished. Frons below median ocellus: evenly covered with setiferous punctures.</p><fig id="F6" position="float" orientation="portrait"><label>Figures 31–36.</label><caption><p>
                <italic><tp:taxon-name><tp:taxon-name-part taxon-name-part-type="genus" reg="Phanuromyia">Phanuromyia</tp:taxon-name-part> <tp:taxon-name-part taxon-name-part-type="species" reg="dissidens">dissidens</tp:taxon-name-part></tp:taxon-name></italic> ♀ (<abbrev xmlns:xlink="http://www.w3.org/1999/xlink" content-type="institution" xlink:title="C.A. Triplehorn Insect Collection, Columbus, OH" id="ABBRID0EBQAG" xlink:type="simple">OSUC</abbrev> <ext-link xmlns:xlink="http://www.w3.org/1999/xlink" xlink:type="simple" ext-link-type="uri" xlink:href="http://hol.osu.edu/spmInfo.html?id=OSUC%20149412">149412</ext-link>), <bold>31</bold> Lateral habitus <bold>32</bold> Dorsal habitus <bold>33</bold> Head, mesosoma, lateral view <bold>34</bold> Head, mesosoma, dorsal view <bold>35</bold> Head, mouthparts, anteroventral view <bold>36</bold> Frons, anteroventral view. Scale bar in millimeters.</p></caption><graphic xmlns:xlink="http://www.w3.org/1999/xlink" xlink:href="zookeys-663-071-g006.jpg" position="float" orientation="portrait" xlink:type="simple" id="oo_128531.jpg"/></fig><p>Sculpture on posterior half of mesoscutum: coriaceous to rugulose, at most with fine irregular longitudinal sculpture. Sculpture of anterior half of mesoscutellum: rugose-punctate. Thin median foliaceous lamella on propodeum: absent.</p><p>Color of coxae: bright yellow, concolorous with legs.</p><p>T1: flat, at most slightly swollen. Anterior margin of T2: with costae or foveolae throughout its width. T2 sculpture: with neither transverse series of small punctures nor scrobiculate lateral areas. Sculpture of T1: costate at sides, smooth medially; entirely costate. Posterior margin of T2: straight; slightly convex. Number of visible terga past T2: 5. Setation on T2: limited to at most 1 row of setae posteriorly and sparse setation laterally.</p></tp:treatment-sec><tp:treatment-sec sec-type="diagnosis" id="SECID0E1QAG"><title>Diagnosis.</title><p>
            <italic><tp:taxon-name><tp:taxon-name-part taxon-name-part-type="genus" reg="Phanuromyia">Phanuromyia</tp:taxon-name-part> <tp:taxon-name-part taxon-name-part-type="species" reg="dissidens">dissidens</tp:taxon-name-part></tp:taxon-name></italic> can be recognized by the even covering of setiferous punctures on the frons.</p></tp:treatment-sec><tp:treatment-sec sec-type="etymology" id="SECID0ELRAG"><title>Etymology.</title><p>The name <italic><tp:taxon-name><tp:taxon-name-part taxon-name-part-type="species" reg="dissidens">dissidens</tp:taxon-name-part></tp:taxon-name></italic> is derived from the Latin word for differing because this species has an evenly punctured frons, differentiating it from the other species in the group. This name is to be used as a participle.</p></tp:treatment-sec><tp:treatment-sec sec-type="distribution" id="SECID0E2RAG"><title>Link to distribution map.</title><p>[<ext-link xmlns:xlink="http://www.w3.org/1999/xlink" xlink:type="simple" ext-link-type="uri" xlink:href="http://hol.osu.edu/map-full.html?id=403721">http://hol.osu.edu/map-full.html?id=403721</ext-link>]</p></tp:treatment-sec><tp:treatment-sec sec-type="material" id="SECID0EGSAG"><title>Material examined.</title><p>Holotype, female: <bold>BRAZIL</bold>: MT, 500m, <named-content xmlns:xlink="http://www.w3.org/1999/xlink" content-type="dwc:verbatimCoordinates" xlink:type="simple"><named-content content-type="geo-json" specific-use="{&#34;type&#34;:&#34;Point&#34;,&#34;coordinates&#34;:[-55.500000,-12.766667]}" id="NCID0ERSAG" xlink:type="simple">12°46'S, 55°30'W</named-content></named-content>, Vila Vera, X-1973, M. Alvarenga, <abbrev xmlns:xlink="http://www.w3.org/1999/xlink" content-type="institution" xlink:title="C.A. Triplehorn Insect Collection, Columbus, OH" id="ABBRID0EWSAG" xlink:type="simple">OSUC</abbrev> <ext-link xmlns:xlink="http://www.w3.org/1999/xlink" xlink:type="simple" ext-link-type="uri" xlink:href="http://hol.osu.edu/spmInfo.html?id=OSUC%20149412">149412</ext-link> (deposited in <named-content xmlns:xlink="http://www.w3.org/1999/xlink" content-type="dwc:institutional_code" xlink:type="simple">CNCI</named-content>). <italic>Paratypes</italic>: (3 females) <bold>BOLIVIA</bold>: 1 female, <abbrev xmlns:xlink="http://www.w3.org/1999/xlink" content-type="institution" xlink:title="C.A. Triplehorn Insect Collection, Columbus, OH" id="ABBRID0EETAG" xlink:type="simple">OSUC</abbrev> <ext-link xmlns:xlink="http://www.w3.org/1999/xlink" xlink:type="simple" ext-link-type="uri" xlink:href="http://hol.osu.edu/spmInfo.html?id=OSUC%20550077">550077</ext-link> (<named-content xmlns:xlink="http://www.w3.org/1999/xlink" content-type="dwc:institutional_code" xlink:type="simple">CNCI</named-content>). <bold>FRENCH GUIANA</bold>: 2 females, <abbrev xmlns:xlink="http://www.w3.org/1999/xlink" content-type="institution" xlink:title="C.A. Triplehorn Insect Collection, Columbus, OH" id="ABBRID0EQTAG" xlink:type="simple">OSUC</abbrev> <ext-link xmlns:xlink="http://www.w3.org/1999/xlink" xlink:type="simple" ext-link-type="uri" xlink:href="http://hol.osu.edu/spmInfo.html?id=OSUC%20550105">550105</ext-link>, <ext-link xmlns:xlink="http://www.w3.org/1999/xlink" xlink:type="simple" ext-link-type="uri" xlink:href="http://hol.osu.edu/spmInfo.html?id=OSUC%20550110">550110</ext-link> (<named-content xmlns:xlink="http://www.w3.org/1999/xlink" content-type="dwc:institutional_code" xlink:type="simple">CNCI</named-content>).</p></tp:treatment-sec><tp:treatment-sec sec-type="comments" id="SECID0E1TAG"><title>Comments.</title><p>This species most closely resembles <italic><tp:taxon-name><tp:taxon-name-part taxon-name-part-type="genus" reg="Phanuromyia">P.</tp:taxon-name-part> <tp:taxon-name-part taxon-name-part-type="species" reg="krossotos">krossotos</tp:taxon-name-part></tp:taxon-name></italic>. <italic><tp:taxon-name><tp:taxon-name-part taxon-name-part-type="genus" reg="Phanuromyia">Phanuromyia</tp:taxon-name-part> <tp:taxon-name-part taxon-name-part-type="species" reg="dissedens">dissedens</tp:taxon-name-part></tp:taxon-name></italic> may be distinguished by the absence of patches of setae on laterally on T2.</p><!--PageBreak--></tp:treatment-sec><tp:treatment-sec><!--Section generated to contain objects referenced in tp:taxon-treatment.--><fig id="F5" position="float" orientation="portrait"><label>Figures 25–30.</label><caption><p>
                <italic><tp:taxon-name><tp:taxon-name-part taxon-name-part-type="genus" reg="Phanuromyia">Phanuromyia</tp:taxon-name-part> <tp:taxon-name-part taxon-name-part-type="species" reg="cudo">cudo</tp:taxon-name-part></tp:taxon-name></italic> ♀ (<abbrev xmlns:xlink="http://www.w3.org/1999/xlink" content-type="institution" xlink:title="C.A. Triplehorn Insect Collection, Columbus, OH" id="ABBRID0EPGAG" xlink:type="simple">OSUC</abbrev> <ext-link xmlns:xlink="http://www.w3.org/1999/xlink" xlink:type="simple" ext-link-type="uri" xlink:href="http://hol.osu.edu/spmInfo.html?id=OSUC%20550006">550006</ext-link>), <bold>25</bold> Lateral habitus <bold>26</bold> Dorsal habitus <bold>27</bold> Head, mesosoma, lateral view <bold>28</bold> Head, mesosoma, dorsal view <bold>29</bold> Head, anteroventral view <bold>30</bold> T1–T2, lateral view. Scale bar in millimeters.</p></caption><graphic xmlns:xlink="http://www.w3.org/1999/xlink" xlink:href="zookeys-663-071-g005.jpg" position="float" orientation="portrait" xlink:type="simple" id="oo_128530.jpg"/></fig></tp:treatment-sec></tp:taxon-treatment>
