# Supplementary material for: The Phanuromyia galeata species group (Hymenoptera, Platygastridae, Telenominae): shining a lantern into an unexplored corner of Neotropical diversity
Source: Zookeys. 2017 Mar 27;(663):71–105. doi: 10.3897/zookeys.663.11554 (PMC5523176; doi:10.3897/zookeys.663.11554)
Supplement: XML Treatment for Phanuromyia krossotos [file zookeys.663.11554-treatment11.xml]

<!DOCTYPE tp:taxon-treatment
  PUBLIC "-//TaxonX//DTD Taxonomic Treatment Publishing DTD v0 20100105//EN" "tax-treatment-NSO.dtd">
<tp:taxon-treatment xmlns:tp="http://www.plazi.org/taxpub"><tp:treatment-meta><kwd-group><label>Taxon classification</label><kwd><named-content xmlns:xlink="http://www.w3.org/1999/xlink" content-type="kingdom">Animalia</named-content></kwd><kwd><named-content xmlns:xlink="http://www.w3.org/1999/xlink" content-type="order">Hymenoptera</named-content></kwd><kwd><named-content xmlns:xlink="http://www.w3.org/1999/xlink" content-type="family">Platygastridae</named-content></kwd></kwd-group><mixed-citation publication-type="journal"><person-group><name><surname>Nesheim</surname><given-names>Katherine C.</given-names></name><name><surname>Masner</surname><given-names>Lubomír</given-names></name><name><surname>Johnson</surname><given-names>Norman F.</given-names></name></person-group><article-title>The <italic><tp:taxon-name><tp:taxon-name-part taxon-name-part-type="genus" reg="Phanuromyia">Phanuromyia</tp:taxon-name-part> <tp:taxon-name-part taxon-name-part-type="species" reg="galeata">galeata</tp:taxon-name-part></tp:taxon-name></italic> species group (<tp:taxon-name><tp:taxon-name-part taxon-name-part-type="order">Hymenoptera</tp:taxon-name-part></tp:taxon-name>, <tp:taxon-name><tp:taxon-name-part taxon-name-part-type="family">Platygastridae</tp:taxon-name-part></tp:taxon-name>, <tp:taxon-name><tp:taxon-name-part taxon-name-part-type="subfamily">Telenominae</tp:taxon-name-part></tp:taxon-name>): shining a lantern into an unexplored corner of Neotropical diversity</article-title><source>Zookeys</source><day>27</day><month>3</month><year>2017</year><volume>2017</volume><issue>663</issue><fpage>71</fpage><lpage>105</lpage><pub-id pub-id-type="doi">10.3897/zookeys.663.11554</pub-id></mixed-citation></tp:treatment-meta><tp:nomenclature><tp:taxon-name>
            <tp:taxon-name-part taxon-name-part-type="genus" reg="Phanuromyia">Phanuromyia</tp:taxon-name-part>
            <tp:taxon-name-part taxon-name-part-type="species" reg="krossotos">krossotos</tp:taxon-name-part>
            <object-id xmlns:xlink="http://www.w3.org/1999/xlink" content-type="zoobank" xlink:type="simple">http://zoobank.org/99ACD36B-BD3C-4B7D-BF87-4780C014CFCD</object-id>
            <object-id xmlns:xlink="http://www.w3.org/1999/xlink" xlink:type="simple">http://bioguid.osu.edu/xbiod_concepts/389330</object-id>
          </tp:taxon-name><tp:taxon-authority>Nesheim</tp:taxon-authority><tp:taxon-status xmlns:xlink="http://www.w3.org/1999/xlink" xlink:type="simple">sp. n.</tp:taxon-status><xref ref-type="fig" rid="F10">Figures 55–60</xref></tp:nomenclature><tp:treatment-sec sec-type="description" id="SECID0E1PBG"><title>Description.</title><p>Male body length: 1.46 mm (n=1).</p><p>Median keel on frons: absent. Sculpture of lower frons: without rugosity. Shape of mandible: slender. Median tooth of mandible: diminished. Frons below median ocellus: with setiferous punctures only medially.</p><fig id="F10" position="float" orientation="portrait"><label>Figures 55–60.</label><caption><p>
                <italic><tp:taxon-name><tp:taxon-name-part taxon-name-part-type="genus" reg="Phanuromyia">Phanuromyia</tp:taxon-name-part> <tp:taxon-name-part taxon-name-part-type="species" reg="krossotos">krossotos</tp:taxon-name-part></tp:taxon-name></italic> ♂ (<abbrev xmlns:xlink="http://www.w3.org/1999/xlink" content-type="institution" xlink:title="C.A. Triplehorn Insect Collection, Columbus, OH" id="ABBRID0ETQBG" xlink:type="simple">OSUC</abbrev> <ext-link xmlns:xlink="http://www.w3.org/1999/xlink" xlink:type="simple" ext-link-type="uri" xlink:href="http://hol.osu.edu/spmInfo.html?id=OSUC%20550046">550046</ext-link>), <bold>55</bold> Lateral habitus <bold>56</bold> Dorsal habitus <bold>57</bold> Head, mesosoma, lateral view <bold>58</bold> Head, mesosoma, dorsal view <bold>59</bold> Head, mouthparts, anteroventral view <bold>60</bold> Metasoma, lateral view. Scale bar in millimeters.</p></caption><graphic xmlns:xlink="http://www.w3.org/1999/xlink" xlink:href="zookeys-663-071-g010.jpg" position="float" orientation="portrait" xlink:type="simple" id="oo_128535.jpg"/></fig><p>Sculpture on posterior half of mesoscutum: coriaceous to rugulose, at most with fine irregular longitudinal sculpture. Sculpture of anterior half of mesoscutellum: rugose-punctate. Thin median foliaceous lamella on propodeum: absent.</p><p>Color of coxae: bright yellow, concolorous with legs.</p><p>T1: flat, at most slightly swollen. Anterior margin of T2: with costae or foveolae throughout its width. T2 sculpture: with neither transverse series of small punctures nor scrobiculate lateral areas. Sculpture of T1: evenly costate across anterior 1/3 to 1/2, smooth in remaining apical portion. Posterior margin of T2: only slightly concave. Number of visible terga past T2: 5. Setation on T2: consisting of thick patches of lateral setae.</p></tp:treatment-sec><tp:treatment-sec sec-type="diagnosis" id="SECID0EMRBG"><title>Diagnosis.</title><p>
            <italic><tp:taxon-name><tp:taxon-name-part taxon-name-part-type="genus" reg="Phanuromyia">Phanuromyia</tp:taxon-name-part> <tp:taxon-name-part taxon-name-part-type="species" reg="krossotos">krossotos</tp:taxon-name-part></tp:taxon-name></italic> can be recognized by the thick lateral patches of setae on T2.</p></tp:treatment-sec><tp:treatment-sec sec-type="etymology" id="SECID0E4RBG"><title>Etymology.</title><p>The name <italic><tp:taxon-name><tp:taxon-name-part taxon-name-part-type="species" reg="krossotos">krossotos</tp:taxon-name-part></tp:taxon-name></italic> is derived from the Greek word for fringed because this species has a distinctive fringe of lateral setae on T2. This name is to be used as an adjective.</p></tp:treatment-sec><tp:treatment-sec sec-type="distribution" id="SECID0ENSBG"><title>Link to distribution map.</title><p>[<ext-link xmlns:xlink="http://www.w3.org/1999/xlink" xlink:type="simple" ext-link-type="uri" xlink:href="http://hol.osu.edu/map-full.html?id=389330">http://hol.osu.edu/map-full.html?id=389330</ext-link>]</p></tp:treatment-sec><tp:treatment-sec sec-type="material" id="SECID0EYSBG"><title>Material examined.</title><p>Holotype, male: <bold>ECUADOR</bold>: Sucumbíos Prov., Napo River, 290m, <named-content xmlns:xlink="http://www.w3.org/1999/xlink" content-type="dwc:verbatimCoordinates" xlink:type="simple"><named-content content-type="geo-json" specific-use="{&#34;type&#34;:&#34;Point&#34;,&#34;coordinates&#34;:[-76.083333,-0.083333]}" id="NCID0EDTBG" xlink:type="simple">00°05'S, 76°05'W</named-content></named-content>, Sacha Lodge, 14.III–24.III.1994, Malaise trap, P. Hibbs, <abbrev xmlns:xlink="http://www.w3.org/1999/xlink" content-type="institution" xlink:title="C.A. Triplehorn Insect Collection, Columbus, OH" id="ABBRID0EITBG" xlink:type="simple">OSUC</abbrev> <ext-link xmlns:xlink="http://www.w3.org/1999/xlink" xlink:type="simple" ext-link-type="uri" xlink:href="http://hol.osu.edu/spmInfo.html?id=OSUC%20550046">550046</ext-link> (deposited in <named-content xmlns:xlink="http://www.w3.org/1999/xlink" content-type="dwc:institutional_code" xlink:type="simple">CNCI</named-content>).</p></tp:treatment-sec><tp:treatment-sec sec-type="comments" id="SECID0ESTBG"><title>Comments.</title><p>This species most closely resembles <italic><tp:taxon-name><tp:taxon-name-part taxon-name-part-type="genus" reg="Phanuromyia">P.</tp:taxon-name-part> <tp:taxon-name-part taxon-name-part-type="species" reg="dissidens">dissidens</tp:taxon-name-part></tp:taxon-name></italic>. This species most closely resembles <italic><tp:taxon-name><tp:taxon-name-part taxon-name-part-type="genus" reg="Phanuromyia">P.</tp:taxon-name-part> <tp:taxon-name-part taxon-name-part-type="species" reg="dissidens">dissidens</tp:taxon-name-part></tp:taxon-name></italic>. <italic><tp:taxon-name><tp:taxon-name-part taxon-name-part-type="genus" reg="Phanuromyia">Phanuromyia</tp:taxon-name-part> <tp:taxon-name-part taxon-name-part-type="species" reg="krossotos">krossotos</tp:taxon-name-part></tp:taxon-name></italic> may be distinguished by the presence of patches of setae on laterally on T2.</p></tp:treatment-sec></tp:taxon-treatment>
