# Supplementary material for: The Phanuromyia galeata species group (Hymenoptera, Platygastridae, Telenominae): shining a lantern into an unexplored corner of Neotropical diversity
Source: Zookeys. 2017 Mar 27;(663):71–105. doi: 10.3897/zookeys.663.11554 (PMC5523176; doi:10.3897/zookeys.663.11554)
Supplement: XML Treatment for Phanuromyia pauper [file zookeys.663.11554-treatment13.xml]

<!DOCTYPE tp:taxon-treatment
  PUBLIC "-//TaxonX//DTD Taxonomic Treatment Publishing DTD v0 20100105//EN" "tax-treatment-NSO.dtd">
<tp:taxon-treatment xmlns:tp="http://www.plazi.org/taxpub"><tp:treatment-meta><kwd-group><label>Taxon classification</label><kwd><named-content xmlns:xlink="http://www.w3.org/1999/xlink" content-type="kingdom">Animalia</named-content></kwd><kwd><named-content xmlns:xlink="http://www.w3.org/1999/xlink" content-type="order">Hymenoptera</named-content></kwd><kwd><named-content xmlns:xlink="http://www.w3.org/1999/xlink" content-type="family">Platygastridae</named-content></kwd></kwd-group><mixed-citation publication-type="journal"><person-group><name><surname>Nesheim</surname><given-names>Katherine C.</given-names></name><name><surname>Masner</surname><given-names>Lubomír</given-names></name><name><surname>Johnson</surname><given-names>Norman F.</given-names></name></person-group><article-title>The <italic><tp:taxon-name><tp:taxon-name-part taxon-name-part-type="genus" reg="Phanuromyia">Phanuromyia</tp:taxon-name-part> <tp:taxon-name-part taxon-name-part-type="species" reg="galeata">galeata</tp:taxon-name-part></tp:taxon-name></italic> species group (<tp:taxon-name><tp:taxon-name-part taxon-name-part-type="order">Hymenoptera</tp:taxon-name-part></tp:taxon-name>, <tp:taxon-name><tp:taxon-name-part taxon-name-part-type="family">Platygastridae</tp:taxon-name-part></tp:taxon-name>, <tp:taxon-name><tp:taxon-name-part taxon-name-part-type="subfamily">Telenominae</tp:taxon-name-part></tp:taxon-name>): shining a lantern into an unexplored corner of Neotropical diversity</article-title><source>Zookeys</source><day>27</day><month>3</month><year>2017</year><volume>2017</volume><issue>663</issue><fpage>71</fpage><lpage>105</lpage><pub-id pub-id-type="doi">10.3897/zookeys.663.11554</pub-id></mixed-citation></tp:treatment-meta><tp:nomenclature><tp:taxon-name>
            <tp:taxon-name-part taxon-name-part-type="genus" reg="Phanuromyia">Phanuromyia</tp:taxon-name-part>
            <tp:taxon-name-part taxon-name-part-type="species" reg="pauper">pauper</tp:taxon-name-part>
            <object-id xmlns:xlink="http://www.w3.org/1999/xlink" content-type="zoobank" xlink:type="simple">http://zoobank.org/561818C9-9A51-492A-84C5-910AF4BDDA62</object-id>
            <object-id xmlns:xlink="http://www.w3.org/1999/xlink" xlink:type="simple">http://bioguid.osu.edu/xbiod_concepts/389329</object-id>
          </tp:taxon-name><tp:taxon-authority>Nesheim &amp; Masner</tp:taxon-authority><tp:taxon-status xmlns:xlink="http://www.w3.org/1999/xlink" xlink:type="simple">sp. n.</tp:taxon-status><xref ref-type="fig" rid="F13">Figures 68–73</xref></tp:nomenclature><tp:treatment-sec sec-type="description" id="SECID0E2CAI"><title>Description.</title><p>Female body length: 1.31–1.62 mm (n=19).</p><p>Median keel on frons: absent. Sculpture of lower frons: with irregular rugosity medially. Shape of mandible: slender. Median tooth of mandible: diminished. Frons below median ocellus: with 2 rows of setiferous punctures.</p><fig id="F13" position="float" orientation="portrait"><label>Figures 68–73.</label><caption><p>
                <italic><tp:taxon-name><tp:taxon-name-part taxon-name-part-type="genus" reg="Phanuromyia">Phanuromyia</tp:taxon-name-part> <tp:taxon-name-part taxon-name-part-type="species" reg="pauper">pauper</tp:taxon-name-part></tp:taxon-name></italic> ♀ (<abbrev xmlns:xlink="http://www.w3.org/1999/xlink" content-type="institution" xlink:title="C.A. Triplehorn Insect Collection, Columbus, OH" id="ABBRID0EUDAI" xlink:type="simple">OSUC</abbrev> <ext-link xmlns:xlink="http://www.w3.org/1999/xlink" xlink:type="simple" ext-link-type="uri" xlink:href="http://hol.osu.edu/spmInfo.html?id=OSUC%20550066">550066</ext-link>), <bold>68</bold> Lateral habitus <bold>69</bold> Dorsal habitus <bold>70</bold> Head, mesosoma, lateral view <bold>71</bold> Head, mesosoma, dorsal view <bold>72</bold> Head, mouthparts, anteroventral view <bold>73</bold> T1–T2, lateral view. Scale bar in millimeters.</p></caption><graphic xmlns:xlink="http://www.w3.org/1999/xlink" xlink:href="zookeys-663-071-g013.jpg" position="float" orientation="portrait" xlink:type="simple" id="oo_128538.jpg"/></fig><p>Sculpture on posterior half of mesoscutum: coriaceous to rugulose, at most with fine irregular longitudinal sculpture. Sculpture of anterior half of mesoscutellum: rugose-punctate. Thin median foliaceous lamella on propodeum: absent.</p><p>Color of coxae: bright yellow, concolorous with legs.</p><p>T1: flat, at most slightly swollen. Anterior margin of T2: medially without costae or foveolae. T2 sculpture: laterally scrobiculate, smooth medially. Sculpture of T1: evenly costate across anterior 1/3 to 1/2, smooth in remaining apical portion. Posterior margin of T2: straight. Number of visible terga past T2: 4 or 5. Setation on T2: limited to at most 1 row of setae posteriorly and sparse setation laterally.</p></tp:treatment-sec><tp:treatment-sec sec-type="diagnosis" id="SECID0ENEAI"><title>Diagnosis.</title><p>
            <italic><tp:taxon-name><tp:taxon-name-part taxon-name-part-type="genus" reg="Phanuromyia">Phanuromyia</tp:taxon-name-part> <tp:taxon-name-part taxon-name-part-type="species" reg="pauper">pauper</tp:taxon-name-part></tp:taxon-name></italic> can be recognized by the T2 sculpture, which is scrobiculate laterally and smooth medially.</p></tp:treatment-sec><tp:treatment-sec sec-type="etymology" id="SECID0E5EAI"><title>Etymology.</title><p>The name <italic><tp:taxon-name><tp:taxon-name-part taxon-name-part-type="species" reg="pauper">pauper</tp:taxon-name-part></tp:taxon-name></italic> refers to the lack of longitudinal costae on the base of T2. This name is to be used as a noun in apposition.</p></tp:treatment-sec><tp:treatment-sec sec-type="distribution" id="SECID0EOFAI"><title>Link to distribution map.</title><p>[<ext-link xmlns:xlink="http://www.w3.org/1999/xlink" xlink:type="simple" ext-link-type="uri" xlink:href="http://hol.osu.edu/map-full.html?id=389329">http://hol.osu.edu/map-full.html?id=389329</ext-link>]</p></tp:treatment-sec><tp:treatment-sec sec-type="material" id="SECID0EZFAI"><title>Material examined.</title><p>Holotype, female: <bold>PERU</bold>: Madre de Dios Reg., canopy, 290m, <named-content xmlns:xlink="http://www.w3.org/1999/xlink" content-type="dwc:verbatimCoordinates" xlink:type="simple"><named-content content-type="geo-json" specific-use="{&#34;type&#34;:&#34;Point&#34;,&#34;coordinates&#34;:[-69.283333,-12.833333]}" id="NCID0EEGAI" xlink:type="simple">12°50'S, 69°17'W</named-content></named-content>, Tambopata National Reserve, III-1983 – IX-1983, fogging, T. L. Erwin, <abbrev xmlns:xlink="http://www.w3.org/1999/xlink" content-type="institution" xlink:title="C.A. Triplehorn Insect Collection, Columbus, OH" id="ABBRID0EJGAI" xlink:type="simple">OSUC</abbrev> <ext-link xmlns:xlink="http://www.w3.org/1999/xlink" xlink:type="simple" ext-link-type="uri" xlink:href="http://hol.osu.edu/spmInfo.html?id=OSUC%20149427">149427</ext-link> (deposited in <named-content xmlns:xlink="http://www.w3.org/1999/xlink" content-type="dwc:institutional_code" xlink:type="simple">CNCI</named-content>). <italic>Paratypes</italic>: <bold>ECUADOR</bold>: 18 females, <abbrev xmlns:xlink="http://www.w3.org/1999/xlink" content-type="institution" xlink:title="C.A. Triplehorn Insect Collection, Columbus, OH" id="ABBRID0EXGAI" xlink:type="simple">OSUC</abbrev> <ext-link xmlns:xlink="http://www.w3.org/1999/xlink" xlink:type="simple" ext-link-type="uri" xlink:href="http://hol.osu.edu/spmInfo.html?id=OSUC%20149396">149396</ext-link>, <ext-link xmlns:xlink="http://www.w3.org/1999/xlink" xlink:type="simple" ext-link-type="uri" xlink:href="http://hol.osu.edu/spmInfo.html?id=OSUC%20149424">149424</ext-link>–<ext-link xmlns:xlink="http://www.w3.org/1999/xlink" xlink:type="simple" ext-link-type="uri" xlink:href="http://hol.osu.edu/spmInfo.html?id=OSUC%20149425">149425</ext-link>, <ext-link xmlns:xlink="http://www.w3.org/1999/xlink" xlink:type="simple" ext-link-type="uri" xlink:href="http://hol.osu.edu/spmInfo.html?id=OSUC%20164002">164002</ext-link>, <ext-link xmlns:xlink="http://www.w3.org/1999/xlink" xlink:type="simple" ext-link-type="uri" xlink:href="http://hol.osu.edu/spmInfo.html?id=OSUC%20549972">549972</ext-link>, <ext-link xmlns:xlink="http://www.w3.org/1999/xlink" xlink:type="simple" ext-link-type="uri" xlink:href="http://hol.osu.edu/spmInfo.html?id=OSUC%20550011">550011</ext-link>, <ext-link xmlns:xlink="http://www.w3.org/1999/xlink" xlink:type="simple" ext-link-type="uri" xlink:href="http://hol.osu.edu/spmInfo.html?id=OSUC%20550062">550062</ext-link>–<ext-link xmlns:xlink="http://www.w3.org/1999/xlink" xlink:type="simple" ext-link-type="uri" xlink:href="http://hol.osu.edu/spmInfo.html?id=OSUC%20550067">550067</ext-link>, <ext-link xmlns:xlink="http://www.w3.org/1999/xlink" xlink:type="simple" ext-link-type="uri" xlink:href="http://hol.osu.edu/spmInfo.html?id=OSUC%20550069">550069</ext-link>–<ext-link xmlns:xlink="http://www.w3.org/1999/xlink" xlink:type="simple" ext-link-type="uri" xlink:href="http://hol.osu.edu/spmInfo.html?id=OSUC%20550074">550074</ext-link> (<named-content xmlns:xlink="http://www.w3.org/1999/xlink" content-type="dwc:institutional_code" xlink:type="simple">CNCI</named-content>).</p></tp:treatment-sec><tp:treatment-sec sec-type="comments" id="SECID0EBHAI"><title>Comments.</title><p>This species very closely resembles <italic><tp:taxon-name><tp:taxon-name-part taxon-name-part-type="genus" reg="Phanuromyia">P.</tp:taxon-name-part> <tp:taxon-name-part taxon-name-part-type="species" reg="princeps">princeps</tp:taxon-name-part></tp:taxon-name></italic>, although the two species can be distinguished easily by the sculpture of T2: <italic><tp:taxon-name><tp:taxon-name-part taxon-name-part-type="genus" reg="Phanuromyia">P.</tp:taxon-name-part> <tp:taxon-name-part taxon-name-part-type="species" reg="princeps">princeps</tp:taxon-name-part></tp:taxon-name></italic> has a complete scrobiculate angled “belt” while <italic><tp:taxon-name><tp:taxon-name-part taxon-name-part-type="genus" reg="Phanuromyia">P.</tp:taxon-name-part> <tp:taxon-name-part taxon-name-part-type="species" reg="pauper">pauper</tp:taxon-name-part></tp:taxon-name></italic> only has lateral costae.</p><!--PageBreak--></tp:treatment-sec></tp:taxon-treatment>
