# Supplementary material for: The Phanuromyia galeata species group (Hymenoptera, Platygastridae, Telenominae): shining a lantern into an unexplored corner of Neotropical diversity
Source: Zookeys. 2017 Mar 27;(663):71–105. doi: 10.3897/zookeys.663.11554 (PMC5523176; doi:10.3897/zookeys.663.11554)
Supplement: XML Treatment for Phanuromyia tubulifer [file zookeys.663.11554-treatment16.xml]

<!DOCTYPE tp:taxon-treatment
  PUBLIC "-//TaxonX//DTD Taxonomic Treatment Publishing DTD v0 20100105//EN" "tax-treatment-NSO.dtd">
<tp:taxon-treatment xmlns:tp="http://www.plazi.org/taxpub"><tp:treatment-meta><kwd-group><label>Taxon classification</label><kwd><named-content xmlns:xlink="http://www.w3.org/1999/xlink" content-type="kingdom">Animalia</named-content></kwd><kwd><named-content xmlns:xlink="http://www.w3.org/1999/xlink" content-type="order">Hymenoptera</named-content></kwd><kwd><named-content xmlns:xlink="http://www.w3.org/1999/xlink" content-type="family">Platygastridae</named-content></kwd></kwd-group><mixed-citation publication-type="journal"><person-group><name><surname>Nesheim</surname><given-names>Katherine C.</given-names></name><name><surname>Masner</surname><given-names>Lubomír</given-names></name><name><surname>Johnson</surname><given-names>Norman F.</given-names></name></person-group><article-title>The <italic><tp:taxon-name><tp:taxon-name-part taxon-name-part-type="genus" reg="Phanuromyia">Phanuromyia</tp:taxon-name-part> <tp:taxon-name-part taxon-name-part-type="species" reg="galeata">galeata</tp:taxon-name-part></tp:taxon-name></italic> species group (<tp:taxon-name><tp:taxon-name-part taxon-name-part-type="order">Hymenoptera</tp:taxon-name-part></tp:taxon-name>, <tp:taxon-name><tp:taxon-name-part taxon-name-part-type="family">Platygastridae</tp:taxon-name-part></tp:taxon-name>, <tp:taxon-name><tp:taxon-name-part taxon-name-part-type="subfamily">Telenominae</tp:taxon-name-part></tp:taxon-name>): shining a lantern into an unexplored corner of Neotropical diversity</article-title><source>Zookeys</source><day>27</day><month>3</month><year>2017</year><volume>2017</volume><issue>663</issue><fpage>71</fpage><lpage>105</lpage><pub-id pub-id-type="doi">10.3897/zookeys.663.11554</pub-id></mixed-citation></tp:treatment-meta><tp:nomenclature><tp:taxon-name>
            <tp:taxon-name-part taxon-name-part-type="genus" reg="Phanuromyia">Phanuromyia</tp:taxon-name-part>
            <tp:taxon-name-part taxon-name-part-type="species" reg="tubulifer">tubulifer</tp:taxon-name-part>
            <object-id xmlns:xlink="http://www.w3.org/1999/xlink" content-type="zoobank" xlink:type="simple">http://zoobank.org/A2D35F8B-369A-466A-9D88-217E0BFE090B</object-id>
            <object-id xmlns:xlink="http://www.w3.org/1999/xlink" xlink:type="simple">http://bioguid.osu.edu/xbiod_concepts/403723</object-id>
          </tp:taxon-name><tp:taxon-authority>Nesheim &amp; Masner</tp:taxon-authority><tp:taxon-status xmlns:xlink="http://www.w3.org/1999/xlink" xlink:type="simple">sp. n.</tp:taxon-status><xref ref-type="fig" rid="F16">Figures 86–91</xref><!--PageBreak--></tp:nomenclature><tp:treatment-sec sec-type="description" id="SECID0EQ1AI"><title>Description.</title><p>Female body length: 2.24–2.26 mm (n=2).</p><p>Median keel on frons: absent. Sculpture of lower frons: with multiple transverse rugae. Shape of mandible: slender. Median tooth of mandible: diminished. Frons below median ocellus: with 2 rows of setiferous punctures.</p><fig id="F16" position="float" orientation="portrait"><label>Figures 86–91.</label><caption><p>
                <italic><tp:taxon-name><tp:taxon-name-part taxon-name-part-type="genus" reg="Phanuromyia">Phanuromyia</tp:taxon-name-part> <tp:taxon-name-part taxon-name-part-type="species" reg="tubulifer">tubulifer</tp:taxon-name-part></tp:taxon-name></italic> ♀ (<abbrev xmlns:xlink="http://www.w3.org/1999/xlink" content-type="institution" xlink:title="C.A. Triplehorn Insect Collection, Columbus, OH" id="ABBRID0EJ2AI" xlink:type="simple">OSUC</abbrev> <ext-link xmlns:xlink="http://www.w3.org/1999/xlink" xlink:type="simple" ext-link-type="uri" xlink:href="http://hol.osu.edu/spmInfo.html?id=OSUC%20149410">149410</ext-link>), <bold>86</bold> Dorsal habitus <bold>87</bold> Lateral habitus <bold>88</bold> Head, mesosoma, dorsal view <bold>89</bold> Head, mesosoma, lateral view <bold>90</bold> Head, mouthparts, anteroventral view <bold>91</bold> Mesosoma, T1, lateral view. Scale bar in millimeters.</p></caption><graphic xmlns:xlink="http://www.w3.org/1999/xlink" xlink:href="zookeys-663-071-g016.jpg" position="float" orientation="portrait" xlink:type="simple" id="oo_128541.jpg"/></fig><p>Sculpture on posterior half of mesoscutum: coriaceous to rugulose, at most with fine irregular longitudinal sculpture. Sculpture of anterior half of mesoscutellum: uncertain, rugose-punctate. Thin median foliaceous lamella on propodeum: present.</p><p>Color of coxae: bright yellow, concolorous with legs.</p><p>T1: with distinct, tubular horn reaching higher than metascutellum. Anterior margin of T2: with costae or foveolae throughout its width. T2 sculpture: with neither transverse series of small punctures nor scrobiculate lateral areas. Sculpture of T1: entirely costate. Posterior margin of T2: straight; only slightly concave. Number of visible terga past T2: 3 or 4. Setation on T2: limited to at most 1 row of setae posteriorly and sparse setation laterally.</p></tp:treatment-sec><tp:treatment-sec sec-type="diagnosis" id="SECID0EC3AI"><title>Diagnosis.</title><p>
            <italic><tp:taxon-name><tp:taxon-name-part taxon-name-part-type="genus" reg="Phanuromyia">Phanuromyia</tp:taxon-name-part> <tp:taxon-name-part taxon-name-part-type="species" reg="tubulifer">tubulifer</tp:taxon-name-part></tp:taxon-name></italic> can be recognized by the distinct, tubular horn on T1 and the thin foliaceous lamella present medially on the propodeum.</p></tp:treatment-sec><tp:treatment-sec sec-type="etymology" id="SECID0ET3AI"><title>Etymology.</title><p>The name <italic><tp:taxon-name><tp:taxon-name-part taxon-name-part-type="species" reg="tubulifer">tubulifer</tp:taxon-name-part></tp:taxon-name></italic> refers to the presence of the diagnostic tubular horn on T1 in this species. This name is to be used as a noun in apposition.</p></tp:treatment-sec><tp:treatment-sec sec-type="distribution" id="SECID0ED4AI"><title>Link to distribution map.</title><p>[<ext-link xmlns:xlink="http://www.w3.org/1999/xlink" xlink:type="simple" ext-link-type="uri" xlink:href="http://hol.osu.edu/map-full.html?id=403723">http://hol.osu.edu/map-full.html?id=403723</ext-link>]</p></tp:treatment-sec><tp:treatment-sec sec-type="material" id="SECID0EO4AI"><title>Material examined.</title><p>Holotype, female: <bold>GUYANA</bold>: Potaro-Siparuni Reg., 100–200 m, <named-content xmlns:xlink="http://www.w3.org/1999/xlink" content-type="dwc:verbatimCoordinates" xlink:type="simple"><named-content content-type="geo-json" specific-use="{&#34;type&#34;:&#34;Point&#34;,&#34;coordinates&#34;:[-58.684444,4.671944]}" id="NCID0EZ4AI" xlink:type="simple">04°40'19"N, 58°41'04"W</named-content></named-content>, Iwokrama Forest Reserve, V-2001 – VI-2001, flight intercept trap, R. Brooks &amp; Z. Falin, <abbrev xmlns:xlink="http://www.w3.org/1999/xlink" content-type="institution" xlink:title="C.A. Triplehorn Insect Collection, Columbus, OH" id="ABBRID0E54AI" xlink:type="simple">OSUC</abbrev> <ext-link xmlns:xlink="http://www.w3.org/1999/xlink" xlink:type="simple" ext-link-type="uri" xlink:href="http://hol.osu.edu/spmInfo.html?id=OSUC%20149410">149410</ext-link> (deposited in <named-content xmlns:xlink="http://www.w3.org/1999/xlink" content-type="dwc:institutional_code" xlink:type="simple">CNCI</named-content>). <italic>Paratype</italic>: <bold>BRAZIL</bold>: 1 female, <abbrev xmlns:xlink="http://www.w3.org/1999/xlink" content-type="institution" xlink:title="C.A. Triplehorn Insect Collection, Columbus, OH" id="ABBRID0EM5AI" xlink:type="simple">OSUC</abbrev> <ext-link xmlns:xlink="http://www.w3.org/1999/xlink" xlink:type="simple" ext-link-type="uri" xlink:href="http://hol.osu.edu/spmInfo.html?id=OSUC%20149411">149411</ext-link> (<named-content xmlns:xlink="http://www.w3.org/1999/xlink" content-type="dwc:institutional_code" xlink:type="simple">CNCI</named-content>).</p></tp:treatment-sec><tp:treatment-sec sec-type="comments" id="SECID0EW5AI"><title>Comments.</title><p>This species is distinct due to its tubular horn, although it is unknown whether the males express this character to any significant degree.</p></tp:treatment-sec></tp:taxon-treatment>
