# Supplementary material for: The Phanuromyia galeata species group (Hymenoptera, Platygastridae, Telenominae): shining a lantern into an unexplored corner of Neotropical diversity
Source: Zookeys. 2017 Mar 27;(663):71–105. doi: 10.3897/zookeys.663.11554 (PMC5523176; doi:10.3897/zookeys.663.11554)
Supplement: Supplementary material 1 — Occurrences [file zookeys-663-071-s001.zip]

Archive with 4 entries (4 files):
- Phanuromyia_1482170860429/meta.xml
- Phanuromyia_1482170860429/occurrence.txt
- Phanuromyia_1482170860429/occurrence_images.txt
- Phanuromyia_1482170860429/eml.xml
