# Supplementary material for: The Phanuromyia galeata species group (Hymenoptera, Platygastridae, Telenominae): shining a lantern into an unexplored corner of Neotropical diversity
Source: Zookeys. 2017 Mar 27;(663):71–105. doi: 10.3897/zookeys.663.11554 (PMC5523176; doi:10.3897/zookeys.663.11554)
Supplement: Supplementary material 1 — Occurrences [file zookeys-663-071-s001.zip › Phanuromyia_1482170860429/occurrence.txt]

occurrenceID	language	basisOfRecord	catalogNumber	scientificNameID	scientificName	sex	lifeStage	preparations	individualCount	institutionCode	collectionCode	fieldNotes	locality	decimalLatitude	decimalLongitude	georeferenceSources	country	stateProvince	county	municipality	georeferenceRemarks	VerbatimEventDate	eventDate	eventTime	recordedBy	samplingProtocol	fieldNumber	identifiedBy	dateIdentified	typeStatus	kingdom	phylum	class	order	family	genus	specificEpithet	infraspecificEpithet	habitat	associatedTaxa	source	modified
urn:lsid:biosci.ohio-state.edu:osuc_occurrences:OSUC__550115	en	PreservedSpecimen	OSUC 550115	urn:lsid:biosci.ohio-state.edu:osuc_names:389327	Phanuromyia cudo	female	adult		1	Canadian National Collection of Insects, Ottawa, Canada (CNCI)	Insects	[ECUADOR: Sucumbios Sacha Lodge, 270m 0°30'S 76°30'W, 20-24.iii.1994, P.Hibbs, MT]	Sacha Lodge, 00°30'S 76°30'W, 270m, Napo River, Sucumbíos Prov., Ecuador	-0.4706	-76.4597	other label	Ecuador	Sucumbíos			The coords. 00°30'S 76°30'W are inaccurate	20 March 1994 - 24 March 1994	1994-03-20/1994-03-24		Hibbs, P. (Peter)	Malaise trap		Nesheim, K. C. (Katherine C.)	2015	Paratype	Animalia	Arthropoda	Hexapoda	Hymenoptera	Platygastridae	Phanuromyia	cudo				http://hol.osu.edu/spmInfo.html?id=OSUC%20550115	2016-12-19T13:01:34Z
urn:lsid:biosci.ohio-state.edu:osuc_occurrences:OSUC__550079	en	PreservedSpecimen	OSUC 550079	urn:lsid:biosci.ohio-state.edu:osuc_names:389327	Phanuromyia cudo	female	adult		1	Canadian National Collection of Insects, Ottawa, Canada (CNCI)	Insects	[COSTA RICA:Puntaremas Reserva Privada Karen Morgensen, 305m 9°52'N 85°03'W 14-15.ii.2005, J.S. Noyes]	Karen Morgensen Nature Reserve, 09°52'N 84°03'W, 305m, Puntarenas Prov., Costa Rica	10.0272	-85.5222	label	Costa Rica	Puntarenas			coordinates on label are incorrect; derived from http://www.lacquaviva.com/en/karen-mogensen.html	14 February 2005 - 15 February 2005	2005-02-14/2005-02-15		Noyes, J. S. (John S.)	none specified		Nesheim, K. C. (Katherine C.)	2015	Paratype	Animalia	Arthropoda	Hexapoda	Hymenoptera	Platygastridae	Phanuromyia	cudo				http://hol.osu.edu/spmInfo.html?id=OSUC%20550079	2016-12-19T13:01:34Z
urn:lsid:biosci.ohio-state.edu:osuc_occurrences:OSUC__550107	en	PreservedSpecimen	OSUC 550107	urn:lsid:biosci.ohio-state.edu:osuc_names:389327	Phanuromyia cudo	female	adult		1	Canadian National Collection of Insects, Ottawa, Canada (CNCI)	Insects	[PERU: Madre de Dios Pavitza, 18-23.ii.1982 D. Brown,MT]	Pakitza, Madre de Dios Reg., Peru	-11.9442	-71.283	literature	Peru	Madre de Dios			http://www.jstor.org/view/00063606/di995293/99p0172j/0	18 February 1982 - 23 February 1982	1982-02-18/1982-02-23		Brown, D.	Malaise trap		Nesheim, K. C. (Katherine C.)	2015	Paratype	Animalia	Arthropoda	Hexapoda	Hymenoptera	Platygastridae	Phanuromyia	cudo				http://hol.osu.edu/spmInfo.html?id=OSUC%20550107	2016-12-19T13:01:34Z
urn:lsid:biosci.ohio-state.edu:osuc_occurrences:OSUC__550114	en	PreservedSpecimen	OSUC 550114	urn:lsid:biosci.ohio-state.edu:osuc_names:389327	Phanuromyia cudo	female	adult		1	Canadian National Collection of Insects, Ottawa, Canada (CNCI)	Insects	[ECUADOR: Sucumbios Sacha Lodge, 270m 0°30'S 76°30'W, 20-24.iii.1994, P.Hibbs, MT]	Sacha Lodge, 00°30'S 76°30'W, 270m, Napo River, Sucumbíos Prov., Ecuador	-0.4706	-76.4597	other label	Ecuador	Sucumbíos			The coords. 00°30'S 76°30'W are inaccurate	20 March 1994 - 24 March 1994	1994-03-20/1994-03-24		Hibbs, P. (Peter)	Malaise trap		Nesheim, K. C. (Katherine C.)	2015	Paratype	Animalia	Arthropoda	Hexapoda	Hymenoptera	Platygastridae	Phanuromyia	cudo				http://hol.osu.edu/spmInfo.html?id=OSUC%20550114	2016-12-19T13:01:34Z
urn:lsid:biosci.ohio-state.edu:osuc_occurrences:OSUC__550113	en	PreservedSpecimen	OSUC 550113	urn:lsid:biosci.ohio-state.edu:osuc_names:389327	Phanuromyia cudo	female	adult		1	Canadian National Collection of Insects, Ottawa, Canada (CNCI)	Insects	[ECUADOR: Sucumbios Sacha Lodge, 270m 0°30'S 76°30'W, 20-24.iii.1994, P.Hibbs, MT]	Sacha Lodge, 00°30'S 76°30'W, 270m, Napo River, Sucumbíos Prov., Ecuador	-0.4706	-76.4597	other label	Ecuador	Sucumbíos			The coords. 00°30'S 76°30'W are inaccurate	20 March 1994 - 24 March 1994	1994-03-20/1994-03-24		Hibbs, P. (Peter)	Malaise trap		Nesheim, K. C. (Katherine C.)	2015	Paratype	Animalia	Arthropoda	Hexapoda	Hymenoptera	Platygastridae	Phanuromyia	cudo				http://hol.osu.edu/spmInfo.html?id=OSUC%20550113	2016-12-19T13:01:34Z
urn:lsid:biosci.ohio-state.edu:osuc_occurrences:OSUC__550081	en	PreservedSpecimen	OSUC 550081	urn:lsid:biosci.ohio-state.edu:osuc_names:389327	Phanuromyia cudo	female	adult		1	Canadian National Collection of Insects, Ottawa, Canada (CNCI)	Insects	[BOLIVIA: Cochabamba Dept. Est. Biol. Sacta, Univ. Mayor S. Simeon, S 17°06.48' W 64°46.94' 16-27.xii.2005, 300m, rainforest FIT, S&J Peck, 05-47]	Valle Sajta (Saita) Biological Station, 17°06.48'S 64°46.94'W, 300m, 05-47, rainforest, San Simon Major University, Cochabamba Dept., Bolivia	-17.108	-64.7823	label	Bolivia	Cochabamba			Valle Saita is an alternate spelling of Valle Sajta Bio.Sta.	16 December 2005 - 27 December 2005	2005-12-16/2005-12-27		Peck, S. (Stuart) & Peck, J. (Jarmila)	flight intercept trap	05-47	Nesheim, K. C. (Katherine C.)	2015	Paratype	Animalia	Arthropoda	Hexapoda	Hymenoptera	Platygastridae	Phanuromyia	cudo		rainforest		http://hol.osu.edu/spmInfo.html?id=OSUC%20550081	2016-12-19T13:01:34Z
urn:lsid:biosci.ohio-state.edu:osuc_occurrences:OSUC__549999	en	PreservedSpecimen	OSUC 549999	urn:lsid:biosci.ohio-state.edu:osuc_names:389327	Phanuromyia cudo	female	adult		1	Canadian National Collection of Insects, Ottawa, Canada (CNCI)	Insects	[ECUADOR: Sucumbios Sacha Lodge,270m 0°30'S&76°30'W 4-14.III.1994 Peter Hibbs MT]	Sacha Lodge, 00°30'S 76°30'W, 270m, Napo River, Sucumbíos Prov., Ecuador	-0.4706	-76.4597	other label	Ecuador	Sucumbíos			The coords. 00°30'S 76°30'W are inaccurate	4 March 1994 - 14 March 1994	1994-03-04/1994-03-14		Hibbs, P. (Peter)	Malaise trap			2015	Paratype	Animalia	Arthropoda	Hexapoda	Hymenoptera	Platygastridae	Phanuromyia	cudo				http://hol.osu.edu/spmInfo.html?id=OSUC%20549999	2016-12-19T13:01:34Z
urn:lsid:biosci.ohio-state.edu:osuc_occurrences:OSUC__240600	en	PreservedSpecimen	OSUC 240600	urn:lsid:biosci.ohio-state.edu:osuc_names:389327	Phanuromyia cudo	female	adult		1	Canadian National Collection of Insects, Ottawa, Canada (CNCI)	Insects	[0°5'S76°W ECUADOR Sucumbios, Rio Napo Sacha Lodge, MT 4-14.v.1994, P.Hibbs]	Sacha Lodge, 00°05'S 76°W, Napo River, Sucumbíos Prov., Ecuador	-0.4706	-76.4597	other label	Ecuador	Sucumbíos			The coords. 00°05'S 76°W are incorrect	4 May 1994 - 14 May 1994	1994-05-04/1994-05-14		Hibbs, P. (Peter)	Malaise trap		Nesheim, K. C. (Katherine C.)	2015	Paratype	Animalia	Arthropoda	Hexapoda	Hymenoptera	Platygastridae	Phanuromyia	cudo				http://hol.osu.edu/spmInfo.html?id=OSUC%20240600	2016-12-19T13:01:34Z
urn:lsid:biosci.ohio-state.edu:osuc_occurrences:OSUC__550099	en	PreservedSpecimen	OSUC 550099	urn:lsid:biosci.ohio-state.edu:osuc_names:389327	Phanuromyia cudo	female	adult		1	Canadian National Collection of Insects, Ottawa, Canada (CNCI)	Insects	[FRENCH GUIANA: Kaw Mountains, 4°33.562'N 52°12.425'W, 3-27.iii.2007, K.Sarv, MT]	Kaw Mountains, 04°33.562'N 52°12.425'W, Cayenne Arrond., French Guiana	4.5593	-52.2072	label	French Guiana	Cayenne				3 March 2007 - 27 March 2007	2007-03-03/2007-03-27		Sarv, K. (Keijo)	Malaise trap		Nesheim, K. C. (Katherine C.)	2015	Paratype	Animalia	Arthropoda	Hexapoda	Hymenoptera	Platygastridae	Phanuromyia	cudo				http://hol.osu.edu/spmInfo.html?id=OSUC%20550099	2016-12-19T13:01:34Z
urn:lsid:biosci.ohio-state.edu:osuc_occurrences:OSUC__149390	en	PreservedSpecimen	OSUC 149390	urn:lsid:biosci.ohio-state.edu:osuc_names:389327	Phanuromyia cudo	female	adult		1	Canadian National Collection of Insects, Ottawa, Canada (CNCI)	Insects	cudo (MS) [COSTA RICA: Estrella Valley Pandora,1-16.III.1984,FIT H.Howden G.Manley]	Pandora, Estrella Valley, Limón Prov., Costa Rica	9.7333	-82.9667	GEOnet	Costa Rica	Limón				1 March 1984 - 16 March 1984	1984-03-01/1984-03-16		Howden, H. (Henry) & Manley, G.	flight intercept trap		Masner, L. (Lubomír)	2015	Paratype	Animalia	Arthropoda	Hexapoda	Hymenoptera	Platygastridae	Phanuromyia	cudo				http://hol.osu.edu/spmInfo.html?id=OSUC%20149390	2016-12-19T13:01:34Z
urn:lsid:biosci.ohio-state.edu:osuc_occurrences:OSUC__149399	en	PreservedSpecimen	OSUC 149399	urn:lsid:biosci.ohio-state.edu:osuc_names:389327	Phanuromyia cudo	female	adult		1	Canadian National Collection of Insects, Ottawa, Canada (CNCI)	Insects	cudo (MS) [COSTA RICA: Guan GCA. Est. Maritza 9 - 24. II.1996 J.S.Noyes, MT/YPT]	Maritza Biological Station, Guanacaste Conservation Area (GCA), Guanacaste Prov., Costa Rica	10.9333	-85.45	GEOnet	Costa Rica	Guanacaste				9 February 1996 - 24 February 1996	1996-02-09/1996-02-24		Noyes, J. S. (John S.)	malaise trap/yellow pan trap		Masner, L. (Lubomír)	2015	Paratype	Animalia	Arthropoda	Hexapoda	Hymenoptera	Platygastridae	Phanuromyia	cudo				http://hol.osu.edu/spmInfo.html?id=OSUC%20149399	2016-12-19T13:01:34Z
urn:lsid:biosci.ohio-state.edu:osuc_occurrences:OSUC__149381	en	PreservedSpecimen	OSUC 149381	urn:lsid:biosci.ohio-state.edu:osuc_names:389327	Phanuromyia cudo	female	adult		1	Canadian National Collection of Insects, Ottawa, Canada (CNCI)	Insects	cudo (MS) [COSTA RICA: Heredia La Selva Biol. Station 1-8.V.1989 B. V. Brown. MT]	La Selva Biological Station, Heredia Prov., Costa Rica	10.43	-84.0047	Google Earth	Costa Rica	Heredia			derived from GEOnet & WWW	1 May 1989 - 8 May 1989	1989-05-01/1989-05-08		Brown, B. V. (Brian Victor)	Malaise trap		Masner, L. (Lubomír)	2015	Paratype	Animalia	Arthropoda	Hexapoda	Hymenoptera	Platygastridae	Phanuromyia	cudo				http://hol.osu.edu/spmInfo.html?id=OSUC%20149381	2016-12-19T13:01:34Z
urn:lsid:biosci.ohio-state.edu:osuc_occurrences:OSUC__149408	en	PreservedSpecimen	OSUC 149408	urn:lsid:biosci.ohio-state.edu:osuc_names:389327	Phanuromyia cudo	female	adult		1	Canadian National Collection of Insects, Ottawa, Canada (CNCI)	Insects	cudo (MS) [COSTA RICA: Limón Parq. Nac. Braulio Carillo Est. Quebrada González 10°09'N, 83°57'W, 450m 15.II.2003, J.S. Noyes]	Braulio Carrillo National Park, 10°09'N 83°57'W, 450m, Gonzalez Creek Station, Limón Prov., Costa Rica	10.15	-83.95	label	Costa Rica	Limón				15 February 2003	2003-02-15		Noyes, J. S. (John S.)	none specified		Masner, L. (Lubomír)	2015	Paratype	Animalia	Arthropoda	Hexapoda	Hymenoptera	Platygastridae	Phanuromyia	cudo				http://hol.osu.edu/spmInfo.html?id=OSUC%20149408	2016-12-19T13:01:34Z
urn:lsid:biosci.ohio-state.edu:osuc_occurrences:OSUC__149388	en	PreservedSpecimen	OSUC 149388	urn:lsid:biosci.ohio-state.edu:osuc_names:389327	Phanuromyia cudo	female	adult		1	Canadian National Collection of Insects, Ottawa, Canada (CNCI)	Insects	cudo (MS) [COSTA RICA: Puntarenas Golfo Dolce 10Km W Piedras Blancas 100m VI-VIII.1989 P. Hanson]	Golfo Dulce, 100m, 10km W Piedras Blancas, Puntarenas Prov., Costa Rica	8.75	-83.3014	Google Earth	Costa Rica	Puntarenas			derived from GEOnet	Jun-1989 - Aug-1989			Hanson, P. (Paul)	none specified		Masner, L. (Lubomír)	2015	Paratype	Animalia	Arthropoda	Hexapoda	Hymenoptera	Platygastridae	Phanuromyia	cudo				http://hol.osu.edu/spmInfo.html?id=OSUC%20149388	2016-12-19T13:01:34Z
urn:lsid:biosci.ohio-state.edu:osuc_occurrences:OSUC__149391	en	PreservedSpecimen	OSUC 149391	urn:lsid:biosci.ohio-state.edu:osuc_names:389327	Phanuromyia cudo	female	adult		1	Canadian National Collection of Insects, Ottawa, Canada (CNCI)	Insects	cudo (MS) [COSTA RICA:Alajuela Penas Blancas 700m 23.V.1987 E. Cruz MT]	Peñas Blancas, 700m, Alajuela Prov., Costa Rica	10.0667	-84.6167	GEOnet	Costa Rica	Alajuela				23 May 1987	1987-05-23		Cruz, E. (Eladio)	Malaise trap		Masner, L. (Lubomír)	2015	Paratype	Animalia	Arthropoda	Hexapoda	Hymenoptera	Platygastridae	Phanuromyia	cudo				http://hol.osu.edu/spmInfo.html?id=OSUC%20149391	2016-12-19T13:01:34Z
urn:lsid:biosci.ohio-state.edu:osuc_occurrences:OSUC__149395	en	PreservedSpecimen	OSUC 149395	urn:lsid:biosci.ohio-state.edu:osuc_names:389327	Phanuromyia cudo	female	adult		1	Canadian National Collection of Insects, Ottawa, Canada (CNCI)	Insects	cudo (MS) [COSTA RICA:Heredia LaSelva Biol.Sta. 3kmS Puerto Viejo 15.III.1994 J. Longino,MT]	La Selva Biological Station, 3km S Puerto Viejo, Heredia Prov., Costa Rica	10.4239	-84.0203	Google Earth	Costa Rica	Heredia			derived from GEOnet & WWW	15 March 1994	1994-03-15		Longino, J.	Malaise trap		Masner, L. (Lubomír)	2015	Paratype	Animalia	Arthropoda	Hexapoda	Hymenoptera	Platygastridae	Phanuromyia	cudo				http://hol.osu.edu/spmInfo.html?id=OSUC%20149395	2016-12-19T13:01:34Z
urn:lsid:biosci.ohio-state.edu:osuc_occurrences:OSUC__149394	en	PreservedSpecimen	OSUC 149394	urn:lsid:biosci.ohio-state.edu:osuc_names:389327	Phanuromyia cudo	female	adult		1	Canadian National Collection of Insects, Ottawa, Canada (CNCI)	Insects	cudo (MS) [COSTA RICA:Punt. R.F.Golfo Dulce 24kmW Piedras Blancas 200m,III.1992, P. Hanson,MT]	Golfo Dulce Forest Reserve, 24km W Piedras Blancas, Puntarenas Prov., Costa Rica	8.7667	-83.4	collector	Costa Rica	Puntarenas				Mar-1992			Hanson, P. (Paul)	Malaise trap		Masner, L. (Lubomír)	2015	Paratype	Animalia	Arthropoda	Hexapoda	Hymenoptera	Platygastridae	Phanuromyia	cudo				http://hol.osu.edu/spmInfo.html?id=OSUC%20149394	2016-12-19T13:01:34Z
urn:lsid:biosci.ohio-state.edu:osuc_occurrences:OSUC__149397	en	PreservedSpecimen	OSUC 149397	urn:lsid:biosci.ohio-state.edu:osuc_names:389327	Phanuromyia cudo	female	adult		1	Canadian National Collection of Insects, Ottawa, Canada (CNCI)	Insects	cudo (MS) [ECUADOR, Napo Limoncocha, 250m 15-28.VI.1976 S. &J. Peck]	Limoncocha, 250m, Sucumbíos Prov., Ecuador	-0.4	-76.6167	GEOnet	Ecuador	Sucumbíos			Sucumbíos split from Napo Prov.	15 June 1976 - 28 June 1976	1976-06-15/1976-06-28		Peck, S. (Stuart) & Peck, J. (Jarmila)	none specified		Masner, L. (Lubomír)	2015	Paratype	Animalia	Arthropoda	Hexapoda	Hymenoptera	Platygastridae	Phanuromyia	cudo				http://hol.osu.edu/spmInfo.html?id=OSUC%20149397	2016-12-19T13:01:34Z
urn:lsid:biosci.ohio-state.edu:osuc_occurrences:OSUC__149393	en	PreservedSpecimen	OSUC 149393	urn:lsid:biosci.ohio-state.edu:osuc_names:389327	Phanuromyia cudo	female	adult		1	Canadian National Collection of Insects, Ottawa, Canada (CNCI)	Insects	cudo (MS) [ECUADOR: Pich., Rio Palenque Res. Sta., 200m; VI.1996; P. Hibbs; MT]	Río Palenque Biological Station, 200m, Los Ríos Prov., Ecuador	-0.5833	-79.3667	literature	Ecuador	Los Ríos			locality is in Los Ríos not Pichincha Prov.	Jun-1996			Hibbs, P. (Peter)	Malaise trap		Masner, L. (Lubomír)	2015	Paratype	Animalia	Arthropoda	Hexapoda	Hymenoptera	Platygastridae	Phanuromyia	cudo				http://hol.osu.edu/spmInfo.html?id=OSUC%20149393	2016-12-19T13:01:34Z
urn:lsid:biosci.ohio-state.edu:osuc_occurrences:OSUC__149387	en	PreservedSpecimen	OSUC 149387	urn:lsid:biosci.ohio-state.edu:osuc_names:389327	Phanuromyia cudo	female	adult		1	Canadian National Collection of Insects, Ottawa, Canada (CNCI)	Insects	cudo (MS) [ECUADOR: Pichincha 16km.s.e. Santo Domingo Tinalandia, 500m. 4-14.VI.1976 S&JPeck]	Tinalandia, 500m, 16km SE Santo Domingo de los Colorados, Santo Domingo de los Tsáchilas Prov., Ecuador	-0.25	-79.15	Google Earth	Ecuador	Santo Domingo de los Tsáchilas			Santo Domingo is the short name of Santo Domingo de los Colorados; Santo Domingo de los Tsáchilas split from Pichincha Prov.; derived from GEOnet	4 June 1976 - 14 June 1976	1976-06-04/1976-06-14		Peck, S. (Stuart) & Peck, J. (Jarmila)	none specified		Masner, L. (Lubomír)	2015	Paratype	Animalia	Arthropoda	Hexapoda	Hymenoptera	Platygastridae	Phanuromyia	cudo				http://hol.osu.edu/spmInfo.html?id=OSUC%20149387	2016-12-19T13:01:34Z
urn:lsid:biosci.ohio-state.edu:osuc_occurrences:OSUC__149384	en	PreservedSpecimen	OSUC 149384	urn:lsid:biosci.ohio-state.edu:osuc_names:389327	Phanuromyia cudo	female	adult		1	Canadian National Collection of Insects, Ottawa, Canada (CNCI)	Insects	cudo (MS) [Gamboa,C.Z. Pipeline Rd. July 1967 W. W. Wirth Malaise trap]	Pipeline Road, Gamboa, Canal Zone, Colón Prov., Panama	9.1192	-79.7125	Google Earth	Panama	Colón			Pipeline Road is near Gamboa; derived from GEOnet & map	Jul-1967			Wirth, W. W. (Willis W.)	Malaise trap		Masner, L. (Lubomír)	2015	Paratype	Animalia	Arthropoda	Hexapoda	Hymenoptera	Platygastridae	Phanuromyia	cudo				http://hol.osu.edu/spmInfo.html?id=OSUC%20149384	2016-12-19T13:01:34Z
urn:lsid:biosci.ohio-state.edu:osuc_occurrences:OSUC__149380	en	PreservedSpecimen	OSUC 149380	urn:lsid:biosci.ohio-state.edu:osuc_names:389327	Phanuromyia cudo	female	adult		1	Canadian National Collection of Insects, Ottawa, Canada (CNCI)	Insects	cudo (MS) [PANAMA: Panama, 2km S. Torti, Serrania de Maje about 8°53'N 78°24'W; 18.I.2001; L. Masner; s.s.]	Majé Mountains, ~08°53'N 78°24'W, 2km S Torti, Panamá Prov., Panama	8.8833	-78.4	label	Panama	Panamá				18 January 2001	2001-01-18		Masner, L. (Lubomír)	screen sweeping		Masner, L. (Lubomír)	2015	Paratype	Animalia	Arthropoda	Hexapoda	Hymenoptera	Platygastridae	Phanuromyia	cudo				http://hol.osu.edu/spmInfo.html?id=OSUC%20149380	2016-12-19T13:01:34Z
urn:lsid:biosci.ohio-state.edu:osuc_occurrences:OSUC__149401	en	PreservedSpecimen	OSUC 149401	urn:lsid:biosci.ohio-state.edu:osuc_names:389327	Phanuromyia cudo	female	adult		1	Canadian National Collection of Insects, Ottawa, Canada (CNCI)	Insects	cudo (MS) [PANAMA:C.Z. Barro Colorado Is. 3-20.VII.1994 D.Banks, FIT]	Barro Colorado Island, Canal Zone, Panamá Oeste Prov., Panama	9.1547	-79.8481	GEOnet	Panama	Panamá Oeste				3 July 1994 - 20 July 1994	1994-07-03/1994-07-20		Banks, D.	flight intercept trap		Masner, L. (Lubomír)	2015	Paratype	Animalia	Arthropoda	Hexapoda	Hymenoptera	Platygastridae	Phanuromyia	cudo				http://hol.osu.edu/spmInfo.html?id=OSUC%20149401	2016-12-19T13:01:34Z
urn:lsid:biosci.ohio-state.edu:osuc_occurrences:OSUC__149389	en	PreservedSpecimen	OSUC 149389	urn:lsid:biosci.ohio-state.edu:osuc_names:389327	Phanuromyia cudo	female	adult		1	Canadian National Collection of Insects, Ottawa, Canada (CNCI)	Insects	cudo (MS) [PANAMA:Panama El Llano-CartiRd. VII.1982, B.Gill FIT 400 m.]	El Llano-Cartí Road, 400m, Panamá Prov., Panama	9.15	-79.0	WWW	Panama	Panamá				Jul-1982			Gill, B. (Bruce)	flight intercept trap		Masner, L. (Lubomír)	2015	Paratype	Animalia	Arthropoda	Hexapoda	Hymenoptera	Platygastridae	Phanuromyia	cudo				http://hol.osu.edu/spmInfo.html?id=OSUC%20149389	2016-12-19T13:01:34Z
urn:lsid:biosci.ohio-state.edu:osuc_occurrences:OSUC__149409	en	PreservedSpecimen	OSUC 149409	urn:lsid:biosci.ohio-state.edu:osuc_names:389327	Phanuromyia cudo	female	adult		1	Canadian National Collection of Insects, Ottawa, Canada (CNCI)	Insects	cudo (MS) [PANAMA:San Blas Ustupo, Rio Abudo 6-12.xii.1999 P. Gonzalez, MT]	Ustupo, Abiti (Abudo) River, Kuna Yala Prov., Panama	9.1261	-77.9325	Google Earth	Panama	Kuna Yala			Abudo is a misspelling of Abudi; Abudi is a variant name of Abiti River; San Blas is a former name of Kuna Yala Prov.; derived from GEOnet	6 December 1999 - 12 December 1999	1999-12-06/1999-12-12		Gonzalez, P.	Malaise trap		Masner, L. (Lubomír)	2015	Paratype	Animalia	Arthropoda	Hexapoda	Hymenoptera	Platygastridae	Phanuromyia	cudo				http://hol.osu.edu/spmInfo.html?id=OSUC%20149409	2016-12-19T13:01:34Z
urn:lsid:biosci.ohio-state.edu:osuc_occurrences:OSUC__149383	en	PreservedSpecimen	OSUC 149383	urn:lsid:biosci.ohio-state.edu:osuc_names:389327	Phanuromyia cudo	female	adult		1	Canadian National Collection of Insects, Ottawa, Canada (CNCI)	Insects	cudo (MS) [TRINIDAD, Simla near Arima, 250 m; 25-XI-3-XII-77; Mal. Trap; Mason]	William Beebe Tropical Research Station (Simla), 250m, nr. Arima, Trinidad Isl., Trinidad and Tobago	10.6836	-61.2833	WWW	Trinidad and Tobago				Simla is also known as William Beebe Tropical Research Station; coords. from http://www.wbtrs.org/history.html	25 November 1977 - 3 December 1977	1977-11-25/1977-12-03		Mason	Malaise trap		Masner, L. (Lubomír)	2015	Paratype	Animalia	Arthropoda	Hexapoda	Hymenoptera	Platygastridae	Phanuromyia	cudo				http://hol.osu.edu/spmInfo.html?id=OSUC%20149383	2016-12-19T13:01:34Z
urn:lsid:biosci.ohio-state.edu:osuc_occurrences:OSUC__149403	en	PreservedSpecimen	OSUC 149403	urn:lsid:biosci.ohio-state.edu:osuc_names:389327	Phanuromyia cudo	female	adult		1	Canadian National Collection of Insects, Ottawa, Canada (CNCI)	Insects	cudo (MS) [VENEZUELA: Aragua, Rancho Grande N.P.; 18.VIII-3.XI.1992; L. Masner; maxinet; cloud for.; 1100m]	Rancho Grande, 1100m, Aragua St., Venezuela	10.3667	-67.6833	label	Venezuela	Aragua				18 August 1992 - 3 November 1992	1992-08-18/1992-11-03		Masner, L. (Lubomír)	maxi-net		Masner, L. (Lubomír)	2015	Paratype	Animalia	Arthropoda	Hexapoda	Hymenoptera	Platygastridae	Phanuromyia	cudo				http://hol.osu.edu/spmInfo.html?id=OSUC%20149403	2016-12-19T13:01:34Z
urn:lsid:biosci.ohio-state.edu:osuc_occurrences:OSUC__549929	en	PreservedSpecimen	OSUC 549929	urn:lsid:biosci.ohio-state.edu:osuc_names:389327	Phanuromyia cudo	female	adult		1	Canadian National Collection of Insects, Ottawa, Canada (CNCI)	Insects	[COSTA RICA:Heredia La Selva Biol. Station 8 - 15. V. 1989 B.V. Brown, MT]	La Selva Biological Station, Heredia Prov., Costa Rica	10.43	-84.0047	Google Earth	Costa Rica	Heredia			derived from GEOnet & WWW	8 May 1989 - 15 May 1989	1989-05-08/1989-05-15		Brown, B. V. (Brian Victor)	Malaise trap			2015	Paratype	Animalia	Arthropoda	Hexapoda	Hymenoptera	Platygastridae	Phanuromyia	cudo				http://hol.osu.edu/spmInfo.html?id=OSUC%20549929	2016-12-19T13:01:34Z
urn:lsid:biosci.ohio-state.edu:osuc_occurrences:OSUC__549930	en	PreservedSpecimen	OSUC 549930	urn:lsid:biosci.ohio-state.edu:osuc_names:389327	Phanuromyia cudo	female	adult		1	Canadian National Collection of Insects, Ottawa, Canada (CNCI)	Insects	[COSTA RICA:Heredia Biol. Sta. LaSelva 26.VI-1.VII.93 100m B.V.Brown,MT]	La Selva Biological Station, 100m, Heredia Prov., Costa Rica	10.4239	-84.0203	Google Earth	Costa Rica	Heredia			derived from GEOnet & WWW	26 June 1993 - 1 July 1993	1993-06-26/1993-07-01		Brown, B. V. (Brian Victor)	Malaise trap			2015	Paratype	Animalia	Arthropoda	Hexapoda	Hymenoptera	Platygastridae	Phanuromyia	cudo				http://hol.osu.edu/spmInfo.html?id=OSUC%20549930	2016-12-19T13:01:34Z
urn:lsid:biosci.ohio-state.edu:osuc_occurrences:OSUC__549931	en	PreservedSpecimen	OSUC 549931	urn:lsid:biosci.ohio-state.edu:osuc_names:389327	Phanuromyia cudo	female	adult		1	Canadian National Collection of Insects, Ottawa, Canada (CNCI)	Insects	[COSTA RICA:Heredia Biol. Sta. LaSelva 26.VI-1.VII.93 100m B.V.Brown,MT]	La Selva Biological Station, 100m, Heredia Prov., Costa Rica	10.4239	-84.0203	Google Earth	Costa Rica	Heredia			derived from GEOnet & WWW	26 June 1993 - 1 July 1993	1993-06-26/1993-07-01		Brown, B. V. (Brian Victor)	Malaise trap			2015	Paratype	Animalia	Arthropoda	Hexapoda	Hymenoptera	Platygastridae	Phanuromyia	cudo				http://hol.osu.edu/spmInfo.html?id=OSUC%20549931	2016-12-19T13:01:34Z
urn:lsid:biosci.ohio-state.edu:osuc_occurrences:OSUC__549932	en	PreservedSpecimen	OSUC 549932	urn:lsid:biosci.ohio-state.edu:osuc_names:389327	Phanuromyia cudo	female	adult		1	Canadian National Collection of Insects, Ottawa, Canada (CNCI)	Insects	[COSTA RICA:Heredia Biol. Sta. LaSelva 26.VI-1.VII.93 100m B.V.Brown,MT]	La Selva Biological Station, 100m, Heredia Prov., Costa Rica	10.4239	-84.0203	Google Earth	Costa Rica	Heredia			derived from GEOnet & WWW	26 June 1993 - 1 July 1993	1993-06-26/1993-07-01		Brown, B. V. (Brian Victor)	Malaise trap			2015	Paratype	Animalia	Arthropoda	Hexapoda	Hymenoptera	Platygastridae	Phanuromyia	cudo				http://hol.osu.edu/spmInfo.html?id=OSUC%20549932	2016-12-19T13:01:34Z
urn:lsid:biosci.ohio-state.edu:osuc_occurrences:OSUC__549933	en	PreservedSpecimen	OSUC 549933	urn:lsid:biosci.ohio-state.edu:osuc_names:389327	Phanuromyia cudo	female	adult		1	Canadian National Collection of Insects, Ottawa, Canada (CNCI)	Insects	[COSTA RICA: Puntarenas Golfo Dolce 10Km W Piedras Blancas 100m VI-VIII.1989 P. Hanson]	Golfo Dulce Forest Reserve, 100m, 10km W Piedras Blancas, Puntarenas Prov., Costa Rica	8.75	-83.3	collector	Costa Rica	Puntarenas				Jun-1989 - Aug-1989			Hanson, P. (Paul)	none specified			2015	Paratype	Animalia	Arthropoda	Hexapoda	Hymenoptera	Platygastridae	Phanuromyia	cudo				http://hol.osu.edu/spmInfo.html?id=OSUC%20549933	2016-12-19T13:01:34Z
urn:lsid:biosci.ohio-state.edu:osuc_occurrences:OSUC__549934	en	PreservedSpecimen	OSUC 549934	urn:lsid:biosci.ohio-state.edu:osuc_names:389327	Phanuromyia cudo	female	adult		1	Canadian National Collection of Insects, Ottawa, Canada (CNCI)	Insects	[COSTA RICA:Heredia La Selva Biol.Sta. II-III.1993, 100m P.Hanson MT]	La Selva Biological Station, 100m, Heredia Prov., Costa Rica	10.4239	-84.0203	Google Earth	Costa Rica	Heredia			derived from GEOnet & WWW	Feb-1993 - Mar-1993			Hanson, P. (Paul)	Malaise trap			2015	Paratype	Animalia	Arthropoda	Hexapoda	Hymenoptera	Platygastridae	Phanuromyia	cudo				http://hol.osu.edu/spmInfo.html?id=OSUC%20549934	2016-12-19T13:01:34Z
urn:lsid:biosci.ohio-state.edu:osuc_occurrences:OSUC__549935	en	PreservedSpecimen	OSUC 549935	urn:lsid:biosci.ohio-state.edu:osuc_names:389327	Phanuromyia cudo	female	adult		1	Canadian National Collection of Insects, Ottawa, Canada (CNCI)	Insects	[COSTA RICA:Heredia Biol. Sta. LaSelva X. 1992, 100m Paul Hanson,MT]	La Selva Biological Station, 100m, Heredia Prov., Costa Rica	10.4239	-84.0203	Google Earth	Costa Rica	Heredia			derived from GEOnet & WWW	Oct-1992			Hanson, P. (Paul)	Malaise trap			2015	Paratype	Animalia	Arthropoda	Hexapoda	Hymenoptera	Platygastridae	Phanuromyia	cudo				http://hol.osu.edu/spmInfo.html?id=OSUC%20549935	2016-12-19T13:01:34Z
urn:lsid:biosci.ohio-state.edu:osuc_occurrences:OSUC__549936	en	PreservedSpecimen	OSUC 549936	urn:lsid:biosci.ohio-state.edu:osuc_names:389327	Phanuromyia cudo	female	adult		1	Canadian National Collection of Insects, Ottawa, Canada (CNCI)	Insects	[ECUADOR:Sucumbios Sacha Lodge,270m 0°30'S&76°30'W 12-22.II.1994 Peter Hibbs MT]	Sacha Lodge, 00°30'S 76°30'W, 270m, Napo River, Sucumbíos Prov., Ecuador	-0.4706	-76.4597	other label	Ecuador	Sucumbíos			The coords. 00°30'S 76°30'W are inaccurate	12 February 1994 - 22 February 1994	1994-02-12/1994-02-22		Hibbs, P. (Peter)	Malaise trap			2015	Paratype	Animalia	Arthropoda	Hexapoda	Hymenoptera	Platygastridae	Phanuromyia	cudo				http://hol.osu.edu/spmInfo.html?id=OSUC%20549936	2016-12-19T13:01:34Z
urn:lsid:biosci.ohio-state.edu:osuc_occurrences:OSUC__549937	en	PreservedSpecimen	OSUC 549937	urn:lsid:biosci.ohio-state.edu:osuc_names:389327	Phanuromyia cudo	female	adult		1	Canadian National Collection of Insects, Ottawa, Canada (CNCI)	Insects	[COSTA RICA:Heredia Biol. Sta. LaSelva X. 1992, 100m Paul Hanson,MT]	La Selva Biological Station, 100m, Heredia Prov., Costa Rica	10.4239	-84.0203	Google Earth	Costa Rica	Heredia			derived from GEOnet & WWW	Oct-1992			Hanson, P. (Paul)	Malaise trap			2015	Paratype	Animalia	Arthropoda	Hexapoda	Hymenoptera	Platygastridae	Phanuromyia	cudo				http://hol.osu.edu/spmInfo.html?id=OSUC%20549937	2016-12-19T13:01:34Z
urn:lsid:biosci.ohio-state.edu:osuc_occurrences:OSUC__549938	en	PreservedSpecimen	OSUC 549938	urn:lsid:biosci.ohio-state.edu:osuc_names:389327	Phanuromyia cudo	female	adult		1	Canadian National Collection of Insects, Ottawa, Canada (CNCI)	Insects	[COSTA RICA:Heredia Biol. Sta. LaSelva X. 1992, 100m Paul Hanson,MT]	La Selva Biological Station, 100m, Heredia Prov., Costa Rica	10.4239	-84.0203	Google Earth	Costa Rica	Heredia			derived from GEOnet & WWW	Oct-1992			Hanson, P. (Paul)	Malaise trap			2015	Holotype	Animalia	Arthropoda	Hexapoda	Hymenoptera	Platygastridae	Phanuromyia	cudo				http://hol.osu.edu/spmInfo.html?id=OSUC%20549938	2016-12-19T13:01:34Z
urn:lsid:biosci.ohio-state.edu:osuc_occurrences:OSUC__549939	en	PreservedSpecimen	OSUC 549939	urn:lsid:biosci.ohio-state.edu:osuc_names:389327	Phanuromyia cudo	female	adult		1	Canadian National Collection of Insects, Ottawa, Canada (CNCI)	Insects	[ECUADOR:Sucumbios Sacha Lodge 0°30'S&76°30'W 24.V-3.VI.1994 Peter Hibbs,MT]	Sacha Lodge, 00°30'S 76°30'W, Sucumbíos Prov., Ecuador	-0.4706	-76.4597	other label	Ecuador	Sucumbíos			The coords. 00°30'S 76°30'W are inaccurate	24 May 1994 - 3 June 1994	1994-05-24/1994-06-03		Hibbs, P. (Peter)	Malaise trap			2015	Paratype	Animalia	Arthropoda	Hexapoda	Hymenoptera	Platygastridae	Phanuromyia	cudo				http://hol.osu.edu/spmInfo.html?id=OSUC%20549939	2016-12-19T13:01:34Z
urn:lsid:biosci.ohio-state.edu:osuc_occurrences:OSUC__549940	en	PreservedSpecimen	OSUC 549940	urn:lsid:biosci.ohio-state.edu:osuc_names:389327	Phanuromyia cudo	female	adult		1	Canadian National Collection of Insects, Ottawa, Canada (CNCI)	Insects	[ECUADOR:Sucumbios Sacha Lodge,270m 0°30'S&76°30'W 10-21.x.1994 Peter Hibbs MT]	Sacha Lodge, 00°30'S 76°30'W, 270m, Napo River, Sucumbíos Prov., Ecuador	-0.4706	-76.4597	other label	Ecuador	Sucumbíos			The coords. 00°30'S 76°30'W are inaccurate	10 October 1994 - 21 October 1994	1994-10-10/1994-10-21		Hibbs, P. (Peter)	Malaise trap			2015	Paratype	Animalia	Arthropoda	Hexapoda	Hymenoptera	Platygastridae	Phanuromyia	cudo				http://hol.osu.edu/spmInfo.html?id=OSUC%20549940	2016-12-19T13:01:34Z
urn:lsid:biosci.ohio-state.edu:osuc_occurrences:OSUC__549941	en	PreservedSpecimen	OSUC 549941	urn:lsid:biosci.ohio-state.edu:osuc_names:389327	Phanuromyia cudo	female	adult		1	Canadian National Collection of Insects, Ottawa, Canada (CNCI)	Insects	[ECUADOR:Sucumbios Sacha Lodge,270m 0°30'S&76°30'W 4-14.III.1994 Peter Hibbs MT]	Sacha Lodge, 00°30'S 76°30'W, 270m, Napo River, Sucumbíos Prov., Ecuador	-0.4706	-76.4597	other label	Ecuador	Sucumbíos			The coords. 00°30'S 76°30'W are inaccurate	4 March 1994 - 14 March 1994	1994-03-04/1994-03-14		Hibbs, P. (Peter)	Malaise trap			2015	Paratype	Animalia	Arthropoda	Hexapoda	Hymenoptera	Platygastridae	Phanuromyia	cudo				http://hol.osu.edu/spmInfo.html?id=OSUC%20549941	2016-12-19T13:01:34Z
urn:lsid:biosci.ohio-state.edu:osuc_occurrences:OSUC__549942	en	PreservedSpecimen	OSUC 549942	urn:lsid:biosci.ohio-state.edu:osuc_names:389327	Phanuromyia cudo	female	adult		1	Canadian National Collection of Insects, Ottawa, Canada (CNCI)	Insects	[ECUADOR:Sucumbios Sacha Lodge,270m 0°30'S&76°30'W 22.II-4.III.1994 Peter Hibbs MT]	Sacha Lodge, 00°30'S 76°30'W, 270m, Napo River, Sucumbíos Prov., Ecuador	-0.4706	-76.4597	other label	Ecuador	Sucumbíos			The coords. 00°30'S 76°30'W are inaccurate	22 February 1994 - 4 March 1994	1994-02-22/1994-03-04		Hibbs, P. (Peter)	Malaise trap			2015	Paratype	Animalia	Arthropoda	Hexapoda	Hymenoptera	Platygastridae	Phanuromyia	cudo				http://hol.osu.edu/spmInfo.html?id=OSUC%20549942	2016-12-19T13:01:34Z
urn:lsid:biosci.ohio-state.edu:osuc_occurrences:OSUC__549943	en	PreservedSpecimen	OSUC 549943	urn:lsid:biosci.ohio-state.edu:osuc_names:389327	Phanuromyia cudo	female	adult		1	Canadian National Collection of Insects, Ottawa, Canada (CNCI)	Insects	[ECUADOR:Sucumbios Sacha Lodge,270m 0°30'S&76°30'W 22.II-4.III.1994 Peter Hibbs MT]	Sacha Lodge, 00°30'S 76°30'W, 270m, Napo River, Sucumbíos Prov., Ecuador	-0.4706	-76.4597	other label	Ecuador	Sucumbíos			The coords. 00°30'S 76°30'W are inaccurate	22 February 1994 - 4 March 1994	1994-02-22/1994-03-04		Hibbs, P. (Peter)	Malaise trap			2015	Paratype	Animalia	Arthropoda	Hexapoda	Hymenoptera	Platygastridae	Phanuromyia	cudo				http://hol.osu.edu/spmInfo.html?id=OSUC%20549943	2016-12-19T13:01:34Z
urn:lsid:biosci.ohio-state.edu:osuc_occurrences:OSUC__549944	en	PreservedSpecimen	OSUC 549944	urn:lsid:biosci.ohio-state.edu:osuc_names:389327	Phanuromyia cudo	female	adult		1	Canadian National Collection of Insects, Ottawa, Canada (CNCI)	Insects	[ECUADOR:Sucumbios, Sacha Lodge, 270m 0°30'S,76°30'W 3-13.IV.1994 Peter Hibbs,MT]	Sacha Lodge, 00°30'S 76°30'W, 270m, Napo River, Sucumbíos Prov., Ecuador	-0.4706	-76.4597	other label	Ecuador	Sucumbíos			The coords. 00°30'S 76°30'W are inaccurate	3 April 1994 - 13 April 1994	1994-04-03/1994-04-13		Hibbs, P. (Peter)	Malaise trap			2015	Paratype	Animalia	Arthropoda	Hexapoda	Hymenoptera	Platygastridae	Phanuromyia	cudo				http://hol.osu.edu/spmInfo.html?id=OSUC%20549944	2016-12-19T13:01:34Z
urn:lsid:biosci.ohio-state.edu:osuc_occurrences:OSUC__549945	en	PreservedSpecimen	OSUC 549945	urn:lsid:biosci.ohio-state.edu:osuc_names:389327	Phanuromyia cudo	female	adult		1	Canadian National Collection of Insects, Ottawa, Canada (CNCI)	Insects	[ECUADOR:Sucumbios Sacha Lodge,270m 0°30'S&76°30'W 12-22.II.1994 Peter Hibbs MT]	Sacha Lodge, 00°30'S 76°30'W, 270m, Napo River, Sucumbíos Prov., Ecuador	-0.4706	-76.4597	other label	Ecuador	Sucumbíos			The coords. 00°30'S 76°30'W are inaccurate	12 February 1994 - 22 February 1994	1994-02-12/1994-02-22		Hibbs, P. (Peter)	Malaise trap			2015	Paratype	Animalia	Arthropoda	Hexapoda	Hymenoptera	Platygastridae	Phanuromyia	cudo				http://hol.osu.edu/spmInfo.html?id=OSUC%20549945	2016-12-19T13:01:34Z
urn:lsid:biosci.ohio-state.edu:osuc_occurrences:OSUC__549946	en	PreservedSpecimen	OSUC 549946	urn:lsid:biosci.ohio-state.edu:osuc_names:389327	Phanuromyia cudo	female	adult		1	Canadian National Collection of Insects, Ottawa, Canada (CNCI)	Insects	[ECUADOR:Sucumbios Sacha Lodge,270m 0°30'S&76°30'W 23.VI-3.VII.1994 P.Hibbs MT]	Sacha Lodge, 00°30'S 76°30'W, 270m, Napo River, Sucumbíos Prov., Ecuador	-0.4706	-76.4597	other label	Ecuador	Sucumbíos			The coords. 00°30'S 76°30'W are inaccurate	23 June 1994 - 3 July 1994	1994-06-23/1994-07-03		Hibbs, P. (Peter)	Malaise trap			2015	Paratype	Animalia	Arthropoda	Hexapoda	Hymenoptera	Platygastridae	Phanuromyia	cudo				http://hol.osu.edu/spmInfo.html?id=OSUC%20549946	2016-12-19T13:01:34Z
urn:lsid:biosci.ohio-state.edu:osuc_occurrences:OSUC__549948	en	PreservedSpecimen	OSUC 549948	urn:lsid:biosci.ohio-state.edu:osuc_names:389327	Phanuromyia cudo	female	adult		1	Canadian National Collection of Insects, Ottawa, Canada (CNCI)	Insects	[ECUADOR:Sucumbios Sacha Lodge,270m 0°30'S&76°30'W 13-23.VI.1994 Peter Hibbs MT]	Sacha Lodge, 00°30'S 76°30'W, 270m, Sucumbíos Prov., Ecuador	-0.4706	-76.4597	other label	Ecuador	Sucumbíos			The coords. 00°30'S 76°30'W are inaccurate	13 June 1994 - 23 June 1994	1994-06-13/1994-06-23		Hibbs, P. (Peter)	Malaise trap			2015	Paratype	Animalia	Arthropoda	Hexapoda	Hymenoptera	Platygastridae	Phanuromyia	cudo				http://hol.osu.edu/spmInfo.html?id=OSUC%20549948	2016-12-19T13:01:34Z
urn:lsid:biosci.ohio-state.edu:osuc_occurrences:OSUC__549949	en	PreservedSpecimen	OSUC 549949	urn:lsid:biosci.ohio-state.edu:osuc_names:389327	Phanuromyia cudo	female	adult		1	Canadian National Collection of Insects, Ottawa, Canada (CNCI)	Insects	[ECUADOR:Sucumbios Sacha Lodge,270m 0°30'S&76°30'W 13-23.VI.1994 Peter Hibbs MT]	Sacha Lodge, 00°30'S 76°30'W, 270m, Sucumbíos Prov., Ecuador	-0.4706	-76.4597	other label	Ecuador	Sucumbíos			The coords. 00°30'S 76°30'W are inaccurate	13 June 1994 - 23 June 1994	1994-06-13/1994-06-23		Hibbs, P. (Peter)	Malaise trap			2015	Paratype	Animalia	Arthropoda	Hexapoda	Hymenoptera	Platygastridae	Phanuromyia	cudo				http://hol.osu.edu/spmInfo.html?id=OSUC%20549949	2016-12-19T13:01:34Z
urn:lsid:biosci.ohio-state.edu:osuc_occurrences:OSUC__549950	en	PreservedSpecimen	OSUC 549950	urn:lsid:biosci.ohio-state.edu:osuc_names:389327	Phanuromyia cudo	female	adult		1	Canadian National Collection of Insects, Ottawa, Canada (CNCI)	Insects	[ECUADOR:Sucumbios Sacha Lodge,270m 0°30'S&76°30'W 13-23.VI.1994 Peter Hibbs MT]	Sacha Lodge, 00°30'S 76°30'W, 270m, Sucumbíos Prov., Ecuador	-0.4706	-76.4597	other label	Ecuador	Sucumbíos			The coords. 00°30'S 76°30'W are inaccurate	13 June 1994 - 23 June 1994	1994-06-13/1994-06-23		Hibbs, P. (Peter)	Malaise trap			2015	Paratype	Animalia	Arthropoda	Hexapoda	Hymenoptera	Platygastridae	Phanuromyia	cudo				http://hol.osu.edu/spmInfo.html?id=OSUC%20549950	2016-12-19T13:01:34Z
urn:lsid:biosci.ohio-state.edu:osuc_occurrences:OSUC__549951	en	PreservedSpecimen	OSUC 549951	urn:lsid:biosci.ohio-state.edu:osuc_names:389327	Phanuromyia cudo	female	adult		1	Canadian National Collection of Insects, Ottawa, Canada (CNCI)	Insects	[ECUADOR:Sucumbios Sacha Lodge,270m 0°30'S&76°30'W 17-25.VII 1994 Peter Hibbs MT]	Sacha Lodge, 00°30'S 76°30'W, 270m, Napo River, Sucumbíos Prov., Ecuador	-0.4706	-76.4597	other label	Ecuador	Sucumbíos			The coords. 00°30'S 76°30'W are inaccurate	17 July 1994 - 25 July 1994	1994-07-17/1994-07-25		Hibbs, P. (Peter)	Malaise trap			2015	Paratype	Animalia	Arthropoda	Hexapoda	Hymenoptera	Platygastridae	Phanuromyia	cudo				http://hol.osu.edu/spmInfo.html?id=OSUC%20549951	2016-12-19T13:01:34Z
urn:lsid:biosci.ohio-state.edu:osuc_occurrences:OSUC__549952	en	PreservedSpecimen	OSUC 549952	urn:lsid:biosci.ohio-state.edu:osuc_names:389327	Phanuromyia cudo	female	adult		1	Canadian National Collection of Insects, Ottawa, Canada (CNCI)	Insects	[ECUADOR:Sucumbios Sacha Lodge,270m 0°30'S&76°30'W 17-25.VII 1994 Peter Hibbs MT]	Sacha Lodge, 00°30'S 76°30'W, 270m, Napo River, Sucumbíos Prov., Ecuador	-0.4706	-76.4597	other label	Ecuador	Sucumbíos			The coords. 00°30'S 76°30'W are inaccurate	17 July 1994 - 25 July 1994	1994-07-17/1994-07-25		Hibbs, P. (Peter)	Malaise trap			2015	Paratype	Animalia	Arthropoda	Hexapoda	Hymenoptera	Platygastridae	Phanuromyia	cudo				http://hol.osu.edu/spmInfo.html?id=OSUC%20549952	2016-12-19T13:01:34Z
urn:lsid:biosci.ohio-state.edu:osuc_occurrences:OSUC__549953	en	PreservedSpecimen	OSUC 549953	urn:lsid:biosci.ohio-state.edu:osuc_names:389327	Phanuromyia cudo	female	adult		1	Canadian National Collection of Insects, Ottawa, Canada (CNCI)	Insects	[ECUADOR:Sucumbios Sacha Lodge,270m 0°30'S&76°30'W 17-25.VII 1994 Peter Hibbs MT]	Sacha Lodge, 00°30'S 76°30'W, 270m, Napo River, Sucumbíos Prov., Ecuador	-0.4706	-76.4597	other label	Ecuador	Sucumbíos			The coords. 00°30'S 76°30'W are inaccurate	17 July 1994 - 25 July 1994	1994-07-17/1994-07-25		Hibbs, P. (Peter)	Malaise trap			2015	Paratype	Animalia	Arthropoda	Hexapoda	Hymenoptera	Platygastridae	Phanuromyia	cudo				http://hol.osu.edu/spmInfo.html?id=OSUC%20549953	2016-12-19T13:01:34Z
urn:lsid:biosci.ohio-state.edu:osuc_occurrences:OSUC__549954	en	PreservedSpecimen	OSUC 549954	urn:lsid:biosci.ohio-state.edu:osuc_names:389327	Phanuromyia cudo	female	adult		1	Canadian National Collection of Insects, Ottawa, Canada (CNCI)	Insects	[ECUADOR:Sucumbios Sacha Lodge,270m 0°30'S&76°30'W 17-25.VII 1994 Peter Hibbs MT]	Sacha Lodge, 00°30'S 76°30'W, 270m, Napo River, Sucumbíos Prov., Ecuador	-0.4706	-76.4597	other label	Ecuador	Sucumbíos			The coords. 00°30'S 76°30'W are inaccurate	17 July 1994 - 25 July 1994	1994-07-17/1994-07-25		Hibbs, P. (Peter)	Malaise trap			2015	Paratype	Animalia	Arthropoda	Hexapoda	Hymenoptera	Platygastridae	Phanuromyia	cudo				http://hol.osu.edu/spmInfo.html?id=OSUC%20549954	2016-12-19T13:01:34Z
urn:lsid:biosci.ohio-state.edu:osuc_occurrences:OSUC__549955	en	PreservedSpecimen	OSUC 549955	urn:lsid:biosci.ohio-state.edu:osuc_names:389327	Phanuromyia cudo	female	adult		1	Canadian National Collection of Insects, Ottawa, Canada (CNCI)	Insects	[ECUADOR:Sucumbios Sacha Lodge,270m 0°30'S&76°30'W 17-25.VII 1994 Peter Hibbs MT]	Sacha Lodge, 00°30'S 76°30'W, 270m, Napo River, Sucumbíos Prov., Ecuador	-0.4706	-76.4597	other label	Ecuador	Sucumbíos			The coords. 00°30'S 76°30'W are inaccurate	17 July 1994 - 25 July 1994	1994-07-17/1994-07-25		Hibbs, P. (Peter)	Malaise trap			2015	Paratype	Animalia	Arthropoda	Hexapoda	Hymenoptera	Platygastridae	Phanuromyia	cudo				http://hol.osu.edu/spmInfo.html?id=OSUC%20549955	2016-12-19T13:01:34Z
urn:lsid:biosci.ohio-state.edu:osuc_occurrences:OSUC__549956	en	PreservedSpecimen	OSUC 549956	urn:lsid:biosci.ohio-state.edu:osuc_names:389327	Phanuromyia cudo	female	adult		1	Canadian National Collection of Insects, Ottawa, Canada (CNCI)	Insects	[CR:Alajuela Peñas Blancas 10.X.88 MT Eladio Cruz]	Peñas Blancas, Alajuela Prov., Costa Rica	10.0667	-84.6167	GEOnet	Costa Rica	Alajuela				10 October 1988	1988-10-10		Cruz, E. (Eladio)	Malaise trap			2015	Paratype	Animalia	Arthropoda	Hexapoda	Hymenoptera	Platygastridae	Phanuromyia	cudo				http://hol.osu.edu/spmInfo.html?id=OSUC%20549956	2016-12-19T13:01:34Z
urn:lsid:biosci.ohio-state.edu:osuc_occurrences:OSUC__549957	en	PreservedSpecimen	OSUC 549957	urn:lsid:biosci.ohio-state.edu:osuc_names:389327	Phanuromyia cudo	female	adult		1	Canadian National Collection of Insects, Ottawa, Canada (CNCI)	Insects	[CR:Alajuela Peñas Blancas 23.V.1987 E.Cruz, MT]	Peñas Blancas, Alajuela Prov., Costa Rica	10.0667	-84.6167	GEOnet	Costa Rica	Alajuela				23 May 1987	1987-05-23		Cruz, E. (Eladio)	Malaise trap			2015	Paratype	Animalia	Arthropoda	Hexapoda	Hymenoptera	Platygastridae	Phanuromyia	cudo				http://hol.osu.edu/spmInfo.html?id=OSUC%20549957	2016-12-19T13:01:34Z
urn:lsid:biosci.ohio-state.edu:osuc_occurrences:OSUC__549958	en	PreservedSpecimen	OSUC 549958	urn:lsid:biosci.ohio-state.edu:osuc_names:389327	Phanuromyia cudo	female	adult		1	Canadian National Collection of Insects, Ottawa, Canada (CNCI)	Insects	[ECUADOR, Napo Limoncocha, 250m 15-28.VI.1976 S.&J.Peck]	Limoncocha, 250m, Sucumbíos Prov., Ecuador	-0.4	-76.6167	GEOnet	Ecuador	Sucumbíos			Sucumbíos split from Napo Prov.	15 June 1976 - 28 June 1976	1976-06-15/1976-06-28		Peck, S. (Stuart) & Peck, J. (Jarmila)	none specified			2015	Paratype	Animalia	Arthropoda	Hexapoda	Hymenoptera	Platygastridae	Phanuromyia	cudo				http://hol.osu.edu/spmInfo.html?id=OSUC%20549958	2016-12-19T13:01:34Z
urn:lsid:biosci.ohio-state.edu:osuc_occurrences:OSUC__549959	en	PreservedSpecimen	OSUC 549959	urn:lsid:biosci.ohio-state.edu:osuc_names:389327	Phanuromyia cudo	female	adult		1	Canadian National Collection of Insects, Ottawa, Canada (CNCI)	Insects	[ECUADOR:Sucumbios Sacha Lodge,270m 0°30'S&76°30'W 22.II-4.III.1994 Peter Hibbs MT]	Sacha Lodge, 00°30'S 76°30'W, 270m, Napo River, Sucumbíos Prov., Ecuador	-0.4706	-76.4597	other label	Ecuador	Sucumbíos			The coords. 00°30'S 76°30'W are inaccurate	22 February 1994 - 4 March 1994	1994-02-22/1994-03-04		Hibbs, P. (Peter)	Malaise trap			2015	Paratype	Animalia	Arthropoda	Hexapoda	Hymenoptera	Platygastridae	Phanuromyia	cudo				http://hol.osu.edu/spmInfo.html?id=OSUC%20549959	2016-12-19T13:01:34Z
urn:lsid:biosci.ohio-state.edu:osuc_occurrences:OSUC__549960	en	PreservedSpecimen	OSUC 549960	urn:lsid:biosci.ohio-state.edu:osuc_names:389327	Phanuromyia cudo	female	adult		1	Canadian National Collection of Insects, Ottawa, Canada (CNCI)	Insects	[ECUADOR:Sucumbios Sacha Lodge,270m 0°30'S&76°30'W 22.II-4.III.1994 Peter Hibbs MT]	Sacha Lodge, 00°30'S 76°30'W, 270m, Napo River, Sucumbíos Prov., Ecuador	-0.4706	-76.4597	other label	Ecuador	Sucumbíos			The coords. 00°30'S 76°30'W are inaccurate	22 February 1994 - 4 March 1994	1994-02-22/1994-03-04		Hibbs, P. (Peter)	Malaise trap			2015	Paratype	Animalia	Arthropoda	Hexapoda	Hymenoptera	Platygastridae	Phanuromyia	cudo				http://hol.osu.edu/spmInfo.html?id=OSUC%20549960	2016-12-19T13:01:34Z
urn:lsid:biosci.ohio-state.edu:osuc_occurrences:OSUC__549961	en	PreservedSpecimen	OSUC 549961	urn:lsid:biosci.ohio-state.edu:osuc_names:389327	Phanuromyia cudo	female	adult		1	Canadian National Collection of Insects, Ottawa, Canada (CNCI)	Insects	[ECUADOR:Sucumbios Sacha Lodge,270m 0°30'S&76°30'W 22.II-4.III.1994 Peter Hibbs MT]	Sacha Lodge, 00°30'S 76°30'W, 270m, Napo River, Sucumbíos Prov., Ecuador	-0.4706	-76.4597	other label	Ecuador	Sucumbíos			The coords. 00°30'S 76°30'W are inaccurate	22 February 1994 - 4 March 1994	1994-02-22/1994-03-04		Hibbs, P. (Peter)	Malaise trap			2015	Paratype	Animalia	Arthropoda	Hexapoda	Hymenoptera	Platygastridae	Phanuromyia	cudo				http://hol.osu.edu/spmInfo.html?id=OSUC%20549961	2016-12-19T13:01:34Z
urn:lsid:biosci.ohio-state.edu:osuc_occurrences:OSUC__549962	en	PreservedSpecimen	OSUC 549962	urn:lsid:biosci.ohio-state.edu:osuc_names:389327	Phanuromyia cudo	female	adult		1	Canadian National Collection of Insects, Ottawa, Canada (CNCI)	Insects	[ECUADOR:Sucumbios Sacha Lodge,270m 0°30'S&76°30'W 22.II-4.III.1994 Peter Hibbs MT]	Sacha Lodge, 00°30'S 76°30'W, 270m, Napo River, Sucumbíos Prov., Ecuador	-0.4706	-76.4597	other label	Ecuador	Sucumbíos			The coords. 00°30'S 76°30'W are inaccurate	22 February 1994 - 4 March 1994	1994-02-22/1994-03-04		Hibbs, P. (Peter)	Malaise trap			2015	Paratype	Animalia	Arthropoda	Hexapoda	Hymenoptera	Platygastridae	Phanuromyia	cudo				http://hol.osu.edu/spmInfo.html?id=OSUC%20549962	2016-12-19T13:01:34Z
urn:lsid:biosci.ohio-state.edu:osuc_occurrences:OSUC__549963	en	PreservedSpecimen	OSUC 549963	urn:lsid:biosci.ohio-state.edu:osuc_names:389327	Phanuromyia cudo	female	adult		1	Canadian National Collection of Insects, Ottawa, Canada (CNCI)	Insects	[ECUADOR:Sucumbios Sacha Lodge,270m 0°30'S&76°30'W 22.II-4.III.1994 Peter Hibbs MT]	Sacha Lodge, 00°30'S 76°30'W, 270m, Napo River, Sucumbíos Prov., Ecuador	-0.4706	-76.4597	other label	Ecuador	Sucumbíos			The coords. 00°30'S 76°30'W are inaccurate	22 February 1994 - 4 March 1994	1994-02-22/1994-03-04		Hibbs, P. (Peter)	Malaise trap			2015	Paratype	Animalia	Arthropoda	Hexapoda	Hymenoptera	Platygastridae	Phanuromyia	cudo				http://hol.osu.edu/spmInfo.html?id=OSUC%20549963	2016-12-19T13:01:34Z
urn:lsid:biosci.ohio-state.edu:osuc_occurrences:OSUC__549964	en	PreservedSpecimen	OSUC 549964	urn:lsid:biosci.ohio-state.edu:osuc_names:389327	Phanuromyia cudo	female	adult		1	Canadian National Collection of Insects, Ottawa, Canada (CNCI)	Insects	[COSTA RICA: Puntarenas Golfo Dolce 10Km W Piedras Blancas 100m VI-VIII.1989 P. Hanson]	Golfo Dulce Forest Reserve, 100m, 10km W Piedras Blancas, Puntarenas Prov., Costa Rica	8.75	-83.3	collector	Costa Rica	Puntarenas				Jun-1989 - Aug-1989			Hanson, P. (Paul)	none specified			2015	Paratype	Animalia	Arthropoda	Hexapoda	Hymenoptera	Platygastridae	Phanuromyia	cudo				http://hol.osu.edu/spmInfo.html?id=OSUC%20549964	2016-12-19T13:01:34Z
urn:lsid:biosci.ohio-state.edu:osuc_occurrences:OSUC__549965	en	PreservedSpecimen	OSUC 549965	urn:lsid:biosci.ohio-state.edu:osuc_names:389327	Phanuromyia cudo	female	adult		1	Canadian National Collection of Insects, Ottawa, Canada (CNCI)	Insects	[COSTA RICA: Guan GCA, Est. Maritza 9-24.II.1996 J.S.Noyes,MT/YPT]	Maritza Biological Station, Guanacaste Conservation Area (GCA), Guanacaste Prov., Costa Rica	10.9333	-85.45	GEOnet	Costa Rica	Guanacaste				9 February 1996 - 24 February 1996	1996-02-09/1996-02-24		Noyes, J. S. (John S.)	malaise trap/yellow pan trap			2015	Paratype	Animalia	Arthropoda	Hexapoda	Hymenoptera	Platygastridae	Phanuromyia	cudo				http://hol.osu.edu/spmInfo.html?id=OSUC%20549965	2016-12-19T13:01:34Z
urn:lsid:biosci.ohio-state.edu:osuc_occurrences:OSUC__549966	en	PreservedSpecimen	OSUC 549966	urn:lsid:biosci.ohio-state.edu:osuc_names:389327	Phanuromyia cudo	female	adult		1	Canadian National Collection of Insects, Ottawa, Canada (CNCI)	Insects	[ECUADOR:Sucumbios Rio Napo,Sacha Lodge 0°30'S&76°30'W 270m 23.IV-4.V.1994 Peter Hibbs,MT]	Sacha Lodge, 00°30'S 76°30'W, 270m, Napo River, Sucumbíos Prov., Ecuador	-0.4706	-76.4597	other label	Ecuador	Sucumbíos			The coords. 00°30'S 76°30'W are inaccurate	23 April 1994 - 4 May 1994	1994-04-23/1994-05-04		Hibbs, P. (Peter)	Malaise trap			2015	Paratype	Animalia	Arthropoda	Hexapoda	Hymenoptera	Platygastridae	Phanuromyia	cudo				http://hol.osu.edu/spmInfo.html?id=OSUC%20549966	2016-12-19T13:01:34Z
urn:lsid:biosci.ohio-state.edu:osuc_occurrences:OSUC__549967	en	PreservedSpecimen	OSUC 549967	urn:lsid:biosci.ohio-state.edu:osuc_names:389327	Phanuromyia cudo	female	adult		1	Canadian National Collection of Insects, Ottawa, Canada (CNCI)	Insects	[ECUADOR:Pichincha 47km.s.Santo Domingo Rio Palenque Station .II.1975(sic!) J.Belwood]	Río Palenque Biological Station, 47km S Santo Domingo de los Colorados, Los Ríos Prov., Ecuador	-0.5833	-79.3667	literature	Ecuador	Los Ríos			Santo Domingo is the short name of Santo Domingo de los Colorados; locality is in Los Ríos not Pichincha Prov.	Feb-1975			Belwood, J.	none specified			2015	Paratype	Animalia	Arthropoda	Hexapoda	Hymenoptera	Platygastridae	Phanuromyia	cudo				http://hol.osu.edu/spmInfo.html?id=OSUC%20549967	2016-12-19T13:01:34Z
urn:lsid:biosci.ohio-state.edu:osuc_occurrences:OSUC__549968	en	PreservedSpecimen	OSUC 549968	urn:lsid:biosci.ohio-state.edu:osuc_names:389327	Phanuromyia cudo	female	adult		1	Canadian National Collection of Insects, Ottawa, Canada (CNCI)	Insects	[ECUADOR:Sucumbios Sacha Lodge,270m 0°30'S&76°30'W 23.VI-3.VII.1994 P.Hibbs MT]	Sacha Lodge, 00°30'S 76°30'W, 270m, Napo River, Sucumbíos Prov., Ecuador	-0.4706	-76.4597	other label	Ecuador	Sucumbíos			The coords. 00°30'S 76°30'W are inaccurate	23 June 1994 - 3 July 1994	1994-06-23/1994-07-03		Hibbs, P. (Peter)	Malaise trap			2015	Paratype	Animalia	Arthropoda	Hexapoda	Hymenoptera	Platygastridae	Phanuromyia	cudo				http://hol.osu.edu/spmInfo.html?id=OSUC%20549968	2016-12-19T13:01:34Z
urn:lsid:biosci.ohio-state.edu:osuc_occurrences:OSUC__549969	en	PreservedSpecimen	OSUC 549969	urn:lsid:biosci.ohio-state.edu:osuc_names:389327	Phanuromyia cudo	female	adult		1	Canadian National Collection of Insects, Ottawa, Canada (CNCI)	Insects	[ECUADOR:Sucumbios Sacha Lodge,270m 0°30'S&76°30'W 13-23.VI.1994 Peter Hibbs MT]	Sacha Lodge, 00°30'S 76°30'W, 270m, Sucumbíos Prov., Ecuador	-0.4706	-76.4597	other label	Ecuador	Sucumbíos			The coords. 00°30'S 76°30'W are inaccurate	13 June 1994 - 23 June 1994	1994-06-13/1994-06-23		Hibbs, P. (Peter)	Malaise trap			2015	Paratype	Animalia	Arthropoda	Hexapoda	Hymenoptera	Platygastridae	Phanuromyia	cudo				http://hol.osu.edu/spmInfo.html?id=OSUC%20549969	2016-12-19T13:01:34Z
urn:lsid:biosci.ohio-state.edu:osuc_occurrences:OSUC__549970	en	PreservedSpecimen	OSUC 549970	urn:lsid:biosci.ohio-state.edu:osuc_names:389327	Phanuromyia cudo	female	adult		1	Canadian National Collection of Insects, Ottawa, Canada (CNCI)	Insects	[ECUADOR:Sucumbios Sacha Lodge,270m 0°30'S&76°30'W 13-23.VI.1994 Peter Hibbs MT]	Sacha Lodge, 00°30'S 76°30'W, 270m, Sucumbíos Prov., Ecuador	-0.4706	-76.4597	other label	Ecuador	Sucumbíos			The coords. 00°30'S 76°30'W are inaccurate	13 June 1994 - 23 June 1994	1994-06-13/1994-06-23		Hibbs, P. (Peter)	Malaise trap			2015	Paratype	Animalia	Arthropoda	Hexapoda	Hymenoptera	Platygastridae	Phanuromyia	cudo				http://hol.osu.edu/spmInfo.html?id=OSUC%20549970	2016-12-19T13:01:34Z
urn:lsid:biosci.ohio-state.edu:osuc_occurrences:OSUC__549983	en	PreservedSpecimen	OSUC 549983	urn:lsid:biosci.ohio-state.edu:osuc_names:389327	Phanuromyia cudo	female	adult		1	Canadian National Collection of Insects, Ottawa, Canada (CNCI)	Insects	[C.R.:Puntarenas Golfo Dolce,24Km W Piedras Blancas VI-VIII.1989,299m Hanson & Gauld]	Golfo Dulce, 200m, 24km W Piedras Blancas, Puntarenas Prov., Costa Rica	8.7594	-83.4011	Google Earth	Costa Rica	Puntarenas			derived from GEOnet	Jun-1989 - Aug-1989			Hanson & Gauld	none specified			2015	Paratype	Animalia	Arthropoda	Hexapoda	Hymenoptera	Platygastridae	Phanuromyia	cudo				http://hol.osu.edu/spmInfo.html?id=OSUC%20549983	2016-12-19T13:01:34Z
urn:lsid:biosci.ohio-state.edu:osuc_occurrences:OSUC__549984	en	PreservedSpecimen	OSUC 549984	urn:lsid:biosci.ohio-state.edu:osuc_names:389327	Phanuromyia cudo	female	adult		1	Canadian National Collection of Insects, Ottawa, Canada (CNCI)	Insects	[ECUADOR: Sucumbios Sacha Lodge, 270m 0°30'S & 76°30'W 23.VI-3.VII.1994 P.Hibbs, MT]	Sacha Lodge, 00°30'S 76°30'W, 270m, Napo River, Sucumbíos Prov., Ecuador	-0.4706	-76.4597	other label	Ecuador	Sucumbíos			The coords. 00°30'S 76°30'W are inaccurate	23 June 1994 - 3 July 1994	1994-06-23/1994-07-03		Hibbs, P. (Peter)	Malaise trap			2015	Paratype	Animalia	Arthropoda	Hexapoda	Hymenoptera	Platygastridae	Phanuromyia	cudo				http://hol.osu.edu/spmInfo.html?id=OSUC%20549984	2016-12-19T13:01:34Z
urn:lsid:biosci.ohio-state.edu:osuc_occurrences:OSUC__549985	en	PreservedSpecimen	OSUC 549985	urn:lsid:biosci.ohio-state.edu:osuc_names:389327	Phanuromyia cudo	female	adult		1	Canadian National Collection of Insects, Ottawa, Canada (CNCI)	Insects	[ECUADOR:Sucumbios Rio Napo,Sacha Lodge 0°30'S&76°30'W 270m 23.IV-4.V.1994 Peter Hibbs,MT]	Sacha Lodge, 00°30'S 76°30'W, 270m, Napo River, Sucumbíos Prov., Ecuador	-0.4706	-76.4597	other label	Ecuador	Sucumbíos			The coords. 00°30'S 76°30'W are inaccurate	23 April 1994 - 4 May 1994	1994-04-23/1994-05-04		Hibbs, P. (Peter)	Malaise trap			2015	Paratype	Animalia	Arthropoda	Hexapoda	Hymenoptera	Platygastridae	Phanuromyia	cudo				http://hol.osu.edu/spmInfo.html?id=OSUC%20549985	2016-12-19T13:01:34Z
urn:lsid:biosci.ohio-state.edu:osuc_occurrences:OSUC__549986	en	PreservedSpecimen	OSUC 549986	urn:lsid:biosci.ohio-state.edu:osuc_names:389327	Phanuromyia cudo	female	adult		1	Canadian National Collection of Insects, Ottawa, Canada (CNCI)	Insects	[ECUADOR:Sucumbios Sacha Lodge,270m 0°30'S&76°30'W 23.VI-3.VII.1994 P.Hibbs MT]	Sacha Lodge, 00°30'S 76°30'W, 270m, Napo River, Sucumbíos Prov., Ecuador	-0.4706	-76.4597	other label	Ecuador	Sucumbíos			The coords. 00°30'S 76°30'W are inaccurate	23 June 1994 - 3 July 1994	1994-06-23/1994-07-03		Hibbs, P. (Peter)	Malaise trap			2015	Paratype	Animalia	Arthropoda	Hexapoda	Hymenoptera	Platygastridae	Phanuromyia	cudo				http://hol.osu.edu/spmInfo.html?id=OSUC%20549986	2016-12-19T13:01:34Z
urn:lsid:biosci.ohio-state.edu:osuc_occurrences:OSUC__549987	en	PreservedSpecimen	OSUC 549987	urn:lsid:biosci.ohio-state.edu:osuc_names:389327	Phanuromyia cudo	female	adult		1	Canadian National Collection of Insects, Ottawa, Canada (CNCI)	Insects	[COSTA RICA: Heredia 3kmS Puerto Viejo OTS,LaSelva 100m MT III-IV.1993 P.Hanson]	La Selva Biological Station, 100m, 3km S Puerto Viejo, Heredia Prov., Costa Rica	10.4236	-84.0192	Google Earth	Costa Rica	Heredia			derived from GEOnet & WWW	Mar-1993 - Apr-1993			Hanson, P. (Paul)	Malaise trap			2015	Paratype	Animalia	Arthropoda	Hexapoda	Hymenoptera	Platygastridae	Phanuromyia	cudo				http://hol.osu.edu/spmInfo.html?id=OSUC%20549987	2016-12-19T13:01:34Z
urn:lsid:biosci.ohio-state.edu:osuc_occurrences:OSUC__549988	en	PreservedSpecimen	OSUC 549988	urn:lsid:biosci.ohio-state.edu:osuc_names:389327	Phanuromyia cudo	female	adult		1	Canadian National Collection of Insects, Ottawa, Canada (CNCI)	Insects	[ECUADOR:Sucumbios Sacha Lodge,270m 0°30'S&76°30'W 4-14.III.1994 Peter Hibbs MT]	Sacha Lodge, 00°30'S 76°30'W, 270m, Napo River, Sucumbíos Prov., Ecuador	-0.4706	-76.4597	other label	Ecuador	Sucumbíos			The coords. 00°30'S 76°30'W are inaccurate	4 March 1994 - 14 March 1994	1994-03-04/1994-03-14		Hibbs, P. (Peter)	Malaise trap			2015	Paratype	Animalia	Arthropoda	Hexapoda	Hymenoptera	Platygastridae	Phanuromyia	cudo				http://hol.osu.edu/spmInfo.html?id=OSUC%20549988	2016-12-19T13:01:34Z
urn:lsid:biosci.ohio-state.edu:osuc_occurrences:OSUC__549989	en	PreservedSpecimen	OSUC 549989	urn:lsid:biosci.ohio-state.edu:osuc_names:389327	Phanuromyia cudo	female	adult		1	Canadian National Collection of Insects, Ottawa, Canada (CNCI)	Insects	[ECUADOR:Sucumbios Sacha Lodge,270m 0°30'S&76°30'W 4-14.III.1994 Peter Hibbs MT]	Sacha Lodge, 00°30'S 76°30'W, 270m, Napo River, Sucumbíos Prov., Ecuador	-0.4706	-76.4597	other label	Ecuador	Sucumbíos			The coords. 00°30'S 76°30'W are inaccurate	4 March 1994 - 14 March 1994	1994-03-04/1994-03-14		Hibbs, P. (Peter)	Malaise trap			2015	Paratype	Animalia	Arthropoda	Hexapoda	Hymenoptera	Platygastridae	Phanuromyia	cudo				http://hol.osu.edu/spmInfo.html?id=OSUC%20549989	2016-12-19T13:01:34Z
urn:lsid:biosci.ohio-state.edu:osuc_occurrences:OSUC__549990	en	PreservedSpecimen	OSUC 549990	urn:lsid:biosci.ohio-state.edu:osuc_names:389327	Phanuromyia cudo	female	adult		1	Canadian National Collection of Insects, Ottawa, Canada (CNCI)	Insects	[ECUADOR: Sucumbios Rio Napo, Sacha Lodge 0°05'S 76°05'W, 270m V.1994, P.Hibbs, MT]	Sacha Lodge, 00°05'S 76°05'W, 270m, Napo River, Sucumbíos Prov., Ecuador	-0.4706	-76.4597	other label	Ecuador	Sucumbíos			The coords. 00°05'S 76°05'W are incorrect	May-1994			Hibbs, P. (Peter)	Malaise trap			2015	Paratype	Animalia	Arthropoda	Hexapoda	Hymenoptera	Platygastridae	Phanuromyia	cudo				http://hol.osu.edu/spmInfo.html?id=OSUC%20549990	2016-12-19T13:01:34Z
urn:lsid:biosci.ohio-state.edu:osuc_occurrences:OSUC__549991	en	PreservedSpecimen	OSUC 549991	urn:lsid:biosci.ohio-state.edu:osuc_names:389327	Phanuromyia cudo	female	adult		1	Canadian National Collection of Insects, Ottawa, Canada (CNCI)	Insects	[ECUADOR: Sucumbios Rio Napo, Sacha Lodge 0°05'S 76°05'W, 270m V.1994, P.Hibbs, MT]	Sacha Lodge, 00°05'S 76°05'W, 270m, Napo River, Sucumbíos Prov., Ecuador	-0.4706	-76.4597	other label	Ecuador	Sucumbíos			The coords. 00°05'S 76°05'W are incorrect	May-1994			Hibbs, P. (Peter)	Malaise trap			2015	Paratype	Animalia	Arthropoda	Hexapoda	Hymenoptera	Platygastridae	Phanuromyia	cudo				http://hol.osu.edu/spmInfo.html?id=OSUC%20549991	2016-12-19T13:01:34Z
urn:lsid:biosci.ohio-state.edu:osuc_occurrences:OSUC__549992	en	PreservedSpecimen	OSUC 549992	urn:lsid:biosci.ohio-state.edu:osuc_names:389327	Phanuromyia cudo	female	adult		1	Canadian National Collection of Insects, Ottawa, Canada (CNCI)	Insects	[ECUADOR:Sucumbios, Rio Napo, Sacha Lodge 0°05'S 76°05'W, 290m, MT 24.V-3.VI.94, P. Hibbs]	Sacha Lodge, 00.5°S 76.5°W, 290m, Napo River, Sucumbíos Prov., Ecuador	-0.4706	-76.4597	other label	Ecuador	Sucumbíos			The coords. 00.5°S 76.5°W are inaccurate	24 May 1994 - 3 June 1994	1994-05-24/1994-06-03		Hibbs, P. (Peter)	Malaise trap			2015	Paratype	Animalia	Arthropoda	Hexapoda	Hymenoptera	Platygastridae	Phanuromyia	cudo				http://hol.osu.edu/spmInfo.html?id=OSUC%20549992	2016-12-19T13:01:34Z
urn:lsid:biosci.ohio-state.edu:osuc_occurrences:OSUC__549993	en	PreservedSpecimen	OSUC 549993	urn:lsid:biosci.ohio-state.edu:osuc_names:389327	Phanuromyia cudo	female	adult		1	Canadian National Collection of Insects, Ottawa, Canada (CNCI)	Insects	[ECUADOR:Sucumbios, Rio Napo, Sacha Lodge 0°05'S 76°05'W, 270m, MT 25.VII-3.VIII.94, P. Hibbs]	Sacha Lodge, 00°05'S 76°05'W, 270m, Napo River, Sucumbíos Prov., Ecuador	-0.4706	-76.4597	other label	Ecuador	Sucumbíos			The coords. 00°05'S 76°05'W are incorrect	25 July 1994 - 3 August 1994	1994-07-25/1994-08-03		Hibbs, P. (Peter)	Malaise trap			2015	Paratype	Animalia	Arthropoda	Hexapoda	Hymenoptera	Platygastridae	Phanuromyia	cudo				http://hol.osu.edu/spmInfo.html?id=OSUC%20549993	2016-12-19T13:01:34Z
urn:lsid:biosci.ohio-state.edu:osuc_occurrences:OSUC__549994	en	PreservedSpecimen	OSUC 549994	urn:lsid:biosci.ohio-state.edu:osuc_names:389327	Phanuromyia cudo	female	adult		1	Canadian National Collection of Insects, Ottawa, Canada (CNCI)	Insects	[ECUADOR:Sucumbios, Rio Napo, Sacha Lodge 0°05'S 76°05'W, 270m, MT 25.VII-3.VIII.94, P. Hibbs]	Sacha Lodge, 00°05'S 76°05'W, 270m, Napo River, Sucumbíos Prov., Ecuador	-0.4706	-76.4597	other label	Ecuador	Sucumbíos			The coords. 00°05'S 76°05'W are incorrect	25 July 1994 - 3 August 1994	1994-07-25/1994-08-03		Hibbs, P. (Peter)	Malaise trap			2015	Paratype	Animalia	Arthropoda	Hexapoda	Hymenoptera	Platygastridae	Phanuromyia	cudo				http://hol.osu.edu/spmInfo.html?id=OSUC%20549994	2016-12-19T13:01:34Z
urn:lsid:biosci.ohio-state.edu:osuc_occurrences:OSUC__549995	en	PreservedSpecimen	OSUC 549995	urn:lsid:biosci.ohio-state.edu:osuc_names:389327	Phanuromyia cudo	female	adult		1	Canadian National Collection of Insects, Ottawa, Canada (CNCI)	Insects	[ECUADOR:Sucumbios, Rio Napo, Sacha Lodge 0°05'S 76°05'W, 270m, MT 25.VII-3.VIII.94, P. Hibbs]	Sacha Lodge, 00°05'S 76°05'W, 270m, Napo River, Sucumbíos Prov., Ecuador	-0.4706	-76.4597	other label	Ecuador	Sucumbíos			The coords. 00°05'S 76°05'W are incorrect	25 July 1994 - 3 August 1994	1994-07-25/1994-08-03		Hibbs, P. (Peter)	Malaise trap			2015	Paratype	Animalia	Arthropoda	Hexapoda	Hymenoptera	Platygastridae	Phanuromyia	cudo				http://hol.osu.edu/spmInfo.html?id=OSUC%20549995	2016-12-19T13:01:34Z
urn:lsid:biosci.ohio-state.edu:osuc_occurrences:OSUC__549996	en	PreservedSpecimen	OSUC 549996	urn:lsid:biosci.ohio-state.edu:osuc_names:389327	Phanuromyia cudo	female	adult		1	Canadian National Collection of Insects, Ottawa, Canada (CNCI)	Insects	[ECUADOR:Sucumbios Sacha Lodge,270m 0°30'S&76°30'W 4-14.III.1994 Peter Hibbs MT]	Sacha Lodge, 00°30'S 76°30'W, 270m, Napo River, Sucumbíos Prov., Ecuador	-0.4706	-76.4597	other label	Ecuador	Sucumbíos			The coords. 00°30'S 76°30'W are inaccurate	4 March 1994 - 14 March 1994	1994-03-04/1994-03-14		Hibbs, P. (Peter)	Malaise trap			2015	Paratype	Animalia	Arthropoda	Hexapoda	Hymenoptera	Platygastridae	Phanuromyia	cudo				http://hol.osu.edu/spmInfo.html?id=OSUC%20549996	2016-12-19T13:01:34Z
urn:lsid:biosci.ohio-state.edu:osuc_occurrences:OSUC__549997	en	PreservedSpecimen	OSUC 549997	urn:lsid:biosci.ohio-state.edu:osuc_names:389327	Phanuromyia cudo	female	adult		1	Canadian National Collection of Insects, Ottawa, Canada (CNCI)	Insects	[PANAMA, C.Z. Barro Colorado Is. 9°10'N 79°50'W 14-20 Sept., 1988 J. Pickering 999]	Barro Colorado Island, 09°10'N 79°50'W, #999, Canal Zone, Panamá Oeste Prov., Panama	9.1667	-79.8333	label	Panama	Panamá Oeste				14 September 1988 - 20 September 1988	1988-09-14/1988-09-20		Pickering, J. (John)	none specified			2015	Paratype	Animalia	Arthropoda	Hexapoda	Hymenoptera	Platygastridae	Phanuromyia	cudo				http://hol.osu.edu/spmInfo.html?id=OSUC%20549997	2016-12-19T13:01:34Z
urn:lsid:biosci.ohio-state.edu:osuc_occurrences:OSUC__549998	en	PreservedSpecimen	OSUC 549998	urn:lsid:biosci.ohio-state.edu:osuc_names:389327	Phanuromyia cudo	female	adult		1	Canadian National Collection of Insects, Ottawa, Canada (CNCI)	Insects	[ECUADOR: Sucumbios Sacha Lodge,270m 0°30'S&76°30'W 4-14.III.1994 Peter Hibbs MT]	Sacha Lodge, 00°30'S 76°30'W, 270m, Napo River, Sucumbíos Prov., Ecuador	-0.4706	-76.4597	other label	Ecuador	Sucumbíos			The coords. 00°30'S 76°30'W are inaccurate	4 March 1994 - 14 March 1994	1994-03-04/1994-03-14		Hibbs, P. (Peter)	Malaise trap			2015	Paratype	Animalia	Arthropoda	Hexapoda	Hymenoptera	Platygastridae	Phanuromyia	cudo				http://hol.osu.edu/spmInfo.html?id=OSUC%20549998	2016-12-19T13:01:34Z
urn:lsid:biosci.ohio-state.edu:osuc_occurrences:OSUC__550006	en	PreservedSpecimen	OSUC 550006	urn:lsid:biosci.ohio-state.edu:osuc_names:389327	Phanuromyia cudo	female	adult		1	Canadian National Collection of Insects, Ottawa, Canada (CNCI)	Insects	[ECUADOR, Pich. S.Domingo 47km.S. R.Palenque 200m. 1-14.VII.75 A.Forsyth.]	Palenque River, 200m, 47km S Santo Domingo de los Colorados, Los Ríos Prov., Ecuador	-0.5833	-79.3667	literature	Ecuador	Los Ríos			Santo Domingo is the short name of Santo Domingo de los Colorados; locality is in Los Ríos not Pichincha Prov.	1 July 1975 - 14 July 1975	1975-07-01/1975-07-14		Forsyth, A.	none specified			2015	Paratype	Animalia	Arthropoda	Hexapoda	Hymenoptera	Platygastridae	Phanuromyia	cudo				http://hol.osu.edu/spmInfo.html?id=OSUC%20550006	2016-12-19T13:01:34Z
urn:lsid:biosci.ohio-state.edu:osuc_occurrences:OSUC__550007	en	PreservedSpecimen	OSUC 550007	urn:lsid:biosci.ohio-state.edu:osuc_names:389327	Phanuromyia cudo	female	adult		1	Canadian National Collection of Insects, Ottawa, Canada (CNCI)	Insects	[COSTA RICA: Guan GCA, Est. Maritza 9-24.II.1996 J.S.Noyes,MT/YPT]	Maritza Biological Station, Guanacaste Conservation Area (GCA), Guanacaste Prov., Costa Rica	10.9333	-85.45	GEOnet	Costa Rica	Guanacaste				9 February 1996 - 24 February 1996	1996-02-09/1996-02-24		Noyes, J. S. (John S.)	malaise trap/yellow pan trap			2015	Paratype	Animalia	Arthropoda	Hexapoda	Hymenoptera	Platygastridae	Phanuromyia	cudo				http://hol.osu.edu/spmInfo.html?id=OSUC%20550007	2016-12-19T13:01:34Z
urn:lsid:biosci.ohio-state.edu:osuc_occurrences:OSUC__550008	en	PreservedSpecimen	OSUC 550008	urn:lsid:biosci.ohio-state.edu:osuc_names:389327	Phanuromyia cudo	female	adult		1	Canadian National Collection of Insects, Ottawa, Canada (CNCI)	Insects	[ECUADOR:Sucumbios Sacha Lodge, 270m 0°30'S & 76°30'W 3-16.X.1994 Peter Hibbs, MT]	Sacha Lodge, 00°30'S 76°30'W, 270m, Napo River, Sucumbíos Prov., Ecuador	-0.4706	-76.4597	other label	Ecuador	Sucumbíos			The coords. 00°30'S 76°30'W are inaccurate	3 October 1994 - 16 October 1994	1994-10-03/1994-10-16		Hibbs, P. (Peter)	Malaise trap			2015	Paratype	Animalia	Arthropoda	Hexapoda	Hymenoptera	Platygastridae	Phanuromyia	cudo				http://hol.osu.edu/spmInfo.html?id=OSUC%20550008	2016-12-19T13:01:34Z
urn:lsid:biosci.ohio-state.edu:osuc_occurrences:OSUC__550010	en	PreservedSpecimen	OSUC 550010	urn:lsid:biosci.ohio-state.edu:osuc_names:389327	Phanuromyia cudo	female	adult		1	Canadian National Collection of Insects, Ottawa, Canada (CNCI)	Insects	[COSTA RICA: Guan GCA, Est. Maritza 9-24.II.1996 J.S.Noyes,MT/YPT]	Maritza Biological Station, Guanacaste Conservation Area (GCA), Guanacaste Prov., Costa Rica	10.9333	-85.45	GEOnet	Costa Rica	Guanacaste				9 February 1996 - 24 February 1996	1996-02-09/1996-02-24		Noyes, J. S. (John S.)	malaise trap/yellow pan trap			2015	Paratype	Animalia	Arthropoda	Hexapoda	Hymenoptera	Platygastridae	Phanuromyia	cudo				http://hol.osu.edu/spmInfo.html?id=OSUC%20550010	2016-12-19T13:01:34Z
urn:lsid:biosci.ohio-state.edu:osuc_occurrences:OSUC__550012	en	PreservedSpecimen	OSUC 550012	urn:lsid:biosci.ohio-state.edu:osuc_names:389327	Phanuromyia cudo	female	adult		1	Canadian National Collection of Insects, Ottawa, Canada (CNCI)	Insects	[BRAZIL:Rondonia: Raz. Rancho Grande 62kmS Ariquemes 12-22.XI.1991 E.M. Fisher]	nr. Rancho Grande Farm, 62km S Ariquemes, RO, Brazil	-10.2483	-62.7217	Google Earth	Brazil	Rondônia			derived from GEOnet	12 November 1991 - 22 November 1991	1991-11-12/1991-11-22		Fisher, E. M. (Eric M.)	none specified			2015	Paratype	Animalia	Arthropoda	Hexapoda	Hymenoptera	Platygastridae	Phanuromyia	cudo				http://hol.osu.edu/spmInfo.html?id=OSUC%20550012	2016-12-19T13:01:34Z
urn:lsid:biosci.ohio-state.edu:osuc_occurrences:OSUC__550013	en	PreservedSpecimen	OSUC 550013	urn:lsid:biosci.ohio-state.edu:osuc_names:389327	Phanuromyia cudo	female	adult		1	Canadian National Collection of Insects, Ottawa, Canada (CNCI)	Insects	[ECUADOR: Pich. RioPalenqueSta. 25.V-6.VII.96 200m.P.Hibbs,FIT]	Río Palenque Biological Station, 200m, Los Ríos Prov., Ecuador	-0.5833	-79.3667	literature	Ecuador	Los Ríos			locality is in Los Ríos not Pichincha Prov.	25 May 1996 - 6 July 1996	1996-05-25/1996-07-06		Hibbs, P. (Peter)	flight intercept trap			2015	Paratype	Animalia	Arthropoda	Hexapoda	Hymenoptera	Platygastridae	Phanuromyia	cudo				http://hol.osu.edu/spmInfo.html?id=OSUC%20550013	2016-12-19T13:01:34Z
urn:lsid:biosci.ohio-state.edu:osuc_occurrences:OSUC__550014	en	PreservedSpecimen	OSUC 550014	urn:lsid:biosci.ohio-state.edu:osuc_names:389327	Phanuromyia cudo	female	adult		1	Canadian National Collection of Insects, Ottawa, Canada (CNCI)	Insects	[C. RICA:Puntarenas Golfo Dolce,24Km W Piedras Blancas 200m VI-VIII.1989 Hanson & Goulet]	Golfo Dulce, 200m, 24km W Piedras Blancas, Puntarenas Prov., Costa Rica	8.7594	-83.4011	Google Earth	Costa Rica	Puntarenas			derived from GEOnet	Jun-1989 - Aug-1989			Hanson & Goulet	none specified			2015	Paratype	Animalia	Arthropoda	Hexapoda	Hymenoptera	Platygastridae	Phanuromyia	cudo				http://hol.osu.edu/spmInfo.html?id=OSUC%20550014	2016-12-19T13:01:34Z
urn:lsid:biosci.ohio-state.edu:osuc_occurrences:OSUC__550015	en	PreservedSpecimen	OSUC 550015	urn:lsid:biosci.ohio-state.edu:osuc_names:389327	Phanuromyia cudo	female	adult		1	Canadian National Collection of Insects, Ottawa, Canada (CNCI)	Insects	[TRINIDAD, Simla nr. Arima 250 m 25-XI-3-XII-77 Mal. Trap Mason]	William Beebe Tropical Research Station (Simla), 250m, nr. Arima, Trinidad Isl., Trinidad and Tobago	10.6836	-61.2833	WWW	Trinidad and Tobago				Simla is also known as William Beebe Tropical Research Station; coords. from http://www.wbtrs.org/history.html	25 November 1977 - 3 December 1977	1977-11-25/1977-12-03		Mason	Malaise trap			2015	Paratype	Animalia	Arthropoda	Hexapoda	Hymenoptera	Platygastridae	Phanuromyia	cudo				http://hol.osu.edu/spmInfo.html?id=OSUC%20550015	2016-12-19T13:01:34Z
urn:lsid:biosci.ohio-state.edu:osuc_occurrences:OSUC__550016	en	PreservedSpecimen	OSUC 550016	urn:lsid:biosci.ohio-state.edu:osuc_names:389327	Phanuromyia cudo	female	adult		1	Canadian National Collection of Insects, Ottawa, Canada (CNCI)	Insects	[BOLIVIA:Santa Cruz, 5 km SSE.Buena Vista,440m 17°29.925'S 63°39.128'W 6-15.xii.2003, S.&J. Peck, forest, FIT]	5km SSE Buena Vista, 17°29.925'S 63°39.128'W, 440m, forest, Santa Cruz Dept., Bolivia	-17.4988	-63.6522	label	Bolivia	Santa Cruz				6 December 2003 - 15 December 2003	2003-12-06/2003-12-15		Peck, S. (Stuart) & Peck, J. (Jarmila)	flight intercept trap			2015	Paratype	Animalia	Arthropoda	Hexapoda	Hymenoptera	Platygastridae	Phanuromyia	cudo		forest		http://hol.osu.edu/spmInfo.html?id=OSUC%20550016	2016-12-19T13:01:34Z
urn:lsid:biosci.ohio-state.edu:osuc_occurrences:OSUC__550017	en	PreservedSpecimen	OSUC 550017	urn:lsid:biosci.ohio-state.edu:osuc_names:389327	Phanuromyia cudo	female	adult		1	Canadian National Collection of Insects, Ottawa, Canada (CNCI)	Insects	[BOLIVIA:Santa Cruz, 5 km SSE.Buena Vista,440m 17°29.925'S 63°39.128'W 6-15.xii.2003, S.&J. Peck, forest, FIT]	5km SSE Buena Vista, 17°29.925'S 63°39.128'W, 440m, forest, Santa Cruz Dept., Bolivia	-17.4988	-63.6522	label	Bolivia	Santa Cruz				6 December 2003 - 15 December 2003	2003-12-06/2003-12-15		Peck, S. (Stuart) & Peck, J. (Jarmila)	flight intercept trap			2015	Paratype	Animalia	Arthropoda	Hexapoda	Hymenoptera	Platygastridae	Phanuromyia	cudo		forest		http://hol.osu.edu/spmInfo.html?id=OSUC%20550017	2016-12-19T13:01:34Z
urn:lsid:biosci.ohio-state.edu:osuc_occurrences:OSUC__550020	en	PreservedSpecimen	OSUC 550020	urn:lsid:biosci.ohio-state.edu:osuc_names:389327	Phanuromyia cudo	female	adult		1	Canadian National Collection of Insects, Ottawa, Canada (CNCI)	Insects	[COSTA RICA:Heredia Estac. Biol.La Selva 75m, 10°26'N 84°01'W 27-28.II.2003, J.S. Noyes, sweeping]	La Selva Biological Station, 10°26'N 84°01'W, 75m, Heredia Prov., Costa Rica	10.4333	-84.0167	label	Costa Rica	Heredia				27 February 2003 - 28 February 2003	2003-02-27/2003-02-28		Noyes, J. S. (John S.)	sweeping			2015	Paratype	Animalia	Arthropoda	Hexapoda	Hymenoptera	Platygastridae	Phanuromyia	cudo				http://hol.osu.edu/spmInfo.html?id=OSUC%20550020	2016-12-19T13:01:34Z
urn:lsid:biosci.ohio-state.edu:osuc_occurrences:OSUC__550021	en	PreservedSpecimen	OSUC 550021	urn:lsid:biosci.ohio-state.edu:osuc_names:389327	Phanuromyia cudo	female	adult		1	Canadian National Collection of Insects, Ottawa, Canada (CNCI)	Insects	[COSTA RICA:Heredia Estac. Biol.La Selva 75m, 10°26'N 84°01'W 27-28.II.2003, J.S. Noyes, sweeping]	La Selva Biological Station, 10°26'N 84°01'W, 75m, Heredia Prov., Costa Rica	10.4333	-84.0167	label	Costa Rica	Heredia				27 February 2003 - 28 February 2003	2003-02-27/2003-02-28		Noyes, J. S. (John S.)	sweeping			2015	Paratype	Animalia	Arthropoda	Hexapoda	Hymenoptera	Platygastridae	Phanuromyia	cudo				http://hol.osu.edu/spmInfo.html?id=OSUC%20550021	2016-12-19T13:01:34Z
urn:lsid:biosci.ohio-state.edu:osuc_occurrences:OSUC__550022	en	PreservedSpecimen	OSUC 550022	urn:lsid:biosci.ohio-state.edu:osuc_names:389327	Phanuromyia cudo	female	adult		1	Canadian National Collection of Insects, Ottawa, Canada (CNCI)	Insects	[COSTA RICA:Alajuela Reserva Rincón Forestal Estación Caribe, 400m 10°53'N 85°18'W, 19-20.II.2003,J.S.Noyes,sweep]	Rincón de la Vieja National Park, 10°53'N 85°18'W, 400m, Caribe Forest Station, Alajuela Prov., Costa Rica	10.8833	-85.3	label	Costa Rica	Alajuela				19 February 2003 - 20 February 2003	2003-02-19/2003-02-20		Noyes, J. S. (John S.)	sweeping			2015	Paratype	Animalia	Arthropoda	Hexapoda	Hymenoptera	Platygastridae	Phanuromyia	cudo				http://hol.osu.edu/spmInfo.html?id=OSUC%20550022	2016-12-19T13:01:34Z
urn:lsid:biosci.ohio-state.edu:osuc_occurrences:OSUC__550023	en	PreservedSpecimen	OSUC 550023	urn:lsid:biosci.ohio-state.edu:osuc_names:389327	Phanuromyia cudo	female	adult		1	Canadian National Collection of Insects, Ottawa, Canada (CNCI)	Insects	[COSTA RICA:Alajuela Reserva Rincón Forestal Estación Caribe, 400m 10°53'N 85°18'W, 19-20.II.2003,J.S.Noyes,sweep]	Rincón de la Vieja National Park, 10°53'N 85°18'W, 400m, Caribe Forest Station, Alajuela Prov., Costa Rica	10.8833	-85.3	label	Costa Rica	Alajuela				19 February 2003 - 20 February 2003	2003-02-19/2003-02-20		Noyes, J. S. (John S.)	sweeping			2015	Paratype	Animalia	Arthropoda	Hexapoda	Hymenoptera	Platygastridae	Phanuromyia	cudo				http://hol.osu.edu/spmInfo.html?id=OSUC%20550023	2016-12-19T13:01:34Z
urn:lsid:biosci.ohio-state.edu:osuc_occurrences:OSUC__550024	en	PreservedSpecimen	OSUC 550024	urn:lsid:biosci.ohio-state.edu:osuc_names:389327	Phanuromyia cudo	female	adult		1	Canadian National Collection of Insects, Ottawa, Canada (CNCI)	Insects	[COSTARICA(sic!):Heredia La Selva Biol. Station 10°26'N 84°01'W 27-28.ii.2001 J.S.Noyes]	La Selva Biological Station, 10°20'N 84°01'W, Heredia Prov., Costa Rica	10.3333	-84.0167	label	Costa Rica	Heredia				27 February 2001 - 28 February 2001	2001-02-27/2001-02-28		Noyes, J. S. (John S.)	none specified			2015	Paratype	Animalia	Arthropoda	Hexapoda	Hymenoptera	Platygastridae	Phanuromyia	cudo				http://hol.osu.edu/spmInfo.html?id=OSUC%20550024	2016-12-19T13:01:34Z
urn:lsid:biosci.ohio-state.edu:osuc_occurrences:OSUC__550025	en	PreservedSpecimen	OSUC 550025	urn:lsid:biosci.ohio-state.edu:osuc_names:389327	Phanuromyia cudo	female	adult		1	Canadian National Collection of Insects, Ottawa, Canada (CNCI)	Insects	[COSTARICA(sic!):Heredia La Selva Biol. Station 10°26'N 84°01'W 27-28.ii.2001 J.S.Noyes]	La Selva Biological Station, 10°20'N 84°01'W, Heredia Prov., Costa Rica	10.3333	-84.0167	label	Costa Rica	Heredia				27 February 2001 - 28 February 2001	2001-02-27/2001-02-28		Noyes, J. S. (John S.)	none specified			2015	Paratype	Animalia	Arthropoda	Hexapoda	Hymenoptera	Platygastridae	Phanuromyia	cudo				http://hol.osu.edu/spmInfo.html?id=OSUC%20550025	2016-12-19T13:01:34Z
urn:lsid:biosci.ohio-state.edu:osuc_occurrences:OSUC__550026	en	PreservedSpecimen	OSUC 550026	urn:lsid:biosci.ohio-state.edu:osuc_names:389327	Phanuromyia cudo	female	adult		1	Canadian National Collection of Insects, Ottawa, Canada (CNCI)	Insects	[COSTA RICA: Puntarenas Golfo Dolce 10Km W Piedras Blancas 100m VI-VIII.1989 P. Hanson]	Golfo Dulce Forest Reserve, 100m, 10km W Piedras Blancas, Puntarenas Prov., Costa Rica	8.75	-83.3	collector	Costa Rica	Puntarenas				Jun-1989 - Aug-1989			Hanson, P. (Paul)	none specified			2015	Paratype	Animalia	Arthropoda	Hexapoda	Hymenoptera	Platygastridae	Phanuromyia	cudo				http://hol.osu.edu/spmInfo.html?id=OSUC%20550026	2016-12-19T13:01:34Z
urn:lsid:biosci.ohio-state.edu:osuc_occurrences:OSUC__575268	en	PreservedSpecimen	OSUC 575268	urn:lsid:biosci.ohio-state.edu:osuc_names:389327	Phanuromyia cudo	female	adult		1	Canadian National Collection of Insects, Ottawa, Canada (CNCI)	Insects	[COSTA RICA:Estrella Valley Pandora,1-16.III.1984,FIT H.Howden G.Manley]	Pandora, Estrella Valley, Limón Prov., Costa Rica	9.7333	-82.9667	GEOnet	Costa Rica	Limón				1 March 1984 - 16 March 1984	1984-03-01/1984-03-16		Howden, H. (Henry) & Manley, G.	flight intercept trap			2015	Paratype	Animalia	Arthropoda	Hexapoda	Hymenoptera	Platygastridae	Phanuromyia	cudo				http://hol.osu.edu/spmInfo.html?id=OSUC%20575268	2016-12-19T13:01:34Z
urn:lsid:biosci.ohio-state.edu:osuc_occurrences:OSUC__550080	en	PreservedSpecimen	OSUC 550080	urn:lsid:biosci.ohio-state.edu:osuc_names:389327	Phanuromyia cudo	female	adult		1	Canadian National Collection of Insects, Ottawa, Canada (CNCI)	Insects	[BOLIVIA: Cochabamba Dept. Est. Biol. Sacta, Univ. Mayor S. Simeon, S 17°06.48' W 64°46.94' 16-27.xii.2005, 300m, rainforest FIT, S&J Peck, 05-47]	Valle Sajta (Saita) Biological Station, 17°06.48'S 64°46.94'W, 300m, 05-47, rainforest, San Simon Major University, Cochabamba Dept., Bolivia	-17.108	-64.7823	label	Bolivia	Cochabamba			Valle Saita is an alternate spelling of Valle Sajta Bio.Sta.	16 December 2005 - 27 December 2005	2005-12-16/2005-12-27		Peck, S. (Stuart) & Peck, J. (Jarmila)	flight intercept trap	05-47	Nesheim, K. C. (Katherine C.)	2015	Paratype	Animalia	Arthropoda	Hexapoda	Hymenoptera	Platygastridae	Phanuromyia	cudo		rainforest		http://hol.osu.edu/spmInfo.html?id=OSUC%20550080	2016-12-19T13:01:34Z
urn:lsid:biosci.ohio-state.edu:osuc_occurrences:OSUC__550082	en	PreservedSpecimen	OSUC 550082	urn:lsid:biosci.ohio-state.edu:osuc_names:389327	Phanuromyia cudo	female	adult		1	Canadian National Collection of Insects, Ottawa, Canada (CNCI)	Insects	[BOLIVIA: Cochabamba Dept. Villa Tunari, Hotel El. Puente S 16°59.02' W 65°24.50' 15-27.xii.2005, 357m, rainforest FIT, S&J Peck, 05-45]	Hotel El Puente, 16°59.02'S 65°24.50'W, 357m, 05-45, rainforest, Villa Tunari, Cochabamba Dept., Bolivia	-16.9837	-65.4083	label	Bolivia	Cochabamba	Chapare			15 December 2005 - 27 December 2005	2005-12-15/2005-12-27		Peck, S. (Stuart) & Peck, J. (Jarmila)	flight intercept trap	05-45	Nesheim, K. C. (Katherine C.)	2015	Paratype	Animalia	Arthropoda	Hexapoda	Hymenoptera	Platygastridae	Phanuromyia	cudo		rainforest		http://hol.osu.edu/spmInfo.html?id=OSUC%20550082	2016-12-19T13:01:34Z
urn:lsid:biosci.ohio-state.edu:osuc_occurrences:OSUC__550084	en	PreservedSpecimen	OSUC 550084	urn:lsid:biosci.ohio-state.edu:osuc_names:389327	Phanuromyia cudo	female	adult		1	Canadian National Collection of Insects, Ottawa, Canada (CNCI)	Insects	[BELIZE: Las Cuevas Chiquibul Forest Researve 500m, 16°44'N 88°59'W xii.2001-i.2002 D. Quicke, MT, (NTT)]	Chiquibul Forest Reserve, 16°44'N 88°59'W, 500m, Las Cuevas Research Station, Cayo Dist., Belize	16.7333	-88.9833	label	Belize	Cayo				Dec-2001 - Jan-2002			Quicke, D. (Donald)	Malaise trap		Nesheim, K. C. (Katherine C.)	2015	Paratype	Animalia	Arthropoda	Hexapoda	Hymenoptera	Platygastridae	Phanuromyia	cudo				http://hol.osu.edu/spmInfo.html?id=OSUC%20550084	2016-12-19T13:01:34Z
urn:lsid:biosci.ohio-state.edu:osuc_occurrences:OSUC__549971	en	PreservedSpecimen	OSUC 549971	urn:lsid:biosci.ohio-state.edu:osuc_names:389327	Phanuromyia cudo	female	adult		1	Canadian National Collection of Insects, Ottawa, Canada (CNCI)	Insects	[PANAMA:Colon km5.3 Pipeline Rd. 31.V-2.VI.1995,30m J.Ashe&R.Brooks]	km5.3 of Pipeline Road, 30m, Colón Prov., Panama	9.1544	-79.7378	Google Earth	Panama	Colón			derived from GEOnet & map	31 May 1995 - 2 June 1995	1995-05-31/1995-06-02		Ashe, J. & Brooks, R.	none specified			2015	Paratype	Animalia	Arthropoda	Hexapoda	Hymenoptera	Platygastridae	Phanuromyia	cudo				http://hol.osu.edu/spmInfo.html?id=OSUC%20549971	2016-12-19T13:01:34Z
urn:lsid:biosci.ohio-state.edu:osuc_occurrences:OSUC__549973	en	PreservedSpecimen	OSUC 549973	urn:lsid:biosci.ohio-state.edu:osuc_names:389327	Phanuromyia cudo	female	adult		1	Canadian National Collection of Insects, Ottawa, Canada (CNCI)	Insects	[ECUADOR:Sucumbios, Rio Napo, Sacha Lodge 0°05'S 76°05'W, 290m, MT 24.V-3.VI.94, P. Hibbs]	Sacha Lodge, 00.5°S 76.5°W, 290m, Napo River, Sucumbíos Prov., Ecuador	-0.4706	-76.4597	other label	Ecuador	Sucumbíos			The coords. 00.5°S 76.5°W are inaccurate	24 May 1994 - 3 June 1994	1994-05-24/1994-06-03		Hibbs, P. (Peter)	Malaise trap			2015	Paratype	Animalia	Arthropoda	Hexapoda	Hymenoptera	Platygastridae	Phanuromyia	cudo				http://hol.osu.edu/spmInfo.html?id=OSUC%20549973	2016-12-19T13:01:34Z
urn:lsid:biosci.ohio-state.edu:osuc_occurrences:OSUC__549974	en	PreservedSpecimen	OSUC 549974	urn:lsid:biosci.ohio-state.edu:osuc_names:389327	Phanuromyia cudo	female	adult		1	Canadian National Collection of Insects, Ottawa, Canada (CNCI)	Insects	[ECUADOR:Sucumbios, Rio Napo, Sacha Lodge 0°05'S 76°05'W, 290m, MT 24.V-3.VI.94, P. Hibbs]	Sacha Lodge, 00.5°S 76.5°W, 290m, Napo River, Sucumbíos Prov., Ecuador	-0.4706	-76.4597	other label	Ecuador	Sucumbíos			The coords. 00.5°S 76.5°W are inaccurate	24 May 1994 - 3 June 1994	1994-05-24/1994-06-03		Hibbs, P. (Peter)	Malaise trap			2015	Paratype	Animalia	Arthropoda	Hexapoda	Hymenoptera	Platygastridae	Phanuromyia	cudo				http://hol.osu.edu/spmInfo.html?id=OSUC%20549974	2016-12-19T13:01:34Z
urn:lsid:biosci.ohio-state.edu:osuc_occurrences:OSUC__549975	en	PreservedSpecimen	OSUC 549975	urn:lsid:biosci.ohio-state.edu:osuc_names:389327	Phanuromyia cudo	female	adult		1	Canadian National Collection of Insects, Ottawa, Canada (CNCI)	Insects	[ECUADOR:Sucumbios, Rio Napo, Sacha Lodge 0°05'S 76°05'W, 290m, MT 24.V-3.VI.94, P. Hibbs]	Sacha Lodge, 00.5°S 76.5°W, 290m, Napo River, Sucumbíos Prov., Ecuador	-0.4706	-76.4597	other label	Ecuador	Sucumbíos			The coords. 00.5°S 76.5°W are inaccurate	24 May 1994 - 3 June 1994	1994-05-24/1994-06-03		Hibbs, P. (Peter)	Malaise trap			2015	Paratype	Animalia	Arthropoda	Hexapoda	Hymenoptera	Platygastridae	Phanuromyia	cudo				http://hol.osu.edu/spmInfo.html?id=OSUC%20549975	2016-12-19T13:01:34Z
urn:lsid:biosci.ohio-state.edu:osuc_occurrences:OSUC__549976	en	PreservedSpecimen	OSUC 549976	urn:lsid:biosci.ohio-state.edu:osuc_names:389327	Phanuromyia cudo	female	adult		1	Canadian National Collection of Insects, Ottawa, Canada (CNCI)	Insects	[ECUADOR:Sucumbios, Rio Napo, Sacha Lodge 0°05'S 76°05'W, 290m, MT 24.V-3.VI.94, P. Hibbs]	Sacha Lodge, 00.5°S 76.5°W, 290m, Napo River, Sucumbíos Prov., Ecuador	-0.4706	-76.4597	other label	Ecuador	Sucumbíos			The coords. 00.5°S 76.5°W are inaccurate	24 May 1994 - 3 June 1994	1994-05-24/1994-06-03		Hibbs, P. (Peter)	Malaise trap			2015	Paratype	Animalia	Arthropoda	Hexapoda	Hymenoptera	Platygastridae	Phanuromyia	cudo				http://hol.osu.edu/spmInfo.html?id=OSUC%20549976	2016-12-19T13:01:34Z
urn:lsid:biosci.ohio-state.edu:osuc_occurrences:OSUC__549977	en	PreservedSpecimen	OSUC 549977	urn:lsid:biosci.ohio-state.edu:osuc_names:389327	Phanuromyia cudo	female	adult		1	Canadian National Collection of Insects, Ottawa, Canada (CNCI)	Insects	[ECUADOR:Sucumbios, Rio Napo, Sacha Lodge 0°05'S 76°05'W, 290m, MT 24.V-3.VI.94, P. Hibbs]	Sacha Lodge, 00.5°S 76.5°W, 290m, Napo River, Sucumbíos Prov., Ecuador	-0.4706	-76.4597	other label	Ecuador	Sucumbíos			The coords. 00.5°S 76.5°W are inaccurate	24 May 1994 - 3 June 1994	1994-05-24/1994-06-03		Hibbs, P. (Peter)	Malaise trap			2015	Paratype	Animalia	Arthropoda	Hexapoda	Hymenoptera	Platygastridae	Phanuromyia	cudo				http://hol.osu.edu/spmInfo.html?id=OSUC%20549977	2016-12-19T13:01:34Z
urn:lsid:biosci.ohio-state.edu:osuc_occurrences:OSUC__549978	en	PreservedSpecimen	OSUC 549978	urn:lsid:biosci.ohio-state.edu:osuc_names:389327	Phanuromyia cudo	female	adult		1	Canadian National Collection of Insects, Ottawa, Canada (CNCI)	Insects	[COSTA RICA: Puntarenas Golfo Dolce 10Km W Piedras Blancas 100m VI-VIII.1989 P. Hanson]	Golfo Dulce Forest Reserve, 100m, 10km W Piedras Blancas, Puntarenas Prov., Costa Rica	8.75	-83.3	collector	Costa Rica	Puntarenas				Jun-1989 - Aug-1989			Hanson, P. (Paul)	none specified			2015	Paratype	Animalia	Arthropoda	Hexapoda	Hymenoptera	Platygastridae	Phanuromyia	cudo				http://hol.osu.edu/spmInfo.html?id=OSUC%20549978	2016-12-19T13:01:34Z
urn:lsid:biosci.ohio-state.edu:osuc_occurrences:OSUC__549979	en	PreservedSpecimen	OSUC 549979	urn:lsid:biosci.ohio-state.edu:osuc_names:389327	Phanuromyia cudo	female	adult		1	Canadian National Collection of Insects, Ottawa, Canada (CNCI)	Insects	[COSTA RICA: Puntarenas Golfo Dolce 10Km W Piedras Blancas 100m VI-VIII.1989 P. Hanson]	Golfo Dulce Forest Reserve, 100m, 10km W Piedras Blancas, Puntarenas Prov., Costa Rica	8.75	-83.3	collector	Costa Rica	Puntarenas				Jun-1989 - Aug-1989			Hanson, P. (Paul)	none specified			2015	Paratype	Animalia	Arthropoda	Hexapoda	Hymenoptera	Platygastridae	Phanuromyia	cudo				http://hol.osu.edu/spmInfo.html?id=OSUC%20549979	2016-12-19T13:01:34Z
urn:lsid:biosci.ohio-state.edu:osuc_occurrences:OSUC__549980	en	PreservedSpecimen	OSUC 549980	urn:lsid:biosci.ohio-state.edu:osuc_names:389327	Phanuromyia cudo	female	adult		1	Canadian National Collection of Insects, Ottawa, Canada (CNCI)	Insects	[PERU: Loreto Explorarna Lodge 80kmNE Iquitos VI-24.VII.1990 A.Menke MT]	Explorama Lodge, 80km NE Iquitos, Loreto Reg., Peru	-3.3969	-72.8219	Google Earth	Peru	Loreto			derived from GEOnet & WWW	Jun-1990 - 24-Jul-1990			Menke, A.	Malaise trap			2015	Paratype	Animalia	Arthropoda	Hexapoda	Hymenoptera	Platygastridae	Phanuromyia	cudo				http://hol.osu.edu/spmInfo.html?id=OSUC%20549980	2016-12-19T13:01:34Z
urn:lsid:biosci.ohio-state.edu:osuc_occurrences:OSUC__549981	en	PreservedSpecimen	OSUC 549981	urn:lsid:biosci.ohio-state.edu:osuc_names:389327	Phanuromyia cudo	female	adult		1	Canadian National Collection of Insects, Ottawa, Canada (CNCI)	Insects	[ECUADOR:Sucumbios Sacha Lodge,270m 0°30'S&76°30'W 3-13-IV.1994 Peter Hibbs MT]	Sacha Lodge, 00°30'S 76°30'W, 270m, Napo River, Sucumbíos Prov., Ecuador	-0.4706	-76.4597	other label	Ecuador	Sucumbíos			The coords. 00°30'S 76°30'W are inaccurate	3 April 1994 - 13 April 1994	1994-04-03/1994-04-13		Hibbs, P. (Peter)	Malaise trap			2015	Paratype	Animalia	Arthropoda	Hexapoda	Hymenoptera	Platygastridae	Phanuromyia	cudo				http://hol.osu.edu/spmInfo.html?id=OSUC%20549981	2016-12-19T13:01:34Z
urn:lsid:biosci.ohio-state.edu:osuc_occurrences:OSUC__549982	en	PreservedSpecimen	OSUC 549982	urn:lsid:biosci.ohio-state.edu:osuc_names:389327	Phanuromyia cudo	female	adult		1	Canadian National Collection of Insects, Ottawa, Canada (CNCI)	Insects	[ECUADOR:Sucumbios Sacha Lodge,270m 0°30'S&76°30'W 3-13-IV.1994 Peter Hibbs MT]	Sacha Lodge, 00°30'S 76°30'W, 270m, Napo River, Sucumbíos Prov., Ecuador	-0.4706	-76.4597	other label	Ecuador	Sucumbíos			The coords. 00°30'S 76°30'W are inaccurate	3 April 1994 - 13 April 1994	1994-04-03/1994-04-13		Hibbs, P. (Peter)	Malaise trap			2015	Paratype	Animalia	Arthropoda	Hexapoda	Hymenoptera	Platygastridae	Phanuromyia	cudo				http://hol.osu.edu/spmInfo.html?id=OSUC%20549982	2016-12-19T13:01:34Z
urn:lsid:biosci.ohio-state.edu:osuc_occurrences:OSUC__550000	en	PreservedSpecimen	OSUC 550000	urn:lsid:biosci.ohio-state.edu:osuc_names:389327	Phanuromyia cudo	female	adult		1	Canadian National Collection of Insects, Ottawa, Canada (CNCI)	Insects	[ECUADOR: Sucumbios Sacha Lodge,270m 0°30'S&76°30'W 4-14.III.1994 Peter Hibbs MT]	Sacha Lodge, 00°30'S 76°30'W, 270m, Napo River, Sucumbíos Prov., Ecuador	-0.4706	-76.4597	other label	Ecuador	Sucumbíos			The coords. 00°30'S 76°30'W are inaccurate	4 March 1994 - 14 March 1994	1994-03-04/1994-03-14		Hibbs, P. (Peter)	Malaise trap			2015	Paratype	Animalia	Arthropoda	Hexapoda	Hymenoptera	Platygastridae	Phanuromyia	cudo				http://hol.osu.edu/spmInfo.html?id=OSUC%20550000	2016-12-19T13:01:34Z
urn:lsid:biosci.ohio-state.edu:osuc_occurrences:OSUC__550001	en	PreservedSpecimen	OSUC 550001	urn:lsid:biosci.ohio-state.edu:osuc_names:389327	Phanuromyia cudo	female	adult		1	Canadian National Collection of Insects, Ottawa, Canada (CNCI)	Insects	[ECUADOR: Sucumbios, Rio Napo, Sacha Lodge 0°05'S 76°05'W, 270m V.1994, P.Hibbs,MT]	Sacha Lodge, 00°05'S 76°05'W, 270m, Napo River, Sucumbíos Prov., Ecuador	-0.4706	-76.4597	other label	Ecuador	Sucumbíos			The coords. 00°05'S 76°05'W are incorrect	May-1994			Hibbs, P. (Peter)	Malaise trap			2015	Paratype	Animalia	Arthropoda	Hexapoda	Hymenoptera	Platygastridae	Phanuromyia	cudo				http://hol.osu.edu/spmInfo.html?id=OSUC%20550001	2016-12-19T13:01:34Z
urn:lsid:biosci.ohio-state.edu:osuc_occurrences:OSUC__550002	en	PreservedSpecimen	OSUC 550002	urn:lsid:biosci.ohio-state.edu:osuc_names:389327	Phanuromyia cudo	female	adult		1	Canadian National Collection of Insects, Ottawa, Canada (CNCI)	Insects	[ECUADOR: Sucumbios Rio Napo,Sacha Lodge 0°30'S&76°30'W 270m 23.IV-4.V.1994 Peter Hibbs,MT]	Sacha Lodge, 00°30'S 76°30'W, 270m, Napo River, Sucumbíos Prov., Ecuador	-0.4706	-76.4597	other label	Ecuador	Sucumbíos			The coords. 00°30'S 76°30'W are inaccurate	23 April 1994 - 4 May 1994	1994-04-23/1994-05-04		Hibbs, P. (Peter)	Malaise trap			2015	Paratype	Animalia	Arthropoda	Hexapoda	Hymenoptera	Platygastridae	Phanuromyia	cudo				http://hol.osu.edu/spmInfo.html?id=OSUC%20550002	2016-12-19T13:01:34Z
urn:lsid:biosci.ohio-state.edu:osuc_occurrences:OSUC__550003	en	PreservedSpecimen	OSUC 550003	urn:lsid:biosci.ohio-state.edu:osuc_names:389327	Phanuromyia cudo	female	adult		1	Canadian National Collection of Insects, Ottawa, Canada (CNCI)	Insects	[ECUADOR: Sucumbios Rio Napo,Sacha Lodge 0°30'S&76°30'W 270m 23.IV-4.V.1994 Peter Hibbs,MT]	Sacha Lodge, 00°30'S 76°30'W, 270m, Napo River, Sucumbíos Prov., Ecuador	-0.4706	-76.4597	other label	Ecuador	Sucumbíos			The coords. 00°30'S 76°30'W are inaccurate	23 April 1994 - 4 May 1994	1994-04-23/1994-05-04		Hibbs, P. (Peter)	Malaise trap			2015	Paratype	Animalia	Arthropoda	Hexapoda	Hymenoptera	Platygastridae	Phanuromyia	cudo				http://hol.osu.edu/spmInfo.html?id=OSUC%20550003	2016-12-19T13:01:34Z
urn:lsid:biosci.ohio-state.edu:osuc_occurrences:OSUC__550004	en	PreservedSpecimen	OSUC 550004	urn:lsid:biosci.ohio-state.edu:osuc_names:389327	Phanuromyia cudo	female	adult		1	Canadian National Collection of Insects, Ottawa, Canada (CNCI)	Insects	[ECUADOR: Sucumbios, Rio Napo, Sacha Lodge 0°05'S 76°05'W, 290m 14-24.III.94, P.Hibbs,MT]	Sacha Lodge, 00°05'S 76°05'W, 290m, Napo River, Sucumbíos Prov., Ecuador	-0.4706	-76.4597	other label	Ecuador	Sucumbíos			The coords. 00°05'S 76°05'W are incorrect	14 March 1994 - 24 March 1994	1994-03-14/1994-03-24		Hibbs, P. (Peter)	Malaise trap			2015	Paratype	Animalia	Arthropoda	Hexapoda	Hymenoptera	Platygastridae	Phanuromyia	cudo				http://hol.osu.edu/spmInfo.html?id=OSUC%20550004	2016-12-19T13:01:34Z
urn:lsid:biosci.ohio-state.edu:osuc_occurrences:OSUC__550005	en	PreservedSpecimen	OSUC 550005	urn:lsid:biosci.ohio-state.edu:osuc_names:389327	Phanuromyia cudo	female	adult		1	Canadian National Collection of Insects, Ottawa, Canada (CNCI)	Insects	[ECUADOR:Sucumbios Sacha Lodge,270m 0°30'S&76°30'W 22.II-4.III.1994 Peter Hibbs MT]	Sacha Lodge, 00°30'S 76°30'W, 270m, Napo River, Sucumbíos Prov., Ecuador	-0.4706	-76.4597	other label	Ecuador	Sucumbíos			The coords. 00°30'S 76°30'W are inaccurate	22 February 1994 - 4 March 1994	1994-02-22/1994-03-04		Hibbs, P. (Peter)	Malaise trap			2015	Paratype	Animalia	Arthropoda	Hexapoda	Hymenoptera	Platygastridae	Phanuromyia	cudo				http://hol.osu.edu/spmInfo.html?id=OSUC%20550005	2016-12-19T13:01:34Z
urn:lsid:biosci.ohio-state.edu:osuc_occurrences:OSUC__550018	en	PreservedSpecimen	OSUC 550018	urn:lsid:biosci.ohio-state.edu:osuc_names:389327	Phanuromyia cudo	female	adult		1	Canadian National Collection of Insects, Ottawa, Canada (CNCI)	Insects	[BOLIVIA:Santa Cruz, 5 km SSE.Buena Vista,440m 17°29.925'S 63°39.128'W 6-15.xii.2003, S.&J. Peck, forest, FIT]	5km SSE Buena Vista, 17°29.925'S 63°39.128'W, 440m, forest, Santa Cruz Dept., Bolivia	-17.4988	-63.6522	label	Bolivia	Santa Cruz				6 December 2003 - 15 December 2003	2003-12-06/2003-12-15		Peck, S. (Stuart) & Peck, J. (Jarmila)	flight intercept trap			2015	Paratype	Animalia	Arthropoda	Hexapoda	Hymenoptera	Platygastridae	Phanuromyia	cudo		forest		http://hol.osu.edu/spmInfo.html?id=OSUC%20550018	2016-12-19T13:01:34Z
urn:lsid:biosci.ohio-state.edu:osuc_occurrences:OSUC__550019	en	PreservedSpecimen	OSUC 550019	urn:lsid:biosci.ohio-state.edu:osuc_names:389327	Phanuromyia cudo	female	adult		1	Canadian National Collection of Insects, Ottawa, Canada (CNCI)	Insects	[BOLIVIA:Santa Cruz, 5 km SSE.Buena Vista,440m 17°29.925'S 63°39.128'W 24-31.xii.2003, S.&J. Peck, forest,FIT]	5km SSE Buena Vista, 17°29.925'S 63°39.128'W, 440m, forest, Santa Cruz Dept., Bolivia	-17.4988	-63.6522	label	Bolivia	Santa Cruz				24 December 2003 - 31 December 2003	2003-12-24/2003-12-31		Peck, S. (Stuart) & Peck, J. (Jarmila)	flight intercept trap			2015	Paratype	Animalia	Arthropoda	Hexapoda	Hymenoptera	Platygastridae	Phanuromyia	cudo		forest		http://hol.osu.edu/spmInfo.html?id=OSUC%20550019	2016-12-19T13:01:34Z
urn:lsid:biosci.ohio-state.edu:osuc_occurrences:OSUC__149379	en	PreservedSpecimen	OSUC 149379	urn:lsid:biosci.ohio-state.edu:osuc_names:389327	Phanuromyia cudo	female	adult		1	Canadian National Collection of Insects, Ottawa, Canada (CNCI)	Insects	cudo (MS) [BOLIVIA: Cochabamba, Est. Biol. Valle de Sajita, 300m, Univ. San Simón, 17°06'52"N 64°47'87"W (sic!! 57? 7-9.II.1999; F. Génier; FIT]	Valle Sajta (Saita) Biological Station, 17°06'19"S 64°46'57"W, 300m, San Simon Major University, Cochabamba Dept., Bolivia	-17.1053	-64.7825	label	Bolivia	Cochabamba			Valle Saita is an alternate spelling of Valle Sajta Bio.Sta.	7 February 1999 - 9 February 1999	1999-02-07/1999-02-09		Génier, F. (François)	flight intercept trap		Masner, L. (Lubomír)	2015	Paratype	Animalia	Arthropoda	Hexapoda	Hymenoptera	Platygastridae	Phanuromyia	cudo				http://hol.osu.edu/spmInfo.html?id=OSUC%20149379	2016-12-19T13:01:34Z
urn:lsid:biosci.ohio-state.edu:osuc_occurrences:OSUC__149406	en	PreservedSpecimen	OSUC 149406	urn:lsid:biosci.ohio-state.edu:osuc_names:389327	Phanuromyia cudo	female	adult		1	Canadian National Collection of Insects, Ottawa, Canada (CNCI)	Insects	cudo (MS) [BOLIVIA: La Paz, Chulumani environs, 1600m, 30.iv.1997, 16°22'S 67°30'W, s.s., L. Masner, cloud for.]	environs of Chulumani, 16°22'S 67°30'W, 1600m, cloud forest, La Paz Dept., Bolivia	-16.3667	-67.5	label	Bolivia	La Paz	Sur Yungas			30 April 1997	1997-04-30		Masner, L. (Lubomír)	screen sweeping		Masner, L. (Lubomír)	2015	Paratype	Animalia	Arthropoda	Hexapoda	Hymenoptera	Platygastridae	Phanuromyia	cudo				http://hol.osu.edu/spmInfo.html?id=OSUC%20149406	2016-12-19T13:01:34Z
urn:lsid:biosci.ohio-state.edu:osuc_occurrences:OSUC__149405	en	PreservedSpecimen	OSUC 149405	urn:lsid:biosci.ohio-state.edu:osuc_names:389327	Phanuromyia cudo	female	adult		1	Canadian National Collection of Insects, Ottawa, Canada (CNCI)	Insects	cudo (MS) [BOLIVIA:Santa Cruz, 5 km SSE.Buena Vista,440m 17°29.925'S 63°39.128'W 15-24.xii.2003, S.& J. Peck, forest, FIT]	5km SSE Buena Vista, 17°29.925'S 63°39.128'W, 440m, forest, Santa Cruz Dept., Bolivia	-17.4988	-63.6522	label	Bolivia	Santa Cruz				15 December 2003 - 24 December 2003	2003-12-15/2003-12-24		Peck, S. (Stuart) & Peck, J. (Jarmila)	flight intercept trap		Masner, L. (Lubomír)	2015	Paratype	Animalia	Arthropoda	Hexapoda	Hymenoptera	Platygastridae	Phanuromyia	cudo				http://hol.osu.edu/spmInfo.html?id=OSUC%20149405	2016-12-19T13:01:34Z
urn:lsid:biosci.ohio-state.edu:osuc_occurrences:OSUC__149400	en	PreservedSpecimen	OSUC 149400	urn:lsid:biosci.ohio-state.edu:osuc_names:389327	Phanuromyia cudo	female	adult		1	Canadian National Collection of Insects, Ottawa, Canada (CNCI)	Insects	cudo (MS) [BRAZIL:Rondonia: 62km SW Ariquemes nr.Fzda.Rancho Grande 3-15.XII.1996 J.E.Eger,BLT]	nr. Rancho Grande Farm, 62km S Ariquemes, RO, Brazil	-10.2483	-62.7217	Google Earth	Brazil	Rondônia			derived from GEOnet	3 December 1996 - 15 December 1996	1996-12-03/1996-12-15		Eger, J. E.	blacklight trap		Masner, L. (Lubomír)	2015	Paratype	Animalia	Arthropoda	Hexapoda	Hymenoptera	Platygastridae	Phanuromyia	cudo				http://hol.osu.edu/spmInfo.html?id=OSUC%20149400	2016-12-19T13:01:34Z
urn:lsid:biosci.ohio-state.edu:osuc_occurrences:OSUC__149407	en	PreservedSpecimen	OSUC 149407	urn:lsid:biosci.ohio-state.edu:osuc_names:389327	Phanuromyia cudo	female	adult		1	Canadian National Collection of Insects, Ottawa, Canada (CNCI)	Insects	cudo (MS) [COLOMBIA: Magdalena, PNN Tayrona, Zaino, 11°20'01"N 74°02'01"W, 50m; 28.vi-17.vii.2000; R. Henriquez; MT]	Tayrona Natural National Park, 11°20'01"N 74°02'01"W, 50m, Zaino, Magdalena Dept., Colombia	11.3336	-74.0336	label	Colombia	Magdalena				28 June 2000 - 17 July 2000	2000-06-28/2000-07-17		Henriquez, R.	Malaise trap		Masner, L. (Lubomír)	2015	Paratype	Animalia	Arthropoda	Hexapoda	Hymenoptera	Platygastridae	Phanuromyia	cudo				http://hol.osu.edu/spmInfo.html?id=OSUC%20149407	2016-12-19T13:01:34Z
urn:lsid:biosci.ohio-state.edu:osuc_occurrences:OSUC__149382	en	PreservedSpecimen	OSUC 149382	urn:lsid:biosci.ohio-state.edu:osuc_names:389327	Phanuromyia cudo	female	adult		1	Canadian National Collection of Insects, Ottawa, Canada (CNCI)	Insects	cudo (MS) [COSTA RICA: Cartago, 2km NE Cuchi, 1200m; VII-IX.1995; P. Hanson; MT]	2km NE Cuchi, 1200m, Cartago, Costa Rica	9.8333	-83.75	GEOnet	Costa Rica	Cartago				Jul-1995 - Sep-1995			Hanson, P. (Paul)	Malaise trap		Masner, L. (Lubomír)	2015	Paratype	Animalia	Arthropoda	Hexapoda	Hymenoptera	Platygastridae	Phanuromyia	cudo				http://hol.osu.edu/spmInfo.html?id=OSUC%20149382	2016-12-19T13:01:34Z
urn:lsid:biosci.ohio-state.edu:osuc_occurrences:OSUC__149404	en	PreservedSpecimen	OSUC 149404	urn:lsid:biosci.ohio-state.edu:osuc_names:403728	Phanuromyia tonsura	female	adult		1	Canadian National Collection of Insects, Ottawa, Canada (CNCI)	Insects	cudo (MS) [COLOMBIA: Amazonas, PNN Amacayacu, Matamata, 3°23'01"N 70°06'01"W; 19-26.III.2000; A. Parente; MT]	Matamata, 03°23'01"S 70°06'01"W, Amacayacu Natural N.P., Amazonas Dept., Colombia	-3.3836	-70.1003	label	Colombia	Amazonas			latitude direction on label is incorrect (S not N)	19 March 2000 - 26 March 2000	2000-03-19/2000-03-26		Parente, A.	Malaise trap		Nesheim, K. C. (Katherine C.)	2015	Paratype	Animalia	Arthropoda	Hexapoda	Hymenoptera	Platygastridae	Phanuromyia	tonsura				http://hol.osu.edu/spmInfo.html?id=OSUC%20149404	2016-12-19T12:59:17Z
urn:lsid:biosci.ohio-state.edu:osuc_occurrences:OSUC__149415	en	PreservedSpecimen	OSUC 149415	urn:lsid:biosci.ohio-state.edu:osuc_names:403728	Phanuromyia tonsura	female	adult		1	Canadian National Collection of Insects, Ottawa, Canada (CNCI)	Insects	perikranon (MS) [ECUADOR:Sucumbios Sacha Lodge, 270m 0°30'S&76°30'W 16-23.VIII.1994 Peter Hibbs MT]	Sacha Lodge, 00°30'S 76°30'W, 270m, Sucumbíos Prov., Ecuador	-0.4706	-76.4597	other label	Ecuador	Sucumbíos			The coords. 00°30'S 76°30'W are inaccurate	16 June 1994 - 23 June 1994	1994-06-16/1994-06-23		Hibbs, P. (Peter)	Malaise trap		Nesheim, K. C. (Katherine C.)	2015	Paratype	Animalia	Arthropoda	Hexapoda	Hymenoptera	Platygastridae	Phanuromyia	tonsura				http://hol.osu.edu/spmInfo.html?id=OSUC%20149415	2016-12-19T12:59:17Z
urn:lsid:biosci.ohio-state.edu:osuc_occurrences:OSUC__164005	en	PreservedSpecimen	OSUC 164005	urn:lsid:biosci.ohio-state.edu:osuc_names:403728	Phanuromyia tonsura	female	adult		1	Canadian National Collection of Insects, Ottawa, Canada (CNCI)	Insects	[ECUADOR: Sucumbios Sacha Lodge, 270m 0°30'S & 76°30'W 1-14.III.1994 Peter Hibbs, MT]	Sacha Lodge, 00°30'S 76°30'W, 270m, Napo River, Sucumbíos Prov., Ecuador	-0.4706	-76.4597	other label	Ecuador	Sucumbíos			The coords. 00°30'S 76°30'W are inaccurate	1 March 1994 - 14 March 1994	1994-03-01/1994-03-14		Hibbs, P. (Peter)	Malaise trap		Nesheim, K. C. (Katherine C.)	2015	Paratype	Animalia	Arthropoda	Hexapoda	Hymenoptera	Platygastridae	Phanuromyia	tonsura				http://hol.osu.edu/spmInfo.html?id=OSUC%20164005	2016-12-19T12:59:17Z
urn:lsid:biosci.ohio-state.edu:osuc_occurrences:OSUC__550269	en	PreservedSpecimen	OSUC 550269	urn:lsid:biosci.ohio-state.edu:osuc_names:403728	Phanuromyia tonsura	female	adult		1	Canadian National Collection of Insects, Ottawa, Canada (CNCI)	Insects	[ECUADOR: Sucumbios Sacha Lodge, 270m 0°30'S&76°30'W 10-21.x.1994 Peter Hibbs MT]	Sacha Lodge, 00°30'S 76°30'W, 270m, Napo River, Sucumbíos Prov., Ecuador	-0.4706	-76.4597	other label	Ecuador	Sucumbíos			The coords. 00°30'S 76°30'W are inaccurate	10 October 1994 - 21 October 1994	1994-10-10/1994-10-21		Hibbs, P. (Peter)	Malaise trap		Nesheim, K. C. (Katherine C.)	2015	Holotype	Animalia	Arthropoda	Hexapoda	Hymenoptera	Platygastridae	Phanuromyia	tonsura				http://hol.osu.edu/spmInfo.html?id=OSUC%20550269	2016-12-19T12:59:17Z
urn:lsid:biosci.ohio-state.edu:osuc_occurrences:OSUC__549947	en	PreservedSpecimen	OSUC 549947	urn:lsid:biosci.ohio-state.edu:osuc_names:403728	Phanuromyia tonsura	female	adult		1	Canadian National Collection of Insects, Ottawa, Canada (CNCI)	Insects	[ECUADOR:Sucumbios Sacha Lodge,270m 0°30'S&76°30'W 16-23.VIII.1994 P.Hibbs MT]	Sacha Lodge, 00°30'S 76°30'W, 270m, Napo River, Sucumbíos Prov., Ecuador	-0.4706	-76.4597	other label	Ecuador	Sucumbíos			The coords. 00°30'S 76°30'W are inaccurate	16 August 1994 - 23 August 1994	1994-08-16/1994-08-23		Hibbs, P. (Peter)	Malaise trap		Nesheim, K. C. (Katherine C.)	2015	Paratype	Animalia	Arthropoda	Hexapoda	Hymenoptera	Platygastridae	Phanuromyia	tonsura				http://hol.osu.edu/spmInfo.html?id=OSUC%20549947	2016-12-19T12:59:17Z
urn:lsid:biosci.ohio-state.edu:osuc_occurrences:OSUC__550041	en	PreservedSpecimen	OSUC 550041	urn:lsid:biosci.ohio-state.edu:osuc_names:403728	Phanuromyia tonsura	female	adult		1	Canadian National Collection of Insects, Ottawa, Canada (CNCI)	Insects	[ECUADOR:Sucumbios, Rio Napo, Sacha Lodge 0°05'S 76°05'W, 270m, MT 25.VII-3.VIII.94, P. Hibbs]	Sacha Lodge, 00°05'S 76°05'W, 270m, Napo River, Sucumbíos Prov., Ecuador	-0.4706	-76.4597	other label	Ecuador	Sucumbíos			The coords. 00°05'S 76°05'W are incorrect	25 July 1994 - 3 August 1994	1994-07-25/1994-08-03		Hibbs, P. (Peter)	Malaise trap		Nesheim, K. C. (Katherine C.)	2015	Paratype	Animalia	Arthropoda	Hexapoda	Hymenoptera	Platygastridae	Phanuromyia	tonsura				http://hol.osu.edu/spmInfo.html?id=OSUC%20550041	2016-12-19T12:59:17Z
urn:lsid:biosci.ohio-state.edu:osuc_occurrences:OSUC__550049	en	PreservedSpecimen	OSUC 550049	urn:lsid:biosci.ohio-state.edu:osuc_names:403728	Phanuromyia tonsura	female	adult		1	Canadian National Collection of Insects, Ottawa, Canada (CNCI)	Insects	[ECUADOR:Sucumbios Sacha Lodge, 270m 0°30'S & 76°30'W 17-25.VII 1994 Peter Hibbs, MT]	Sacha Lodge, 00°30'S 76°30'W, 270m, Napo River, Sucumbíos Prov., Ecuador	-0.4706	-76.4597	other label	Ecuador	Sucumbíos			The coords. 00°30'S 76°30'W are inaccurate	17 July 1994 - 25 July 1994	1994-07-17/1994-07-25		Hibbs, P. (Peter)	Malaise trap		Nesheim, K. C. (Katherine C.)	2015	Paratype	Animalia	Arthropoda	Hexapoda	Hymenoptera	Platygastridae	Phanuromyia	tonsura				http://hol.osu.edu/spmInfo.html?id=OSUC%20550049	2016-12-19T12:59:17Z
urn:lsid:biosci.ohio-state.edu:osuc_occurrences:OSUC__322900	en	PreservedSpecimen	OSUC 322900	urn:lsid:biosci.ohio-state.edu:osuc_names:403728	Phanuromyia tonsura	female	adult		1	C.A. Triplehorn Insect Collection, Ohio State University, Columbus, OH (OSUC)	Insects	[23°24'13.7"S56°30'33.6"W PARAGUAY: Concepción Estancia Santa Herminia 173m, 7.xii.2003-7.ii.2004 for. edge, B. Garcete, MT C] [Telenomus galeatus-group Det.L.Masner,2009]	Santa Herminia Ranch, 23°24'13.7"S 56°30'33.6"W, 173m, MT C, forest edge, Concepción Dept., Paraguay	-23.4038	-56.5093	label	Paraguay	Concepción				7 December 2003 - 7 February 2004	2003-12-07/2004-02-07		Garcete, B. (Bolivar)	Malaise trap		Nesheim, K. C. (Katherine C.)	2015	Paratype	Animalia	Arthropoda	Hexapoda	Hymenoptera	Platygastridae	Phanuromyia	tonsura		forest edge		http://hol.osu.edu/spmInfo.html?id=OSUC%20322900	2016-12-19T12:59:17Z
urn:lsid:biosci.ohio-state.edu:osuc_occurrences:OSUC__322902	en	PreservedSpecimen	OSUC 322902	urn:lsid:biosci.ohio-state.edu:osuc_names:403728	Phanuromyia tonsura	female	adult		1	C.A. Triplehorn Insect Collection, Ohio State University, Columbus, OH (OSUC)	Insects	Telenomus galeatus-group; [PARAGUAY: Canindeyú Reserva Natural Bosque Mbaracayú, Jejuí-mí, MT1 16-23.V.1996, pastizal suelo saturado, A.C.F. Costa]	Bosque Mbaracayú Natural Reserve, MT1, wet grazing floor, Jejuí-mí, Canindeyú Dept., Paraguay	-24.135	-55.4058	WDPA-UN	Paraguay	Canindeyú				16 January 1996 - 23 May 1996	1996-01-16/1996-05-23		Costa, A. C. F.	Malaise trap		Nesheim, K. C. (Katherine C.)	2015	Paratype	Animalia	Arthropoda	Hexapoda	Hymenoptera	Platygastridae	Phanuromyia	tonsura		wet grazing floor		http://hol.osu.edu/spmInfo.html?id=OSUC%20322902	2016-12-19T12:59:17Z
urn:lsid:biosci.ohio-state.edu:osuc_occurrences:OSUC__550042	en	PreservedSpecimen	OSUC 550042	urn:lsid:biosci.ohio-state.edu:osuc_names:403728	Phanuromyia tonsura	female	adult		1	Canadian National Collection of Insects, Ottawa, Canada (CNCI)	Insects	[ECUADOR:Sucumbios, Rio Napo, Sacha Lodge 0°05'S 76°05'W, 270m, MT 25.VII-3.VIII.94, P. Hibbs]	Sacha Lodge, 00°05'S 76°05'W, 270m, Napo River, Sucumbíos Prov., Ecuador	-0.4706	-76.4597	other label	Ecuador	Sucumbíos			The coords. 00°05'S 76°05'W are incorrect	25 July 1994 - 3 August 1994	1994-07-25/1994-08-03		Hibbs, P. (Peter)	Malaise trap		Nesheim, K. C. (Katherine C.)	2015	Paratype	Animalia	Arthropoda	Hexapoda	Hymenoptera	Platygastridae	Phanuromyia	tonsura				http://hol.osu.edu/spmInfo.html?id=OSUC%20550042	2016-12-19T12:59:17Z
urn:lsid:biosci.ohio-state.edu:osuc_occurrences:OSUC__550045	en	PreservedSpecimen	OSUC 550045	urn:lsid:biosci.ohio-state.edu:osuc_names:403728	Phanuromyia tonsura	female	adult		1	Canadian National Collection of Insects, Ottawa, Canada (CNCI)	Insects	[ECUADOR: Sucumbios Rio Napo,Sacha Lodge 0°30'S&76°30'W 270m 23.IV-4.V.1994 Peter Hibbs,MT]	Sacha Lodge, 00°30'S 76°30'W, 270m, Napo River, Sucumbíos Prov., Ecuador	-0.4706	-76.4597	other label	Ecuador	Sucumbíos			The coords. 00°30'S 76°30'W are inaccurate	23 April 1994 - 4 May 1994	1994-04-23/1994-05-04		Hibbs, P. (Peter)	Malaise trap		Nesheim, K. C. (Katherine C.)	2015	Paratype	Animalia	Arthropoda	Hexapoda	Hymenoptera	Platygastridae	Phanuromyia	tonsura				http://hol.osu.edu/spmInfo.html?id=OSUC%20550045	2016-12-19T12:59:17Z
urn:lsid:biosci.ohio-state.edu:osuc_occurrences:OSUC__550048	en	PreservedSpecimen	OSUC 550048	urn:lsid:biosci.ohio-state.edu:osuc_names:403728	Phanuromyia tonsura	female	adult		1	Canadian National Collection of Insects, Ottawa, Canada (CNCI)	Insects	[ECUADOR:Sucumbios Sacha Lodge, 270m 0°30'S & 76°30'W 17-25.VII 1994 Peter Hibbs, MT]	Sacha Lodge, 00°30'S 76°30'W, 270m, Napo River, Sucumbíos Prov., Ecuador	-0.4706	-76.4597	other label	Ecuador	Sucumbíos			The coords. 00°30'S 76°30'W are inaccurate	17 July 1994 - 25 July 1994	1994-07-17/1994-07-25		Hibbs, P. (Peter)	Malaise trap		Nesheim, K. C. (Katherine C.)	2015	Paratype	Animalia	Arthropoda	Hexapoda	Hymenoptera	Platygastridae	Phanuromyia	tonsura				http://hol.osu.edu/spmInfo.html?id=OSUC%20550048	2016-12-19T12:59:17Z
urn:lsid:biosci.ohio-state.edu:osuc_occurrences:OSUC__550051	en	PreservedSpecimen	OSUC 550051	urn:lsid:biosci.ohio-state.edu:osuc_names:403728	Phanuromyia tonsura	female	adult		1	Canadian National Collection of Insects, Ottawa, Canada (CNCI)	Insects	[ECUADOR:Sucumbios, Rio Napo, Sacha Lodge 0°05'S 76°05'W, 290m, MT 24.V-3.VI.94, P. Hibbs]	Sacha Lodge, 00.5°S 76.5°W, 290m, Napo River, Sucumbíos Prov., Ecuador	-0.4706	-76.4597	other label	Ecuador	Sucumbíos			The coords. 00.5°S 76.5°W are inaccurate	24 May 1994 - 3 June 1994	1994-05-24/1994-06-03		Hibbs, P. (Peter)	Malaise trap		Nesheim, K. C. (Katherine C.)	2015	Paratype	Animalia	Arthropoda	Hexapoda	Hymenoptera	Platygastridae	Phanuromyia	tonsura				http://hol.osu.edu/spmInfo.html?id=OSUC%20550051	2016-12-19T12:59:17Z
urn:lsid:biosci.ohio-state.edu:osuc_occurrences:OSUC__550052	en	PreservedSpecimen	OSUC 550052	urn:lsid:biosci.ohio-state.edu:osuc_names:403728	Phanuromyia tonsura	female	adult		1	Canadian National Collection of Insects, Ottawa, Canada (CNCI)	Insects	[ECUADOR:Sucumbios Sacha Lodge,270m 0°30'S&76°30'W 12-22.II.1994 Peter Hibbs MT]	Sacha Lodge, 00°30'S 76°30'W, 270m, Napo River, Sucumbíos Prov., Ecuador	-0.4706	-76.4597	other label	Ecuador	Sucumbíos			The coords. 00°30'S 76°30'W are inaccurate	12 February 1994 - 22 February 1994	1994-02-12/1994-02-22		Hibbs, P. (Peter)	Malaise trap		Nesheim, K. C. (Katherine C.)	2015	Paratype	Animalia	Arthropoda	Hexapoda	Hymenoptera	Platygastridae	Phanuromyia	tonsura				http://hol.osu.edu/spmInfo.html?id=OSUC%20550052	2016-12-19T12:59:17Z
urn:lsid:biosci.ohio-state.edu:osuc_occurrences:OSUC__550054	en	PreservedSpecimen	OSUC 550054	urn:lsid:biosci.ohio-state.edu:osuc_names:403728	Phanuromyia tonsura	female	adult		1	Canadian National Collection of Insects, Ottawa, Canada (CNCI)	Insects	[ECUADOR:Sucumbios Sacha Lodge,270m 0°30'S&76°30'W 4-14.III.1994 Peter Hibbs MT]	Sacha Lodge, 00°30'S 76°30'W, 270m, Napo River, Sucumbíos Prov., Ecuador	-0.4706	-76.4597	other label	Ecuador	Sucumbíos			The coords. 00°30'S 76°30'W are inaccurate	4 March 1994 - 14 March 1994	1994-03-04/1994-03-14		Hibbs, P. (Peter)	Malaise trap		Nesheim, K. C. (Katherine C.)	2015	Paratype	Animalia	Arthropoda	Hexapoda	Hymenoptera	Platygastridae	Phanuromyia	tonsura				http://hol.osu.edu/spmInfo.html?id=OSUC%20550054	2016-12-19T12:59:17Z
urn:lsid:biosci.ohio-state.edu:osuc_occurrences:OSUC__149386	en	PreservedSpecimen	OSUC 149386	urn:lsid:biosci.ohio-state.edu:osuc_names:403728	Phanuromyia tonsura	female	adult		1	Canadian National Collection of Insects, Ottawa, Canada (CNCI)	Insects	cudo (MS) [ECUADOR: Sucumbios Rio Napo,Sacha Lodge 0°30'S&76°30'W 270m 27.VIII-10.IX.1995 P.H. Hibbs. MT]	Sacha Lodge, 00°30'S 76°30'W, 270m, Sucumbíos Prov., Ecuador	-0.4706	-76.4597	other label	Ecuador	Sucumbíos			The coords. 00°30'S 76°30'W are inaccurate	27 August 1995 - 10 September 1995	1995-08-27/1995-09-10		Hibbs, P. H. (Peter H.)	Malaise trap		Nesheim, K. C. (Katherine C.)	2015	Paratype	Animalia	Arthropoda	Hexapoda	Hymenoptera	Platygastridae	Phanuromyia	tonsura				http://hol.osu.edu/spmInfo.html?id=OSUC%20149386	2016-12-19T12:59:17Z
urn:lsid:biosci.ohio-state.edu:osuc_occurrences:OSUC__149402	en	PreservedSpecimen	OSUC 149402	urn:lsid:biosci.ohio-state.edu:osuc_names:403728	Phanuromyia tonsura	female	adult		1	Canadian National Collection of Insects, Ottawa, Canada (CNCI)	Insects	cudo (MS) [PERU: Loreto, Explorama Lodge, 80kmNE Iquitos; VI-24.VII.1990 (sic! A. Menke; MT]	Explorama Lodge, 80km NE Iquitos, Loreto Reg., Peru	-3.3969	-72.8219	Google Earth	Peru	Loreto			derived from GEOnet & WWW	Jun-1990 - 24-Jul-1990			Menke, A.	Malaise trap		Nesheim, K. C. (Katherine C.)	2015	Paratype	Animalia	Arthropoda	Hexapoda	Hymenoptera	Platygastridae	Phanuromyia	tonsura				http://hol.osu.edu/spmInfo.html?id=OSUC%20149402	2016-12-19T12:59:17Z
urn:lsid:biosci.ohio-state.edu:osuc_occurrences:OSUC__149414	en	PreservedSpecimen	OSUC 149414	urn:lsid:biosci.ohio-state.edu:osuc_names:403728	Phanuromyia tonsura	female	adult		1	Canadian National Collection of Insects, Ottawa, Canada (CNCI)	Insects	perikranon (MS) [ECUADOR: Sucumbios, Rio Napo, Sacha Lodge, 0°05'S 76°05'W, 290m; 14-24.III.1994; P.H. Hibbs; MT]	Sacha Lodge, 00°05'S 76°05'W, 290m, Napo River, Sucumbíos Prov., Ecuador	-0.4706	-76.4597	other label	Ecuador	Sucumbíos			The coords. 00°05'S 76°05'W are incorrect	14 March 1994 - 24 March 1994	1994-03-14/1994-03-24		Hibbs, P. H. (Peter H.)	Malaise trap		Nesheim, K. C. (Katherine C.)	2015	Paratype	Animalia	Arthropoda	Hexapoda	Hymenoptera	Platygastridae	Phanuromyia	tonsura				http://hol.osu.edu/spmInfo.html?id=OSUC%20149414	2016-12-19T12:59:17Z
urn:lsid:biosci.ohio-state.edu:osuc_occurrences:OSUC__149416	en	PreservedSpecimen	OSUC 149416	urn:lsid:biosci.ohio-state.edu:osuc_names:403728	Phanuromyia tonsura	female	adult		1	Canadian National Collection of Insects, Ottawa, Canada (CNCI)	Insects	perikranon (MS) [ECUADOR, Napo, Limoncocha, 250m; 15-28.VI.1976; S. & J. Peck]	Limoncocha, 250m, Sucumbíos Prov., Ecuador	-0.4	-76.6167	GEOnet	Ecuador	Sucumbíos			Sucumbíos split from Napo Prov.	15 June 1976 - 28 June 1976	1976-06-15/1976-06-28		Peck, S. (Stuart) & Peck, J. (Jarmila)	none specified		Nesheim, K. C. (Katherine C.)	2015	Paratype	Animalia	Arthropoda	Hexapoda	Hymenoptera	Platygastridae	Phanuromyia	tonsura				http://hol.osu.edu/spmInfo.html?id=OSUC%20149416	2016-12-19T12:59:17Z
urn:lsid:biosci.ohio-state.edu:osuc_occurrences:OSUC__550043	en	PreservedSpecimen	OSUC 550043	urn:lsid:biosci.ohio-state.edu:osuc_names:403728	Phanuromyia tonsura	female	adult		1	Canadian National Collection of Insects, Ottawa, Canada (CNCI)	Insects	[ECUADOR: Sucumbios Rio Napo,Sacha Lodge 0°30'S&76°30'W 270m 23.IV-4.V.1994 Peter Hibbs,MT]	Sacha Lodge, 00°30'S 76°30'W, 270m, Napo River, Sucumbíos Prov., Ecuador	-0.4706	-76.4597	other label	Ecuador	Sucumbíos			The coords. 00°30'S 76°30'W are inaccurate	23 April 1994 - 4 May 1994	1994-04-23/1994-05-04		Hibbs, P. (Peter)	Malaise trap		Nesheim, K. C. (Katherine C.)	2015	Paratype	Animalia	Arthropoda	Hexapoda	Hymenoptera	Platygastridae	Phanuromyia	tonsura				http://hol.osu.edu/spmInfo.html?id=OSUC%20550043	2016-12-19T12:59:17Z
urn:lsid:biosci.ohio-state.edu:osuc_occurrences:OSUC__550058	en	PreservedSpecimen	OSUC 550058	urn:lsid:biosci.ohio-state.edu:osuc_names:403728	Phanuromyia tonsura	female	adult		1	Canadian National Collection of Insects, Ottawa, Canada (CNCI)	Insects	[ECUADOR:Sucumbios Sacha Lodge,270m 0°30'S&76°30'W 3-13.VII.1994 Peter Hibbs MT]	Sacha Lodge, 00°30'S 76°30'W, 270m, Napo River, Sucumbíos Prov., Ecuador	-0.4706	-76.4597	other label	Ecuador	Sucumbíos			The coords. 00°30'S 76°30'W are inaccurate	3 July 1994 - 13 July 1994	1994-07-03/1994-07-13		Hibbs, P. (Peter)	Malaise trap		Nesheim, K. C. (Katherine C.)	2015	Paratype	Animalia	Arthropoda	Hexapoda	Hymenoptera	Platygastridae	Phanuromyia	tonsura				http://hol.osu.edu/spmInfo.html?id=OSUC%20550058	2016-12-19T12:59:17Z
urn:lsid:biosci.ohio-state.edu:osuc_occurrences:OSUC__550059	en	PreservedSpecimen	OSUC 550059	urn:lsid:biosci.ohio-state.edu:osuc_names:403728	Phanuromyia tonsura	female	adult		1	Canadian National Collection of Insects, Ottawa, Canada (CNCI)	Insects	[ECUADOR:Sucumbios Sacha Lodge,270m 0°30'S&76°30'W 3-13.VII.1994 Peter Hibbs MT]	Sacha Lodge, 00°30'S 76°30'W, 270m, Napo River, Sucumbíos Prov., Ecuador	-0.4706	-76.4597	other label	Ecuador	Sucumbíos			The coords. 00°30'S 76°30'W are inaccurate	3 July 1994 - 13 July 1994	1994-07-03/1994-07-13		Hibbs, P. (Peter)	Malaise trap		Nesheim, K. C. (Katherine C.)	2015	Paratype	Animalia	Arthropoda	Hexapoda	Hymenoptera	Platygastridae	Phanuromyia	tonsura				http://hol.osu.edu/spmInfo.html?id=OSUC%20550059	2016-12-19T12:59:17Z
urn:lsid:biosci.ohio-state.edu:osuc_occurrences:OSUC__550061	en	PreservedSpecimen	OSUC 550061	urn:lsid:biosci.ohio-state.edu:osuc_names:403728	Phanuromyia tonsura	female	adult		1	Canadian National Collection of Insects, Ottawa, Canada (CNCI)	Insects	[ECUADOR: Sucumbios, Rio Napo, Sacha Lodge 0°05'S 76°05'W, 290m, MT 14-24.III.94, P. Hibbs]	Sacha Lodge, 00°05'S 76°05'W, 290m, Napo River, Sucumbíos Prov., Ecuador	-0.4706	-76.4597	other label	Ecuador	Sucumbíos			The coords. 00°05'S 76°05'W are incorrect	14 March 1994 - 24 March 1994	1994-03-14/1994-03-24		Hibbs, P. (Peter)	Malaise trap		Nesheim, K. C. (Katherine C.)	2015	Paratype	Animalia	Arthropoda	Hexapoda	Hymenoptera	Platygastridae	Phanuromyia	tonsura				http://hol.osu.edu/spmInfo.html?id=OSUC%20550061	2016-12-19T12:59:17Z
urn:lsid:biosci.ohio-state.edu:osuc_occurrences:OSUC__149370	en	PreservedSpecimen	OSUC 149370	urn:lsid:biosci.ohio-state.edu:osuc_names:403728	Phanuromyia tonsura	female	adult		1	Canadian National Collection of Insects, Ottawa, Canada (CNCI)	Insects	cassidiceps (MS) [BRAZIL, Caruaru, Pernambuco; V.1972; M. Alvarenga]	Caruaru, PE, Brazil	-8.2833	-35.9667	GEOnet	Brazil	Pernambuco				May-1972			Alvarenga, M. (Moacir)	none specified		Nesheim, K. C. (Katherine C.)	2015	Paratype	Animalia	Arthropoda	Hexapoda	Hymenoptera	Platygastridae	Phanuromyia	tonsura				http://hol.osu.edu/spmInfo.html?id=OSUC%20149370	2016-12-19T12:59:17Z
urn:lsid:biosci.ohio-state.edu:osuc_occurrences:OSUC__550055	en	PreservedSpecimen	OSUC 550055	urn:lsid:biosci.ohio-state.edu:osuc_names:403728	Phanuromyia tonsura	female	adult		1	Canadian National Collection of Insects, Ottawa, Canada (CNCI)	Insects	[ECUADOR: Sucumbios Sacha Lodge, 270m 0°30'S & 76°30'W 23.VI-3.VII.1994 P.Hibbs, MT]	Sacha Lodge, 00°30'S 76°30'W, 270m, Napo River, Sucumbíos Prov., Ecuador	-0.4706	-76.4597	other label	Ecuador	Sucumbíos			The coords. 00°30'S 76°30'W are inaccurate	23 June 1994 - 3 July 1994	1994-06-23/1994-07-03		Hibbs, P. (Peter)	Malaise trap		Nesheim, K. C. (Katherine C.)	2015	Paratype	Animalia	Arthropoda	Hexapoda	Hymenoptera	Platygastridae	Phanuromyia	tonsura				http://hol.osu.edu/spmInfo.html?id=OSUC%20550055	2016-12-19T12:59:17Z
urn:lsid:biosci.ohio-state.edu:osuc_occurrences:OSUC__240606	en	PreservedSpecimen	OSUC 240606	urn:lsid:biosci.ohio-state.edu:osuc_names:403728	Phanuromyia tonsura	female	adult		1	Canadian National Collection of Insects, Ottawa, Canada (CNCI)	Insects	[0°5'S76°W ECUADOR: Sucumbios, Rio Napo Sacha Lodge, MT 4-14.v.1994, P. Hibbs]	Sacha Lodge, 00°05'S 76°W, Napo River, Sucumbíos Prov., Ecuador	-0.4706	-76.4597	other label	Ecuador	Sucumbíos			The coords. 00°05'S 76°W are incorrect	4 May 1994 - 14 May 1994	1994-05-04/1994-05-14		Hibbs, P. (Peter)	Malaise trap		Nesheim, K. C. (Katherine C.)	2015	Paratype	Animalia	Arthropoda	Hexapoda	Hymenoptera	Platygastridae	Phanuromyia	tonsura				http://hol.osu.edu/spmInfo.html?id=OSUC%20240606	2016-12-19T12:59:17Z
urn:lsid:biosci.ohio-state.edu:osuc_occurrences:OSUC__322904	en	PreservedSpecimen	OSUC 322904	urn:lsid:biosci.ohio-state.edu:osuc_names:403728	Phanuromyia tonsura	female	adult		1	C.A. Triplehorn Insect Collection, Ohio State University, Columbus, OH (OSUC)	Insects	Telenomus galeatus-group; [PARAGUAY: Canindeyú Reserva Natural Bosque Mbaracayú, Jejuí-mí, MT3 17-23.iv.1996, bosque bajo inundado, A.C.F. Costa]	Bosque Mbaracayú Natural Reserve, MT3, flooded low forest, Jejuí-mí, Canindeyú Dept., Paraguay	-24.135	-55.4058	WDPA-UN	Paraguay	Canindeyú				17 April 1996 - 23 April 1996	1996-04-17/1996-04-23		Costa, A. C. F.	Malaise trap		Nesheim, K. C. (Katherine C.)	2015	Paratype	Animalia	Arthropoda	Hexapoda	Hymenoptera	Platygastridae	Phanuromyia	tonsura		flooded low forest		http://hol.osu.edu/spmInfo.html?id=OSUC%20322904	2016-12-19T12:59:17Z
urn:lsid:biosci.ohio-state.edu:osuc_occurrences:OSUC__149418	en	PreservedSpecimen	OSUC 149418	urn:lsid:biosci.ohio-state.edu:osuc_names:403728	Phanuromyia tonsura	female	adult		1	Canadian National Collection of Insects, Ottawa, Canada (CNCI)	Insects	perikranon (MS) [PERU: Madre de Dios, Cocha Cashu Biol. Sta., Manu Nat. Park, 11°55'S, 77°18'W; 29-30.VIII.1986; forest; D.C. Darling; MT]	Manu National Park, 11°55'S 71°18'W, forest, Cocha Cashu Biological Station, Madre de Dios Reg., Peru	-11.9167	-71.3	label	Peru	Madre de Dios			longitude degrees are incorrect (71 not 77)	29 August 1986 - 30 August 1986	1986-08-29/1986-08-30		Darling, D. C. (D. Christopher)	Malaise trap		Nesheim, K. C. (Katherine C.)	2015	Paratype	Animalia	Arthropoda	Hexapoda	Hymenoptera	Platygastridae	Phanuromyia	tonsura				http://hol.osu.edu/spmInfo.html?id=OSUC%20149418	2016-12-19T12:59:17Z
urn:lsid:biosci.ohio-state.edu:osuc_occurrences:OSUC__550044	en	PreservedSpecimen	OSUC 550044	urn:lsid:biosci.ohio-state.edu:osuc_names:403728	Phanuromyia tonsura	female	adult		1	Canadian National Collection of Insects, Ottawa, Canada (CNCI)	Insects	[ECUADOR: Sucumbios, Rio Napo, Sacha Lodge 0°05'S 76°05'W, 270m V.1994, P.Hibbs,MT]	Sacha Lodge, 00°05'S 76°05'W, 270m, Napo River, Sucumbíos Prov., Ecuador	-0.4706	-76.4597	other label	Ecuador	Sucumbíos			The coords. 00°05'S 76°05'W are incorrect	May-1994			Hibbs, P. (Peter)	Malaise trap		Nesheim, K. C. (Katherine C.)	2015	Paratype	Animalia	Arthropoda	Hexapoda	Hymenoptera	Platygastridae	Phanuromyia	tonsura				http://hol.osu.edu/spmInfo.html?id=OSUC%20550044	2016-12-19T12:59:17Z
urn:lsid:biosci.ohio-state.edu:osuc_occurrences:OSUC__550047	en	PreservedSpecimen	OSUC 550047	urn:lsid:biosci.ohio-state.edu:osuc_names:403728	Phanuromyia tonsura	female	adult		1	Canadian National Collection of Insects, Ottawa, Canada (CNCI)	Insects	[ECUADOR:Sucumbios, Rio Napo, Sacha Lodge 0°05'S 76°05'W, 290m, MT 24.V-3.VI.94, P. Hibbs]	Sacha Lodge, 00.5°S 76.5°W, 290m, Napo River, Sucumbíos Prov., Ecuador	-0.4706	-76.4597	other label	Ecuador	Sucumbíos			The coords. 00.5°S 76.5°W are inaccurate	24 May 1994 - 3 June 1994	1994-05-24/1994-06-03		Hibbs, P. (Peter)	Malaise trap		Nesheim, K. C. (Katherine C.)	2015	Paratype	Animalia	Arthropoda	Hexapoda	Hymenoptera	Platygastridae	Phanuromyia	tonsura				http://hol.osu.edu/spmInfo.html?id=OSUC%20550047	2016-12-19T12:59:17Z
urn:lsid:biosci.ohio-state.edu:osuc_occurrences:OSUC__550056	en	PreservedSpecimen	OSUC 550056	urn:lsid:biosci.ohio-state.edu:osuc_names:403728	Phanuromyia tonsura	female	adult		1	Canadian National Collection of Insects, Ottawa, Canada (CNCI)	Insects	[ECUADOR:Sucumbios Sacha Lodge,270m 0°30'S&76°30'W 3-13-IV.1994 Peter Hibbs MT]	Sacha Lodge, 00°30'S 76°30'W, 270m, Napo River, Sucumbíos Prov., Ecuador	-0.4706	-76.4597	other label	Ecuador	Sucumbíos			The coords. 00°30'S 76°30'W are inaccurate	3 April 1994 - 13 April 1994	1994-04-03/1994-04-13		Hibbs, P. (Peter)	Malaise trap		Nesheim, K. C. (Katherine C.)	2015	Paratype	Animalia	Arthropoda	Hexapoda	Hymenoptera	Platygastridae	Phanuromyia	tonsura				http://hol.osu.edu/spmInfo.html?id=OSUC%20550056	2016-12-19T12:59:17Z
urn:lsid:biosci.ohio-state.edu:osuc_occurrences:OSUC__550057	en	PreservedSpecimen	OSUC 550057	urn:lsid:biosci.ohio-state.edu:osuc_names:403728	Phanuromyia tonsura	female	adult		1	Canadian National Collection of Insects, Ottawa, Canada (CNCI)	Insects	[ECUADOR:Sucumbios Sacha Lodge,270m 0°30'S&76°30'W 3-13.VII.1994 Peter Hibbs MT]	Sacha Lodge, 00°30'S 76°30'W, 270m, Napo River, Sucumbíos Prov., Ecuador	-0.4706	-76.4597	other label	Ecuador	Sucumbíos			The coords. 00°30'S 76°30'W are inaccurate	3 July 1994 - 13 July 1994	1994-07-03/1994-07-13		Hibbs, P. (Peter)	Malaise trap		Nesheim, K. C. (Katherine C.)	2015	Paratype	Animalia	Arthropoda	Hexapoda	Hymenoptera	Platygastridae	Phanuromyia	tonsura				http://hol.osu.edu/spmInfo.html?id=OSUC%20550057	2016-12-19T12:59:17Z
urn:lsid:biosci.ohio-state.edu:osuc_occurrences:OSUC__550060	en	PreservedSpecimen	OSUC 550060	urn:lsid:biosci.ohio-state.edu:osuc_names:403728	Phanuromyia tonsura	female	adult		1	Canadian National Collection of Insects, Ottawa, Canada (CNCI)	Insects	[ECUADOR:Sucumbios Sacha Lodge,270m 0°30'S&76°30'W 3-13.VII.1994 Peter Hibbs MT]	Sacha Lodge, 00°30'S 76°30'W, 270m, Napo River, Sucumbíos Prov., Ecuador	-0.4706	-76.4597	other label	Ecuador	Sucumbíos			The coords. 00°30'S 76°30'W are inaccurate	3 July 1994 - 13 July 1994	1994-07-03/1994-07-13		Hibbs, P. (Peter)	Malaise trap		Nesheim, K. C. (Katherine C.)	2015	Paratype	Animalia	Arthropoda	Hexapoda	Hymenoptera	Platygastridae	Phanuromyia	tonsura				http://hol.osu.edu/spmInfo.html?id=OSUC%20550060	2016-12-19T12:59:17Z
urn:lsid:biosci.ohio-state.edu:osuc_occurrences:OSUC__550053	en	PreservedSpecimen	OSUC 550053	urn:lsid:biosci.ohio-state.edu:osuc_names:403728	Phanuromyia tonsura	female	adult		1	Canadian National Collection of Insects, Ottawa, Canada (CNCI)	Insects	[ECUADOR:Sucumbios Sacha Lodge,270m 0°30'S&76°30'W 4-14.III.1994 Peter Hibbs MT]	Sacha Lodge, 00°30'S 76°30'W, 270m, Napo River, Sucumbíos Prov., Ecuador	-0.4706	-76.4597	other label	Ecuador	Sucumbíos			The coords. 00°30'S 76°30'W are inaccurate	4 March 1994 - 14 March 1994	1994-03-04/1994-03-14		Hibbs, P. (Peter)	Malaise trap		Nesheim, K. C. (Katherine C.)	2015	Paratype	Animalia	Arthropoda	Hexapoda	Hymenoptera	Platygastridae	Phanuromyia	tonsura				http://hol.osu.edu/spmInfo.html?id=OSUC%20550053	2016-12-19T12:59:17Z
urn:lsid:biosci.ohio-state.edu:osuc_occurrences:OSUC__550092	en	PreservedSpecimen	OSUC 550092	urn:lsid:biosci.ohio-state.edu:osuc_names:386058	Phanuromyia galeata	female	adult		1	Canadian National Collection of Insects, Ottawa, Canada (CNCI)	Insects	[EL SALVADOR: San Vicente, 1100m Finca El Zapote 13°28'N 88°31'W iii.2000, R. Meanjivar]	El Zapote Estate, 13°28'N 88°31'W, 1100m, San Vicente Dept., El Salvador	13.4667	-88.5167	label	El Salvador	San Vicente				Mar-2000			Meanjivar, R.	none specified		Nesheim, K. C. (Katherine C.)	2015	Paratype	Animalia	Arthropoda	Hexapoda	Hymenoptera	Platygastridae	Phanuromyia	galeata				http://hol.osu.edu/spmInfo.html?id=OSUC%20550092	2016-12-19T13:01:05Z
urn:lsid:biosci.ohio-state.edu:osuc_occurrences:OSUC__550116	en	PreservedSpecimen	OSUC 550116	urn:lsid:biosci.ohio-state.edu:osuc_names:386058	Phanuromyia galeata	female	adult		1	Canadian National Collection of Insects, Ottawa, Canada (CNCI)	Insects	[FRENCH GUIANA: PK 35, 4°32'663"N 52°09'371"W, 230m x.2007, J. Cerda rain forest, MT]	Cayenne Arrond., 04°32.663'N 52°09.371'W, 230m, rainforest, pk. 35, French Guiana	4.5444	-52.1562	label	French Guiana	Cayenne			coords. are improperly formatted	Oct-2007			Cerda, J.	Malaise trap		Nesheim, K. C. (Katherine C.)	2015	Paratype	Animalia	Arthropoda	Hexapoda	Hymenoptera	Platygastridae	Phanuromyia	galeata		rainforest		http://hol.osu.edu/spmInfo.html?id=OSUC%20550116	2016-12-19T13:01:05Z
urn:lsid:biosci.ohio-state.edu:osuc_occurrences:OSUC__550095	en	PreservedSpecimen	OSUC 550095	urn:lsid:biosci.ohio-state.edu:osuc_names:386058	Phanuromyia galeata	female	adult		1	Canadian National Collection of Insects, Ottawa, Canada (CNCI)	Insects	[COSTA RICA:Puntarenas Corcovado National Park Los Platos, 200m 8°39'N 83°30'W ii.2000, J.Noyes]	Corcovado National Park, 08°33'N 83°30W, 200m, Los Patos, Puntarenas Prov., Costa Rica	8.55	-83.5	label	Costa Rica	Puntarenas				Feb-2000			Noyes, J.	none specified		Nesheim, K. C. (Katherine C.)	2015	Paratype	Animalia	Arthropoda	Hexapoda	Hymenoptera	Platygastridae	Phanuromyia	galeata				http://hol.osu.edu/spmInfo.html?id=OSUC%20550095	2016-12-19T13:01:05Z
urn:lsid:biosci.ohio-state.edu:osuc_occurrences:OSUC__550096	en	PreservedSpecimen	OSUC 550096	urn:lsid:biosci.ohio-state.edu:osuc_names:386058	Phanuromyia galeata	female	adult		1	Canadian National Collection of Insects, Ottawa, Canada (CNCI)	Insects	[COSTA RICA:Puntarenas Corcovado National Park Los Platos, 200m 8°39'N 83°30'W ii.2000, J.Noyes]	Corcovado National Park, 08°33'N 83°30W, 200m, Los Patos, Puntarenas Prov., Costa Rica	8.55	-83.5	label	Costa Rica	Puntarenas				Feb-2000			Noyes, J.	none specified		Nesheim, K. C. (Katherine C.)	2015	Paratype	Animalia	Arthropoda	Hexapoda	Hymenoptera	Platygastridae	Phanuromyia	galeata				http://hol.osu.edu/spmInfo.html?id=OSUC%20550096	2016-12-19T13:01:05Z
urn:lsid:biosci.ohio-state.edu:osuc_occurrences:OSUC__550106	en	PreservedSpecimen	OSUC 550106	urn:lsid:biosci.ohio-state.edu:osuc_names:386058	Phanuromyia galeata	female	adult		1	Canadian National Collection of Insects, Ottawa, Canada (CNCI)	Insects	[PERU: Madre de Dios 420 m, 14-19.xi.2007 13°39.35'S 71°1308'W D. Brozoska, FIT]	Madre de Dios Reg., 12°39.35'S 71°13.08'W, 420m, Peru	-12.6558	-71.218	label	Peru	Madre de Dios			latitude degrees are incorrect (12 not 13)	14 November 2007 - 19 November 2007	2007-11-14/2007-11-19		Brozoska, D.	flight intercept trap		Nesheim, K. C. (Katherine C.)	2015	Paratype	Animalia	Arthropoda	Hexapoda	Hymenoptera	Platygastridae	Phanuromyia	galeata				http://hol.osu.edu/spmInfo.html?id=OSUC%20550106	2016-12-19T13:01:05Z
urn:lsid:biosci.ohio-state.edu:osuc_occurrences:OSUC__550180	en	PreservedSpecimen	OSUC 550180	urn:lsid:biosci.ohio-state.edu:osuc_names:386058	Phanuromyia galeata	female	adult		1	Canadian National Collection of Insects, Ottawa, Canada (CNCI)	Insects	[ECUADOR:Sucumbios Sacha Lodge, 270m 0°30'S & 76°30'W 17-25.VII 1994 Peter Hibbs, MT]	Sacha Lodge, 00°30'S 76°30'W, 270m, Napo River, Sucumbíos Prov., Ecuador	-0.4706	-76.4597	other label	Ecuador	Sucumbíos			The coords. 00°30'S 76°30'W are inaccurate	17 July 1994 - 25 July 1994	1994-07-17/1994-07-25		Hibbs, P. (Peter)	Malaise trap			2015	Paratype	Animalia	Arthropoda	Hexapoda	Hymenoptera	Platygastridae	Phanuromyia	galeata				http://hol.osu.edu/spmInfo.html?id=OSUC%20550180	2016-12-19T13:01:05Z
urn:lsid:biosci.ohio-state.edu:osuc_occurrences:OSUC__550181	en	PreservedSpecimen	OSUC 550181	urn:lsid:biosci.ohio-state.edu:osuc_names:386058	Phanuromyia galeata	female	adult		1	Canadian National Collection of Insects, Ottawa, Canada (CNCI)	Insects	[ECUADOR: Sucumbios Sacha Lodge, 270m 0°30'S & 76°30'W 23.VI-3.VII.1994 P.Hibbs, MT]	Sacha Lodge, 00°30'S 76°30'W, 270m, Napo River, Sucumbíos Prov., Ecuador	-0.4706	-76.4597	other label	Ecuador	Sucumbíos			The coords. 00°30'S 76°30'W are inaccurate	23 June 1994 - 3 July 1994	1994-06-23/1994-07-03		Hibbs, P. (Peter)	Malaise trap			2015	Paratype	Animalia	Arthropoda	Hexapoda	Hymenoptera	Platygastridae	Phanuromyia	galeata				http://hol.osu.edu/spmInfo.html?id=OSUC%20550181	2016-12-19T13:01:05Z
urn:lsid:biosci.ohio-state.edu:osuc_occurrences:OSUC__550182	en	PreservedSpecimen	OSUC 550182	urn:lsid:biosci.ohio-state.edu:osuc_names:386058	Phanuromyia galeata	female	adult		1	Canadian National Collection of Insects, Ottawa, Canada (CNCI)	Insects	[ECUADOR:Sucumbios Sacha Lodge, 270m 0°30'S & 76°30'W 17-25.VII 1994 Peter Hibbs, MT]	Sacha Lodge, 00°30'S 76°30'W, 270m, Napo River, Sucumbíos Prov., Ecuador	-0.4706	-76.4597	other label	Ecuador	Sucumbíos			The coords. 00°30'S 76°30'W are inaccurate	17 July 1994 - 25 July 1994	1994-07-17/1994-07-25		Hibbs, P. (Peter)	Malaise trap			2015	Paratype	Animalia	Arthropoda	Hexapoda	Hymenoptera	Platygastridae	Phanuromyia	galeata				http://hol.osu.edu/spmInfo.html?id=OSUC%20550182	2016-12-19T13:01:05Z
urn:lsid:biosci.ohio-state.edu:osuc_occurrences:OSUC__550183	en	PreservedSpecimen	OSUC 550183	urn:lsid:biosci.ohio-state.edu:osuc_names:386058	Phanuromyia galeata	female	adult		1	Canadian National Collection of Insects, Ottawa, Canada (CNCI)	Insects	[ECUADOR:Sucumbios Sacha Lodge, 270m 0°30'S & 76°30'W 17-25.VII 1994 Peter Hibbs, MT]	Sacha Lodge, 00°30'S 76°30'W, 270m, Napo River, Sucumbíos Prov., Ecuador	-0.4706	-76.4597	other label	Ecuador	Sucumbíos			The coords. 00°30'S 76°30'W are inaccurate	17 July 1994 - 25 July 1994	1994-07-17/1994-07-25		Hibbs, P. (Peter)	Malaise trap			2015	Paratype	Animalia	Arthropoda	Hexapoda	Hymenoptera	Platygastridae	Phanuromyia	galeata				http://hol.osu.edu/spmInfo.html?id=OSUC%20550183	2016-12-19T13:01:05Z
urn:lsid:biosci.ohio-state.edu:osuc_occurrences:OSUC__550184	en	PreservedSpecimen	OSUC 550184	urn:lsid:biosci.ohio-state.edu:osuc_names:386058	Phanuromyia galeata	female	adult		1	Canadian National Collection of Insects, Ottawa, Canada (CNCI)	Insects	[ECUADOR: Sucumbios Sacha Lodge, 270m 0°30'S & 76°30'W 27.VIII-10.IX.1995 Peter Hibbs, MT]	Sacha Lodge, 00°30'S 76°30'W, 270m, Napo River, Sucumbíos Prov., Ecuador	-0.4706	-76.4597	other label	Ecuador	Sucumbíos			The coords. 00°30'S 76°30'W are inaccurate	27 August 1995 - 10 September 1995	1995-08-27/1995-09-10		Hibbs, P. (Peter)	Malaise trap			2015	Paratype	Animalia	Arthropoda	Hexapoda	Hymenoptera	Platygastridae	Phanuromyia	galeata				http://hol.osu.edu/spmInfo.html?id=OSUC%20550184	2016-12-19T13:01:05Z
urn:lsid:biosci.ohio-state.edu:osuc_occurrences:OSUC__550194	en	PreservedSpecimen	OSUC 550194	urn:lsid:biosci.ohio-state.edu:osuc_names:386058	Phanuromyia galeata	female	adult		1	Canadian National Collection of Insects, Ottawa, Canada (CNCI)	Insects	[COSTA RICA: Puntarenas Corcovado Nat. Park, Los Patos, 8°33'N 83°30'W 200m,1-9.III.2000,J.Noyes]	Corcovado National Park, 08°33'N 83°30W, 200m, Los Patos, Puntarenas Prov., Costa Rica	8.55	-83.5	label	Costa Rica	Puntarenas				1 March 2000 - 9 March 2000	2000-03-01/2000-03-09		Noyes, J.	none specified			2015	Paratype	Animalia	Arthropoda	Hexapoda	Hymenoptera	Platygastridae	Phanuromyia	galeata				http://hol.osu.edu/spmInfo.html?id=OSUC%20550194	2016-12-19T13:01:05Z
urn:lsid:biosci.ohio-state.edu:osuc_occurrences:OSUC__550195	en	PreservedSpecimen	OSUC 550195	urn:lsid:biosci.ohio-state.edu:osuc_names:386058	Phanuromyia galeata	female	adult		1	Canadian National Collection of Insects, Ottawa, Canada (CNCI)	Insects	[COSTA RICA: Puntarenas Corcovado Nat. Park, Los Patos, 8°33'N 83°30'W 200m, II.2000,J.Noyes]	Corcovado National Park, 08°33'N 83°30W, 200m, Los Patos, Puntarenas Prov., Costa Rica	8.55	-83.5	label	Costa Rica	Puntarenas				Feb-2000			Noyes, J.	none specified			2015	Paratype	Animalia	Arthropoda	Hexapoda	Hymenoptera	Platygastridae	Phanuromyia	galeata				http://hol.osu.edu/spmInfo.html?id=OSUC%20550195	2016-12-19T13:01:05Z
urn:lsid:biosci.ohio-state.edu:osuc_occurrences:OSUC__550196	en	PreservedSpecimen	OSUC 550196	urn:lsid:biosci.ohio-state.edu:osuc_names:386058	Phanuromyia galeata	female	adult		1	Canadian National Collection of Insects, Ottawa, Canada (CNCI)	Insects	[COSTA RICA:Punt PN Corcovado Los Patos,200m. 8°33'N;83°30'W Feb.2000.J.S.Noyes]	Corcovado National Park, 08°33'N 83°30W, 200m, Los Patos, Puntarenas Prov., Costa Rica	8.55	-83.5	label	Costa Rica	Puntarenas				Feb-2000			Noyes, J. S. (John S.)	none specified			2015	Paratype	Animalia	Arthropoda	Hexapoda	Hymenoptera	Platygastridae	Phanuromyia	galeata				http://hol.osu.edu/spmInfo.html?id=OSUC%20550196	2016-12-19T13:01:05Z
urn:lsid:biosci.ohio-state.edu:osuc_occurrences:OSUC__550197	en	PreservedSpecimen	OSUC 550197	urn:lsid:biosci.ohio-state.edu:osuc_names:386058	Phanuromyia galeata	female	adult		1	Canadian National Collection of Insects, Ottawa, Canada (CNCI)	Insects	[COSTA RICA:Puntarenas Corcovado Nat. Park., Los Patos,8°33'N83°30'W,200m II.2000, J.Noyes, MT/YPT]	Corcovado National Park, 08°33'N 83°30W, 200m, Los Patos, Puntarenas Prov., Costa Rica	8.55	-83.5	label	Costa Rica	Puntarenas				Feb-2000			Noyes, J.	malaise trap/yellow pan trap			2015	Paratype	Animalia	Arthropoda	Hexapoda	Hymenoptera	Platygastridae	Phanuromyia	galeata				http://hol.osu.edu/spmInfo.html?id=OSUC%20550197	2016-12-19T13:01:05Z
urn:lsid:biosci.ohio-state.edu:osuc_occurrences:OSUC__550198	en	PreservedSpecimen	OSUC 550198	urn:lsid:biosci.ohio-state.edu:osuc_names:386058	Phanuromyia galeata	female	adult		1	Canadian National Collection of Insects, Ottawa, Canada (CNCI)	Insects	[COSTA RICA:Puntarenas Rd to Rincon 24kmW of Pan-American Hwy, 200m III-V.1989 Hanson, Gauld]	24km W Pan-American Highway, 200m, road to Rincón, Puntarenas Prov., Costa Rica	8.7647	-83.3772	Google Earth	Costa Rica	Puntarenas			derived from map & WWW	Mar-1989 - May-1989			Hanson & Gauld	none specified			2015	Holotype	Animalia	Arthropoda	Hexapoda	Hymenoptera	Platygastridae	Phanuromyia	galeata				http://hol.osu.edu/spmInfo.html?id=OSUC%20550198	2016-12-19T13:01:05Z
urn:lsid:biosci.ohio-state.edu:osuc_occurrences:OSUC__550199	en	PreservedSpecimen	OSUC 550199	urn:lsid:biosci.ohio-state.edu:osuc_names:386058	Phanuromyia galeata	female	adult		1	Canadian National Collection of Insects, Ottawa, Canada (CNCI)	Insects	[COSTA RICA: Puntarenas Corcovado Nat. Park, Los Patos, 8°33'N 83°30'W 200m,1-9.III.2000,J.Noyes]	Corcovado National Park, 08°33'N 83°30W, 200m, Los Patos, Puntarenas Prov., Costa Rica	8.55	-83.5	label	Costa Rica	Puntarenas				1 March 2000 - 9 March 2000	2000-03-01/2000-03-09		Noyes, J.	none specified			2015	Paratype	Animalia	Arthropoda	Hexapoda	Hymenoptera	Platygastridae	Phanuromyia	galeata				http://hol.osu.edu/spmInfo.html?id=OSUC%20550199	2016-12-19T13:01:05Z
urn:lsid:biosci.ohio-state.edu:osuc_occurrences:OSUC__550090	en	PreservedSpecimen	OSUC 550090	urn:lsid:biosci.ohio-state.edu:osuc_names:386058	Phanuromyia galeata	female	adult		1	Canadian National Collection of Insects, Ottawa, Canada (CNCI)	Insects	[EL SALVADOR: San Vicente, 1100m Finca El Zapote 13°28'N 88°31'W iii.2000, R. Meanjivar]	El Zapote Estate, 13°28'N 88°31'W, 1100m, San Vicente Dept., El Salvador	13.4667	-88.5167	label	El Salvador	San Vicente				Mar-2000			Meanjivar, R.	none specified		Nesheim, K. C. (Katherine C.)	2015	Paratype	Animalia	Arthropoda	Hexapoda	Hymenoptera	Platygastridae	Phanuromyia	galeata				http://hol.osu.edu/spmInfo.html?id=OSUC%20550090	2016-12-19T13:01:05Z
urn:lsid:biosci.ohio-state.edu:osuc_occurrences:OSUC__170507	en	PreservedSpecimen	OSUC 170507	urn:lsid:biosci.ohio-state.edu:osuc_names:386058	Phanuromyia galeata	female	adult		1	C.A. Triplehorn Insect Collection, Ohio State University, Columbus, OH (OSUC)	Insects	T.galeatus group !!; M.241; [COLOMBIA: Magdalena, PNN Tayrona, Zaino, 11°20'N 74°2'W, 50m, M.241] [29.v-14.vi.00]	Tayrona Natural National Park, 11°20'N 74°02'W, 50m, M.241, Zaino, Magdalena Dept., Colombia	11.3333	-74.0333	label	Colombia	Magdalena				29 May 2000 - 14 June 2000	2000-05-29/2000-06-14		Henriquez, R.	Malaise trap		Nesheim, K. C. (Katherine C.)	2015	Paratype	Animalia	Arthropoda	Hexapoda	Hymenoptera	Platygastridae	Phanuromyia	galeata				http://hol.osu.edu/spmInfo.html?id=OSUC%20170507	2016-12-19T13:01:05Z
urn:lsid:biosci.ohio-state.edu:osuc_occurrences:OSUC__550083	en	PreservedSpecimen	OSUC 550083	urn:lsid:biosci.ohio-state.edu:osuc_names:386058	Phanuromyia galeata	female	adult		1	Canadian National Collection of Insects, Ottawa, Canada (CNCI)	Insects	[BELIZE: Las Cuevas 16.46'N 85.59'W xi.1995, T. King A. Howe, MT]	Las Cuevas Research Station, 16°46'N 85°59'W, Cayo Dist., Belize	16.7667	-88.9833	label	Belize	Cayo				Nov-1995			King, T. & Howe, A.	Malaise trap		Nesheim, K. C. (Katherine C.)	2015	Paratype	Animalia	Arthropoda	Hexapoda	Hymenoptera	Platygastridae	Phanuromyia	galeata				http://hol.osu.edu/spmInfo.html?id=OSUC%20550083	2016-12-19T13:01:05Z
urn:lsid:biosci.ohio-state.edu:osuc_occurrences:OSUC__320968	en	PreservedSpecimen	OSUC 320968	urn:lsid:biosci.ohio-state.edu:osuc_names:386058	Phanuromyia galeata	female	adult		1	Canadian National Collection of Insects, Ottawa, Canada (CNCI)	Insects	[MEXICO: Veracruz Mpio. San Andrés Tuxtla Est. Biol. Los Tuxtlas Darwin & Circ. 1 trails, 21.vi.1997 097/033 screen sweep, LA Wilson & JB Woolley colls.]	Los Tuxtlas Biological Station, 97/033, Darwin & Circuit 1 Trails, San Andrés Tuxtla Mpio., VER, Mexico	18.5839	-95.0742	INEGI	Mexico	Veracruz	San Andrés Tuxtla			21 June 1997	1997-06-21		Wilson, L. A. & Woolley, J. B. (James B.)	screen sweeping		Nesheim, K. C. (Katherine C.)	2015	Paratype	Animalia	Arthropoda	Hexapoda	Hymenoptera	Platygastridae	Phanuromyia	galeata				http://hol.osu.edu/spmInfo.html?id=OSUC%20320968	2016-12-19T13:01:05Z
urn:lsid:biosci.ohio-state.edu:osuc_occurrences:OSUC__149316	en	PreservedSpecimen	OSUC 149316	urn:lsid:biosci.ohio-state.edu:osuc_names:386058	Phanuromyia galeata	female	adult		1	Canadian National Collection of Insects, Ottawa, Canada (CNCI)	Insects	galeatus (MS) [BRAZIL, Mato Grosso, Sinop; X.1974; M. Alvarenga; Mal. trap]	Sinop, MT, Brazil	-11.89	-55.62	unspecified	Brazil	Mato Grosso				Oct-1974			Alvarenga, M. (Moacir)	Malaise trap		Masner, L. (Lubomír)	2015	Paratype	Animalia	Arthropoda	Hexapoda	Hymenoptera	Platygastridae	Phanuromyia	galeata				http://hol.osu.edu/spmInfo.html?id=OSUC%20149316	2016-12-19T13:01:05Z
urn:lsid:biosci.ohio-state.edu:osuc_occurrences:OSUC__149315	en	PreservedSpecimen	OSUC 149315	urn:lsid:biosci.ohio-state.edu:osuc_names:386058	Phanuromyia galeata	female	adult		1	Canadian National Collection of Insects, Ottawa, Canada (CNCI)	Insects	galeatus (MS) [BRAZIL: Rondonia: Faz. Rancho Grande, 62kmS Ariquemes; 12-22.XI.1991; E.M. Fisher]	Rancho Grande Farm, 62km S Ariquemes, RO, Brazil	-10.3	-62.8833	other label	Brazil	Rondônia				12 November 1991 - 22 November 1991	1991-11-12/1991-11-22		Fisher, E. M. (Eric M.)	none specified		Masner, L. (Lubomír)	2015	Paratype	Animalia	Arthropoda	Hexapoda	Hymenoptera	Platygastridae	Phanuromyia	galeata				http://hol.osu.edu/spmInfo.html?id=OSUC%20149315	2016-12-19T13:01:05Z
urn:lsid:biosci.ohio-state.edu:osuc_occurrences:OSUC__149320	en	PreservedSpecimen	OSUC 149320	urn:lsid:biosci.ohio-state.edu:osuc_names:386058	Phanuromyia galeata	female	adult		1	Canadian National Collection of Insects, Ottawa, Canada (CNCI)	Insects	galeatus (MS) [COLOMBIA: Amazonas, PNN Amayacu, 3°23'01"N 70° 06'01"W; 19-26.III.2000; A. Parente; MT]	Parque Nacional Natural Amacayacu, 3°23'01"N 70°06'01"W, Amazonas, Colombia	3.3836	-70.1003	label	Colombia	Amazonas				19 March 2000 - 26 March 2000	2000-03-19/2000-03-26		Parente, A.	Malaise trap		Masner, L. (Lubomír)	2015	Paratype	Animalia	Arthropoda	Hexapoda	Hymenoptera	Platygastridae	Phanuromyia	galeata				http://hol.osu.edu/spmInfo.html?id=OSUC%20149320	2016-12-19T13:01:05Z
urn:lsid:biosci.ohio-state.edu:osuc_occurrences:OSUC__149326	en	PreservedSpecimen	OSUC 149326	urn:lsid:biosci.ohio-state.edu:osuc_names:386058	Phanuromyia galeata	male	adult		1	Canadian National Collection of Insects, Ottawa, Canada (CNCI)	Insects	galeatus (MS) [COSTA RICA B.Carrillo N.P. 84°07'W;10°10'N 10.IV.85;500m. H.Goulet-L. Masner]	Braulio Carrillo National Park, 10°10'N 84°07'W, 500m, Heredia Prov., Costa Rica	10.1667	-84.1167	label	Costa Rica	Heredia				10 April 1985	1985-04-10		Goulet, H. (Henri) & Masner, L. (Lubomír)	none specified		Masner, L. (Lubomír)	2015	Paratype	Animalia	Arthropoda	Hexapoda	Hymenoptera	Platygastridae	Phanuromyia	galeata				http://hol.osu.edu/spmInfo.html?id=OSUC%20149326	2016-12-19T13:01:05Z
urn:lsid:biosci.ohio-state.edu:osuc_occurrences:OSUC__149322	en	PreservedSpecimen	OSUC 149322	urn:lsid:biosci.ohio-state.edu:osuc_names:386058	Phanuromyia galeata	female	adult		1	Canadian National Collection of Insects, Ottawa, Canada (CNCI)	Insects	galeatus (MS) [COSTA RICA: Puntarenas Golfo Dolce 10Km W Piedras Blancas 100m VI-VIII.1989 P. Hanson]	Golfo Dulce, 100m, 10km W Piedras Blancas, Puntarenas Prov., Costa Rica	8.75	-83.3014	Google Earth	Costa Rica	Puntarenas			derived from GEOnet	Jun-1989 - Aug-1989			Hanson, P. (Paul)	none specified		Masner, L. (Lubomír)	2015	Paratype	Animalia	Arthropoda	Hexapoda	Hymenoptera	Platygastridae	Phanuromyia	galeata				http://hol.osu.edu/spmInfo.html?id=OSUC%20149322	2016-12-19T13:01:05Z
urn:lsid:biosci.ohio-state.edu:osuc_occurrences:OSUC__149321	en	PreservedSpecimen	OSUC 149321	urn:lsid:biosci.ohio-state.edu:osuc_names:386058	Phanuromyia galeata	female	adult		1	Canadian National Collection of Insects, Ottawa, Canada (CNCI)	Insects	galeatus (MS) [COSTA RICA:Heredia Estac. Biol.La Selva 75m, 10°26'N 84°01'W 27-28.II.2003, J.S. Noyes, sweeping]	La Selva Biological Station, 10°26'N 84°01'W, 75m, Heredia Prov., Costa Rica	10.4333	-84.0167	label	Costa Rica	Heredia				27 February 2003 - 28 February 2003	2003-02-27/2003-02-28		Noyes, J. S. (John S.)	sweeping		Masner, L. (Lubomír)	2015	Paratype	Animalia	Arthropoda	Hexapoda	Hymenoptera	Platygastridae	Phanuromyia	galeata				http://hol.osu.edu/spmInfo.html?id=OSUC%20149321	2016-12-19T13:01:05Z
urn:lsid:biosci.ohio-state.edu:osuc_occurrences:OSUC__149313	en	PreservedSpecimen	OSUC 149313	urn:lsid:biosci.ohio-state.edu:osuc_names:386058	Phanuromyia galeata	female	adult		1	Canadian National Collection of Insects, Ottawa, Canada (CNCI)	Insects	galeatus (MS) [COSTA RICA:Heredia LaSelva Biol.Sta. 3kmS Puerto 30.VI.1995 J.Longino, MT]	La Selva Biological Station, 3km S Puerto Viejo, Heredia Prov., Costa Rica	10.4239	-84.0203	Google Earth	Costa Rica	Heredia			derived from GEOnet & WWW	30 June 1995	1995-06-30		Longino, J.	Malaise trap		Masner, L. (Lubomír)	2015	Paratype	Animalia	Arthropoda	Hexapoda	Hymenoptera	Platygastridae	Phanuromyia	galeata				http://hol.osu.edu/spmInfo.html?id=OSUC%20149313	2016-12-19T13:01:05Z
urn:lsid:biosci.ohio-state.edu:osuc_occurrences:OSUC__149319	en	PreservedSpecimen	OSUC 149319	urn:lsid:biosci.ohio-state.edu:osuc_names:386058	Phanuromyia galeata	female	adult		1	Canadian National Collection of Insects, Ottawa, Canada (CNCI)	Insects	galeatus (MS) [COSTA RICA:Punt PN Corcovado Los Patos,200m. 8°33'N;83°30'W Feb.2000, J.S. Noyes]	Corcovado National Park, 08°33'N 83°30W, 200m, Los Patos, Puntarenas Prov., Costa Rica	8.55	-83.5	label	Costa Rica	Puntarenas				Feb-2000			Noyes, J. S. (John S.)	none specified		Masner, L. (Lubomír)	2015	Paratype	Animalia	Arthropoda	Hexapoda	Hymenoptera	Platygastridae	Phanuromyia	galeata				http://hol.osu.edu/spmInfo.html?id=OSUC%20149319	2016-12-19T13:01:05Z
urn:lsid:biosci.ohio-state.edu:osuc_occurrences:OSUC__149323	en	PreservedSpecimen	OSUC 149323	urn:lsid:biosci.ohio-state.edu:osuc_names:386058	Phanuromyia galeata	female	adult		1	Canadian National Collection of Insects, Ottawa, Canada (CNCI)	Insects	galeatus (MS) [COSTA RICA; Puntarenas Rd to Rincon 10kmW of Pan-American hwy 100m III-V.1989 Hanson,Gould (sic!)]	10km W Pan-American Highway, 100m, road to Rincón, Puntarenas Prov., Costa Rica	8.7514	-83.2989	Google Earth	Costa Rica	Puntarenas			derived from map & WWW	Mar-1989 - May-1989			Hanson & Gauld	none specified		Masner, L. (Lubomír)	2015	Paratype	Animalia	Arthropoda	Hexapoda	Hymenoptera	Platygastridae	Phanuromyia	galeata				http://hol.osu.edu/spmInfo.html?id=OSUC%20149323	2016-12-19T13:01:05Z
urn:lsid:biosci.ohio-state.edu:osuc_occurrences:OSUC__149324	en	PreservedSpecimen	OSUC 149324	urn:lsid:biosci.ohio-state.edu:osuc_names:386058	Phanuromyia galeata	male	adult		1	Canadian National Collection of Insects, Ottawa, Canada (CNCI)	Insects	galeatus (MS) [COSTA RICA; Puntarenas Rd to Rincon 10kmW of Pan-American Hwy 100m III-V.1989 Hanson,Gould (sic!)] [♂ ♂]	10km W Pan-American Highway, 100m, road to Rincón, Puntarenas Prov., Costa Rica	8.7514	-83.2989	Google Earth	Costa Rica	Puntarenas			derived from map & WWW	Mar-1989 - May-1989			Hanson & Gauld	none specified		Masner, L. (Lubomír)	2015	Paratype	Animalia	Arthropoda	Hexapoda	Hymenoptera	Platygastridae	Phanuromyia	galeata				http://hol.osu.edu/spmInfo.html?id=OSUC%20149324	2016-12-19T13:01:05Z
urn:lsid:biosci.ohio-state.edu:osuc_occurrences:OSUC__149325	en	PreservedSpecimen	OSUC 149325	urn:lsid:biosci.ohio-state.edu:osuc_names:386058	Phanuromyia galeata	male	adult		1	Canadian National Collection of Insects, Ottawa, Canada (CNCI)	Insects	galeatus (MS) [ECUADOR: Napo, Yutri Lodge; 20-21.III.1999; R. Brooks; FIT]	Yuturi Lodge, Orellana Prov., Ecuador	-0.55	-76.0	GEOnet	Ecuador	Orellana			Yutri is a misspelling of Yuturi Lodge; Orellana split from Napo Prov.	20 March 1999 - 21 March 1999	1999-03-20/1999-03-21		Brooks, R.	flight intercept trap		Masner, L. (Lubomír)	2015	Paratype	Animalia	Arthropoda	Hexapoda	Hymenoptera	Platygastridae	Phanuromyia	galeata				http://hol.osu.edu/spmInfo.html?id=OSUC%20149325	2016-12-19T13:01:05Z
urn:lsid:biosci.ohio-state.edu:osuc_occurrences:OSUC__149310	en	PreservedSpecimen	OSUC 149310	urn:lsid:biosci.ohio-state.edu:osuc_names:386058	Phanuromyia galeata	female	adult		1	Canadian National Collection of Insects, Ottawa, Canada (CNCI)	Insects	galeatus (MS) [ECUADOR: Sucumbios, Rio Napo, Sacha Lodge, 0°05'S 76°05'W, 270m; MT; 25.VII-3.VIII.94; P. Hibbs]	Sacha Lodge, 00°05'S 76°05'W, 270m, Napo River, Sucumbíos Prov., Ecuador	-0.4706	-76.4597	other label	Ecuador	Sucumbíos			The coords. 00°05'S 76°05'W are incorrect	25 July 1994 - 3 August 1994	1994-07-25/1994-08-03		Hibbs, P. (Peter)	Malaise trap		Masner, L. (Lubomír)	2015	Paratype	Animalia	Arthropoda	Hexapoda	Hymenoptera	Platygastridae	Phanuromyia	galeata				http://hol.osu.edu/spmInfo.html?id=OSUC%20149310	2016-12-19T13:01:05Z
urn:lsid:biosci.ohio-state.edu:osuc_occurrences:OSUC__149311	en	PreservedSpecimen	OSUC 149311	urn:lsid:biosci.ohio-state.edu:osuc_names:386058	Phanuromyia galeata	female	adult		1	Canadian National Collection of Insects, Ottawa, Canada (CNCI)	Insects	galeatus (MS) [ECUADOR:Sucumbios Sacha Lodge, 270m 0°30'S & 76°30'W 21-31.X.1994 Peter Hibbs, MT]	Sacha Lodge, 00°30'S 76°30'W, 270m, Sucumbíos Prov., Ecuador	-0.4706	-76.4597	other label	Ecuador	Sucumbíos			The coords. 00°30'S 76°30'W are inaccurate	21 October 1994 - 31 October 1994	1994-10-21/1994-10-31		Hibbs, P. (Peter)	Malaise trap		Masner, L. (Lubomír)	2015	Paratype	Animalia	Arthropoda	Hexapoda	Hymenoptera	Platygastridae	Phanuromyia	galeata				http://hol.osu.edu/spmInfo.html?id=OSUC%20149311	2016-12-19T13:01:05Z
urn:lsid:biosci.ohio-state.edu:osuc_occurrences:OSUC__149318	en	PreservedSpecimen	OSUC 149318	urn:lsid:biosci.ohio-state.edu:osuc_names:386058	Phanuromyia galeata	female	adult		1	Canadian National Collection of Insects, Ottawa, Canada (CNCI)	Insects	galeatus (MS) [FRENCH GUYANA Saul,7kmN&3kmSE Les Eaux Claires Mt.Fumee 490m 1-8.VI.1997 FIT J.Ashe & R.Brooks]	Fumée Mountains, 490m, 7km N 3km SE Les Eaux Claires, Saül Comm., Saint-Laurent-du-Maroni Arrond., French Guiana	3.75	-53.1667	GEOnet	French Guiana	Saint-Laurent-du-Maroni	Saül			1 June 1997 - 8 June 1997	1997-06-01/1997-06-08		Ashe, J. & Brooks, R.	flight intercept trap		Masner, L. (Lubomír)	2015	Paratype	Animalia	Arthropoda	Hexapoda	Hymenoptera	Platygastridae	Phanuromyia	galeata				http://hol.osu.edu/spmInfo.html?id=OSUC%20149318	2016-12-19T13:01:05Z
urn:lsid:biosci.ohio-state.edu:osuc_occurrences:OSUC__149317	en	PreservedSpecimen	OSUC 149317	urn:lsid:biosci.ohio-state.edu:osuc_names:386058	Phanuromyia galeata	female	adult		1	Canadian National Collection of Insects, Ottawa, Canada (CNCI)	Insects	galeatus (MS) [FRENCH GUYANA: 33.5km S. Cayenne & 8.4kmNW HwyN2, 30m; 29.V-9.VI.97; J. Ashe & R. Brooks]	8.4km NW hwy N2, 30m, 33.5km from Cayenne, French Guiana	4.9333	-52.3333	GEOnet	French Guiana					29 May 1997 - 9 June 1997	1997-05-29/1997-06-09		Ashe, J. & Brooks, R.	none specified		Masner, L. (Lubomír)	2015	Paratype	Animalia	Arthropoda	Hexapoda	Hymenoptera	Platygastridae	Phanuromyia	galeata				http://hol.osu.edu/spmInfo.html?id=OSUC%20149317	2016-12-19T13:01:05Z
urn:lsid:biosci.ohio-state.edu:osuc_occurrences:OSUC__149312	en	PreservedSpecimen	OSUC 149312	urn:lsid:biosci.ohio-state.edu:osuc_names:386058	Phanuromyia galeata	female	adult		1	Canadian National Collection of Insects, Ottawa, Canada (CNCI)	Insects	galeatus (MS) [PERU: Loreto, 220m, Teniente Lopez, 2°36'S, 76°07'W; July 22, 1993; R. Leschen; FIT]	Teniente Lopez, 02°36'S 76°07'W, 220m, Loreto Reg., Peru	-2.6	-76.1167	label	Peru	Loreto				22 July 1993	1993-07-22		Leschen, R.	flight intercept trap		Masner, L. (Lubomír)	2015	Paratype	Animalia	Arthropoda	Hexapoda	Hymenoptera	Platygastridae	Phanuromyia	galeata				http://hol.osu.edu/spmInfo.html?id=OSUC%20149312	2016-12-19T13:01:05Z
urn:lsid:biosci.ohio-state.edu:osuc_occurrences:OSUC__149314	en	PreservedSpecimen	OSUC 149314	urn:lsid:biosci.ohio-state.edu:osuc_names:386058	Phanuromyia galeata	female	adult		1	Canadian National Collection of Insects, Ottawa, Canada (CNCI)	Insects	galeatus (MS) [PERU: Loreto, Explornapo Camp, on Rio Sucusari, 160km NE Iquitos; VI-24.VII.1990 (sic! A, Menke; MT]	ExplorNapo Camp, Sucusari River, 160km NE Iquitos, Loreto Reg., Peru	-3.2667	-72.9	GEOnet	Peru	Loreto				Jun-1990 - 24-Jul-1990			Menke, A.	Malaise trap		Masner, L. (Lubomír)	2015	Paratype	Animalia	Arthropoda	Hexapoda	Hymenoptera	Platygastridae	Phanuromyia	galeata				http://hol.osu.edu/spmInfo.html?id=OSUC%20149314	2016-12-19T13:01:05Z
urn:lsid:biosci.ohio-state.edu:osuc_occurrences:OSUC__550170	en	PreservedSpecimen	OSUC 550170	urn:lsid:biosci.ohio-state.edu:osuc_names:386058	Phanuromyia galeata	female	adult		1	Canadian National Collection of Insects, Ottawa, Canada (CNCI)	Insects	[ECUADOR: Sucumbios, Rio Napo, Sacha Lodge 0°05'S 76°05'W, 270m, MT 25.VII-3.VIII.94 P.Hibbs]	Sacha Lodge, 00°05'S 76°05'W, 270m, Napo River, Sucumbíos Prov., Ecuador	-0.4706	-76.4597	other label	Ecuador	Sucumbíos			The coords. 00°05'S 76°05'W are incorrect	25 July 1994 - 3 August 1994	1994-07-25/1994-08-03		Hibbs, P. (Peter)	Malaise trap			2015	Paratype	Animalia	Arthropoda	Hexapoda	Hymenoptera	Platygastridae	Phanuromyia	galeata				http://hol.osu.edu/spmInfo.html?id=OSUC%20550170	2016-12-19T13:01:05Z
urn:lsid:biosci.ohio-state.edu:osuc_occurrences:OSUC__550171	en	PreservedSpecimen	OSUC 550171	urn:lsid:biosci.ohio-state.edu:osuc_names:386058	Phanuromyia galeata	female	adult		1	Canadian National Collection of Insects, Ottawa, Canada (CNCI)	Insects	[ECUADOR: Sucumbios, Rio Napo, Sacha Lodge 0°05'S 76°05'W, 270m, MT 25.VII-3.VIII.94 P.Hibbs]	Sacha Lodge, 00°05'S 76°05'W, 270m, Napo River, Sucumbíos Prov., Ecuador	-0.4706	-76.4597	other label	Ecuador	Sucumbíos			The coords. 00°05'S 76°05'W are incorrect	25 July 1994 - 3 August 1994	1994-07-25/1994-08-03		Hibbs, P. (Peter)	Malaise trap			2015	Paratype	Animalia	Arthropoda	Hexapoda	Hymenoptera	Platygastridae	Phanuromyia	galeata				http://hol.osu.edu/spmInfo.html?id=OSUC%20550171	2016-12-19T13:01:05Z
urn:lsid:biosci.ohio-state.edu:osuc_occurrences:OSUC__550172	en	PreservedSpecimen	OSUC 550172	urn:lsid:biosci.ohio-state.edu:osuc_names:386058	Phanuromyia galeata	female	adult		1	Canadian National Collection of Insects, Ottawa, Canada (CNCI)	Insects	[ECUADOR: Sucumbios Sacha Lodge, 270m 0°30'S & 76°30'W 27.VIII-10.IX.1995 Peter Hibbs, MT]	Sacha Lodge, 00°30'S 76°30'W, 270m, Napo River, Sucumbíos Prov., Ecuador	-0.4706	-76.4597	other label	Ecuador	Sucumbíos			The coords. 00°30'S 76°30'W are inaccurate	27 August 1995 - 10 September 1995	1995-08-27/1995-09-10		Hibbs, P. (Peter)	Malaise trap			2015	Paratype	Animalia	Arthropoda	Hexapoda	Hymenoptera	Platygastridae	Phanuromyia	galeata				http://hol.osu.edu/spmInfo.html?id=OSUC%20550172	2016-12-19T13:01:05Z
urn:lsid:biosci.ohio-state.edu:osuc_occurrences:OSUC__550173	en	PreservedSpecimen	OSUC 550173	urn:lsid:biosci.ohio-state.edu:osuc_names:386058	Phanuromyia galeata	female	adult		1	Canadian National Collection of Insects, Ottawa, Canada (CNCI)	Insects	[ECUADOR:Sucumbios Sacha Lodge,270m 0°30'S&76°30'W 12-22.II.1994 Peter Hibbs MT]	Sacha Lodge, 00°30'S 76°30'W, 270m, Napo River, Sucumbíos Prov., Ecuador	-0.4706	-76.4597	other label	Ecuador	Sucumbíos			The coords. 00°30'S 76°30'W are inaccurate	12 February 1994 - 22 February 1994	1994-02-12/1994-02-22		Hibbs, P. (Peter)	Malaise trap			2015	Paratype	Animalia	Arthropoda	Hexapoda	Hymenoptera	Platygastridae	Phanuromyia	galeata				http://hol.osu.edu/spmInfo.html?id=OSUC%20550173	2016-12-19T13:01:05Z
urn:lsid:biosci.ohio-state.edu:osuc_occurrences:OSUC__550174	en	PreservedSpecimen	OSUC 550174	urn:lsid:biosci.ohio-state.edu:osuc_names:386058	Phanuromyia galeata	female	adult		1	Canadian National Collection of Insects, Ottawa, Canada (CNCI)	Insects	[ECUADOR:Sucumbios Sacha Lodge,270m 0°30'S&76°30'W 4-14.III.1994 Peter Hibbs MT]	Sacha Lodge, 00°30'S 76°30'W, 270m, Napo River, Sucumbíos Prov., Ecuador	-0.4706	-76.4597	other label	Ecuador	Sucumbíos			The coords. 00°30'S 76°30'W are inaccurate	4 March 1994 - 14 March 1994	1994-03-04/1994-03-14		Hibbs, P. (Peter)	Malaise trap			2015	Paratype	Animalia	Arthropoda	Hexapoda	Hymenoptera	Platygastridae	Phanuromyia	galeata				http://hol.osu.edu/spmInfo.html?id=OSUC%20550174	2016-12-19T13:01:05Z
urn:lsid:biosci.ohio-state.edu:osuc_occurrences:OSUC__550175	en	PreservedSpecimen	OSUC 550175	urn:lsid:biosci.ohio-state.edu:osuc_names:386058	Phanuromyia galeata	female	adult		1	Canadian National Collection of Insects, Ottawa, Canada (CNCI)	Insects	[ECUADOR:Sucumbios Sacha Lodge,270m 0°30'S&76°30'W 22.II-4.III.1994 Peter Hibbs MT]	Sacha Lodge, 00°30'S 76°30'W, 270m, Napo River, Sucumbíos Prov., Ecuador	-0.4706	-76.4597	other label	Ecuador	Sucumbíos			The coords. 00°30'S 76°30'W are inaccurate	22 February 1994 - 4 March 1994	1994-02-22/1994-03-04		Hibbs, P. (Peter)	Malaise trap			2015	Paratype	Animalia	Arthropoda	Hexapoda	Hymenoptera	Platygastridae	Phanuromyia	galeata				http://hol.osu.edu/spmInfo.html?id=OSUC%20550175	2016-12-19T13:01:05Z
urn:lsid:biosci.ohio-state.edu:osuc_occurrences:OSUC__550176	en	PreservedSpecimen	OSUC 550176	urn:lsid:biosci.ohio-state.edu:osuc_names:386058	Phanuromyia galeata	female	adult		1	Canadian National Collection of Insects, Ottawa, Canada (CNCI)	Insects	[ECUADOR: Sucumbios Sacha Lodge, 270m 0°30'S & 76°30'W 27.VIII-10.IX.1995 Peter Hibbs, MT]	Sacha Lodge, 00°30'S 76°30'W, 270m, Napo River, Sucumbíos Prov., Ecuador	-0.4706	-76.4597	other label	Ecuador	Sucumbíos			The coords. 00°30'S 76°30'W are inaccurate	27 August 1995 - 10 September 1995	1995-08-27/1995-09-10		Hibbs, P. (Peter)	Malaise trap			2015	Paratype	Animalia	Arthropoda	Hexapoda	Hymenoptera	Platygastridae	Phanuromyia	galeata				http://hol.osu.edu/spmInfo.html?id=OSUC%20550176	2016-12-19T13:01:05Z
urn:lsid:biosci.ohio-state.edu:osuc_occurrences:OSUC__550177	en	PreservedSpecimen	OSUC 550177	urn:lsid:biosci.ohio-state.edu:osuc_names:386058	Phanuromyia galeata	female	adult		1	Canadian National Collection of Insects, Ottawa, Canada (CNCI)	Insects	[ECUADOR:Sucumbios Sacha Lodge,270m 0°30'S&76°30'W 12-22.II.1994 Peter Hibbs MT]	Sacha Lodge, 00°30'S 76°30'W, 270m, Napo River, Sucumbíos Prov., Ecuador	-0.4706	-76.4597	other label	Ecuador	Sucumbíos			The coords. 00°30'S 76°30'W are inaccurate	12 February 1994 - 22 February 1994	1994-02-12/1994-02-22		Hibbs, P. (Peter)	Malaise trap			2015	Paratype	Animalia	Arthropoda	Hexapoda	Hymenoptera	Platygastridae	Phanuromyia	galeata				http://hol.osu.edu/spmInfo.html?id=OSUC%20550177	2016-12-19T13:01:05Z
urn:lsid:biosci.ohio-state.edu:osuc_occurrences:OSUC__550178	en	PreservedSpecimen	OSUC 550178	urn:lsid:biosci.ohio-state.edu:osuc_names:386058	Phanuromyia galeata	female	adult		1	Canadian National Collection of Insects, Ottawa, Canada (CNCI)	Insects	[ECUADOR:Sucumbios Sacha Lodge, 270m 0°30'S&76°30'W 10-21.x.1994 Peter Hibbs MT]	Sacha Lodge, 00°30'S 76°30'W, 270m, Napo River, Sucumbíos Prov., Ecuador	-0.4706	-76.4597	other label	Ecuador	Sucumbíos			The coords. 00°30'S 76°30'W are inaccurate	10 October 1994 - 21 October 1994	1994-10-10/1994-10-21		Hibbs, P. (Peter)	Malaise trap			2015	Paratype	Animalia	Arthropoda	Hexapoda	Hymenoptera	Platygastridae	Phanuromyia	galeata				http://hol.osu.edu/spmInfo.html?id=OSUC%20550178	2016-12-19T13:01:05Z
urn:lsid:biosci.ohio-state.edu:osuc_occurrences:OSUC__550179	en	PreservedSpecimen	OSUC 550179	urn:lsid:biosci.ohio-state.edu:osuc_names:386058	Phanuromyia galeata	female	adult		1	Canadian National Collection of Insects, Ottawa, Canada (CNCI)	Insects	[ECUADOR:Sucumbios Sacha Lodge, 270m 0°30'S & 76°30'W 1-10.x.1994 Peter Hibbs, MT]	Sacha Lodge, 00°30'S 76°30'W, 270m, Napo River, Sucumbíos Prov., Ecuador	-0.4706	-76.4597	other label	Ecuador	Sucumbíos			The coords. 00°30'S 76°30'W are inaccurate	1 October 1994 - 10 October 1994	1994-10-01/1994-10-10		Hibbs, P. (Peter)	Malaise trap			2015	Paratype	Animalia	Arthropoda	Hexapoda	Hymenoptera	Platygastridae	Phanuromyia	galeata				http://hol.osu.edu/spmInfo.html?id=OSUC%20550179	2016-12-19T13:01:05Z
urn:lsid:biosci.ohio-state.edu:osuc_occurrences:OSUC__550200	en	PreservedSpecimen	OSUC 550200	urn:lsid:biosci.ohio-state.edu:osuc_names:386058	Phanuromyia galeata	male	adult		1	Canadian National Collection of Insects, Ottawa, Canada (CNCI)	Insects	[ECUADOR: Napo Yutri Lodge 20-21.III.1999 R.Brooks, FIT]	Yuturi Lodge, Orellana Prov., Ecuador	-0.55	-76.0	GEOnet	Ecuador	Orellana			Yutri is a misspelling of Yuturi Lodge; Orellana split from Napo Prov.	20 March 1999 - 21 March 1999	1999-03-20/1999-03-21		Brooks, R.	flight intercept trap			2015	Paratype	Animalia	Arthropoda	Hexapoda	Hymenoptera	Platygastridae	Phanuromyia	galeata				http://hol.osu.edu/spmInfo.html?id=OSUC%20550200	2016-12-19T13:01:05Z
urn:lsid:biosci.ohio-state.edu:osuc_occurrences:OSUC__550087	en	PreservedSpecimen	OSUC 550087	urn:lsid:biosci.ohio-state.edu:osuc_names:386058	Phanuromyia galeata	female	adult		1	Canadian National Collection of Insects, Ottawa, Canada (CNCI)	Insects	[COSTA RICA:Puntarenas Corcovado National Park Los Platos, 200m 8°39'N 83°30'W ii.2000, J.Noyes]	Corcovado National Park, 08°33'N 83°30W, 200m, Los Patos, Puntarenas Prov., Costa Rica	8.55	-83.5	label	Costa Rica	Puntarenas				Feb-2000			Noyes, J.	none specified		Nesheim, K. C. (Katherine C.)	2015	Paratype	Animalia	Arthropoda	Hexapoda	Hymenoptera	Platygastridae	Phanuromyia	galeata				http://hol.osu.edu/spmInfo.html?id=OSUC%20550087	2016-12-19T13:01:05Z
urn:lsid:biosci.ohio-state.edu:osuc_occurrences:OSUC__550088	en	PreservedSpecimen	OSUC 550088	urn:lsid:biosci.ohio-state.edu:osuc_names:386058	Phanuromyia galeata	female	adult		1	Canadian National Collection of Insects, Ottawa, Canada (CNCI)	Insects	[EL SALVADOR: San Vicente, 1100m Finca El Zapote 13°28'N 88°31'W iii.2000, R. Meanjivar]	El Zapote Estate, 13°28'N 88°31'W, 1100m, San Vicente Dept., El Salvador	13.4667	-88.5167	label	El Salvador	San Vicente				Mar-2000			Meanjivar, R.	none specified		Nesheim, K. C. (Katherine C.)	2015	Paratype	Animalia	Arthropoda	Hexapoda	Hymenoptera	Platygastridae	Phanuromyia	galeata				http://hol.osu.edu/spmInfo.html?id=OSUC%20550088	2016-12-19T13:01:05Z
urn:lsid:biosci.ohio-state.edu:osuc_occurrences:OSUC__550089	en	PreservedSpecimen	OSUC 550089	urn:lsid:biosci.ohio-state.edu:osuc_names:386058	Phanuromyia galeata	female	adult		1	Canadian National Collection of Insects, Ottawa, Canada (CNCI)	Insects	[EL SALVADOR: San Vicente, 1100m Finca El Zapote 13°28'N 88°31'W iii.2000, R. Meanjivar]	El Zapote Estate, 13°28'N 88°31'W, 1100m, San Vicente Dept., El Salvador	13.4667	-88.5167	label	El Salvador	San Vicente				Mar-2000			Meanjivar, R.	none specified		Nesheim, K. C. (Katherine C.)	2015	Paratype	Animalia	Arthropoda	Hexapoda	Hymenoptera	Platygastridae	Phanuromyia	galeata				http://hol.osu.edu/spmInfo.html?id=OSUC%20550089	2016-12-19T13:01:05Z
urn:lsid:biosci.ohio-state.edu:osuc_occurrences:OSUC__550091	en	PreservedSpecimen	OSUC 550091	urn:lsid:biosci.ohio-state.edu:osuc_names:386058	Phanuromyia galeata	female	adult		1	Canadian National Collection of Insects, Ottawa, Canada (CNCI)	Insects	[EL SALVADOR: San Vicente, 1100m Finca El Zapote 13°28'N 88°31'W iii.2000, R. Meanjivar]	El Zapote Estate, 13°28'N 88°31'W, 1100m, San Vicente Dept., El Salvador	13.4667	-88.5167	label	El Salvador	San Vicente				Mar-2000			Meanjivar, R.	none specified		Nesheim, K. C. (Katherine C.)	2015	Paratype	Animalia	Arthropoda	Hexapoda	Hymenoptera	Platygastridae	Phanuromyia	galeata				http://hol.osu.edu/spmInfo.html?id=OSUC%20550091	2016-12-19T13:01:05Z
urn:lsid:biosci.ohio-state.edu:osuc_occurrences:OSUC__550093	en	PreservedSpecimen	OSUC 550093	urn:lsid:biosci.ohio-state.edu:osuc_names:386058	Phanuromyia galeata	female	adult		1	Canadian National Collection of Insects, Ottawa, Canada (CNCI)	Insects	[COSTA RICA:Puntarenas Corcovado National Park Los Platos, 200m 8°39'N 83°30'W ii.2000, J.Noyes]	Corcovado National Park, 08°33'N 83°30W, 200m, Los Patos, Puntarenas Prov., Costa Rica	8.55	-83.5	label	Costa Rica	Puntarenas				Feb-2000			Noyes, J.	none specified		Nesheim, K. C. (Katherine C.)	2015	Paratype	Animalia	Arthropoda	Hexapoda	Hymenoptera	Platygastridae	Phanuromyia	galeata				http://hol.osu.edu/spmInfo.html?id=OSUC%20550093	2016-12-19T13:01:05Z
urn:lsid:biosci.ohio-state.edu:osuc_occurrences:OSUC__550094	en	PreservedSpecimen	OSUC 550094	urn:lsid:biosci.ohio-state.edu:osuc_names:386058	Phanuromyia galeata	female	adult		1	Canadian National Collection of Insects, Ottawa, Canada (CNCI)	Insects	[COSTA RICA:Puntarenas Corcovado National Park Los Platos, 200m 8°39'N 83°30'W ii.2000, J.Noyes]	Corcovado National Park, 08°33'N 83°30W, 200m, Los Patos, Puntarenas Prov., Costa Rica	8.55	-83.5	label	Costa Rica	Puntarenas				Feb-2000			Noyes, J.	none specified		Nesheim, K. C. (Katherine C.)	2015	Paratype	Animalia	Arthropoda	Hexapoda	Hymenoptera	Platygastridae	Phanuromyia	galeata				http://hol.osu.edu/spmInfo.html?id=OSUC%20550094	2016-12-19T13:01:05Z
urn:lsid:biosci.ohio-state.edu:osuc_occurrences:OSUC__555798	en	PreservedSpecimen	OSUC 555798	urn:lsid:biosci.ohio-state.edu:osuc_names:386058	Phanuromyia galeata	female	adult		1	Canadian National Collection of Insects, Ottawa, Canada (CNCI)	Insects	[FRENCH GUIANA: Montagne des Chevaux, 43°43'0.01"N 52°25'0.12"W, 4-XII-2011 MT, S.E.A.G via Y. Braet]	Montagne des Chevaux, 04°43'23"N 52°24'46"W, Cayenne Arrond., French Guiana	4.7231	-52.4128	Label	French Guiana	Cayenne				4 December 2011	2011-12-04		Braet, Y. (Yves)	Malaise trap			2015	Paratype	Animalia	Arthropoda	Hexapoda	Hymenoptera	Platygastridae	Phanuromyia	galeata				http://hol.osu.edu/spmInfo.html?id=OSUC%20555798	2016-12-19T13:01:05Z
urn:lsid:biosci.ohio-state.edu:osuc_occurrences:OSUC__550193	en	PreservedSpecimen	OSUC 550193	urn:lsid:biosci.ohio-state.edu:osuc_names:386058	Phanuromyia galeata	female	adult		1	Canadian National Collection of Insects, Ottawa, Canada (CNCI)	Insects	[COSTA RICA: Puntarenas Corcovado Nat. Park, Los Patos, 8°33'N 83°30'W 200m,1-9.III.2000,J.Noyes]	Corcovado National Park, 08°33'N 83°30W, 200m, Los Patos, Puntarenas Prov., Costa Rica	8.55	-83.5	label	Costa Rica	Puntarenas				1 March 2000 - 9 March 2000	2000-03-01/2000-03-09		Noyes, J.	none specified			2015	Paratype	Animalia	Arthropoda	Hexapoda	Hymenoptera	Platygastridae	Phanuromyia	galeata				http://hol.osu.edu/spmInfo.html?id=OSUC%20550193	2016-12-19T13:01:05Z
urn:lsid:biosci.ohio-state.edu:osuc_occurrences:OSUC__550097	en	PreservedSpecimen	OSUC 550097	urn:lsid:biosci.ohio-state.edu:osuc_names:386058	Phanuromyia galeata	female	adult		1	Canadian National Collection of Insects, Ottawa, Canada (CNCI)	Insects	[COSTA RICA:Puntarenas Corcovado National Park Los Platos, 200m 8°39'N 83°30'W ii.2000, J.Noyes]	Corcovado National Park, 08°33'N 83°30W, 200m, Los Patos, Puntarenas Prov., Costa Rica	8.55	-83.5	label	Costa Rica	Puntarenas				Feb-2000			Noyes, J.	none specified		Nesheim, K. C. (Katherine C.)	2015	Paratype	Animalia	Arthropoda	Hexapoda	Hymenoptera	Platygastridae	Phanuromyia	galeata				http://hol.osu.edu/spmInfo.html?id=OSUC%20550097	2016-12-19T13:01:05Z
urn:lsid:biosci.ohio-state.edu:osuc_occurrences:OSUC__550102	en	PreservedSpecimen	OSUC 550102	urn:lsid:biosci.ohio-state.edu:osuc_names:386058	Phanuromyia galeata	female	adult		1	Canadian National Collection of Insects, Ottawa, Canada (CNCI)	Insects	[FRENCH GUIANA: Patawa,Kaw Mountains 4°33.56'N 52°12.43'W viii.2007, J. Cerda, MT]	Kaw Mountains, 04°33.56'N 52°12.43'W, Patawa, Cayenne Arrond., French Guiana	4.5593	-52.2072	label	French Guiana	Cayenne				Aug-2007			Cerda, J.	Malaise trap		Nesheim, K. C. (Katherine C.)	2015	Paratype	Animalia	Arthropoda	Hexapoda	Hymenoptera	Platygastridae	Phanuromyia	galeata				http://hol.osu.edu/spmInfo.html?id=OSUC%20550102	2016-12-19T13:01:05Z
urn:lsid:biosci.ohio-state.edu:osuc_occurrences:OSUC__555801	en	PreservedSpecimen	OSUC 555801	urn:lsid:biosci.ohio-state.edu:osuc_names:386058	Phanuromyia galeata	female	adult		1	Canadian National Collection of Insects, Ottawa, Canada (CNCI)	Insects	[FRENCH GUIANA: Montagne des Chevaux, 43°43'0.01"N 52°25'0.12"W, 4-XII-2011 MT, S.E.A.G via Y. Braet]	Montagne des Chevaux, 04°43'23"N 52°24'46"W, Cayenne Arrond., French Guiana	4.7231	-52.4128	Label	French Guiana	Cayenne				4 December 2011	2011-12-04		Braet, Y. (Yves)	Malaise trap			2015	Paratype	Animalia	Arthropoda	Hexapoda	Hymenoptera	Platygastridae	Phanuromyia	galeata				http://hol.osu.edu/spmInfo.html?id=OSUC%20555801	2016-12-19T13:01:05Z
urn:lsid:biosci.ohio-state.edu:osuc_occurrences:OSUC__550185	en	PreservedSpecimen	OSUC 550185	urn:lsid:biosci.ohio-state.edu:osuc_names:386058	Phanuromyia galeata	female	adult		1	Canadian National Collection of Insects, Ottawa, Canada (CNCI)	Insects	[PERU: Loreto 220m Teniente Lopez 2°36'S,76°07'W July 1993 R. Leschen FIT]	Teniente Lopez, 02°36'S 76°07'W, 220m, Loreto Reg., Peru	-2.6	-76.1167	label	Peru	Loreto				Jul-1993			Leschen, R.	flight intercept trap			2015	Paratype	Animalia	Arthropoda	Hexapoda	Hymenoptera	Platygastridae	Phanuromyia	galeata				http://hol.osu.edu/spmInfo.html?id=OSUC%20550185	2016-12-19T13:01:05Z
urn:lsid:biosci.ohio-state.edu:osuc_occurrences:OSUC__550186	en	PreservedSpecimen	OSUC 550186	urn:lsid:biosci.ohio-state.edu:osuc_names:386058	Phanuromyia galeata	female	adult		1	Canadian National Collection of Insects, Ottawa, Canada (CNCI)	Insects	[PERU: Loreto 220m Teniente Lopez 2°36'S,76°07'W July 22, 1993 R. Leschen FIT]	Teniente Lopez, 02°36'S 76°07'W, 220m, Loreto Reg., Peru	-2.6	-76.1167	label	Peru	Loreto				22 July 1993	1993-07-22		Leschen, R.	flight intercept trap			2015	Paratype	Animalia	Arthropoda	Hexapoda	Hymenoptera	Platygastridae	Phanuromyia	galeata				http://hol.osu.edu/spmInfo.html?id=OSUC%20550186	2016-12-19T13:01:05Z
urn:lsid:biosci.ohio-state.edu:osuc_occurrences:OSUC__550187	en	PreservedSpecimen	OSUC 550187	urn:lsid:biosci.ohio-state.edu:osuc_names:386058	Phanuromyia galeata	female	adult		1	Canadian National Collection of Insects, Ottawa, Canada (CNCI)	Insects	[ECUADOR: Sucumbios Sacha Lodge, 270m 0°30'S & 76°30'W 27.VIII-10.IX.1995 Peter Hibbs, MT]	Sacha Lodge, 00°30'S 76°30'W, 270m, Napo River, Sucumbíos Prov., Ecuador	-0.4706	-76.4597	other label	Ecuador	Sucumbíos			The coords. 00°30'S 76°30'W are inaccurate	27 August 1995 - 10 September 1995	1995-08-27/1995-09-10		Hibbs, P. (Peter)	Malaise trap			2015	Paratype	Animalia	Arthropoda	Hexapoda	Hymenoptera	Platygastridae	Phanuromyia	galeata				http://hol.osu.edu/spmInfo.html?id=OSUC%20550187	2016-12-19T13:01:05Z
urn:lsid:biosci.ohio-state.edu:osuc_occurrences:OSUC__550188	en	PreservedSpecimen	OSUC 550188	urn:lsid:biosci.ohio-state.edu:osuc_names:386058	Phanuromyia galeata	female	adult		1	Canadian National Collection of Insects, Ottawa, Canada (CNCI)	Insects	[BRAZIL: Rondonia: Faz. Rancho Grande 62kmS Ariquemes 12-22.xi.1991 E.M. Fisher]	Rancho Grande Farm, 62km S Ariquemes, RO, Brazil	-10.3	-62.8833	other label	Brazil	Rondônia				12 November 1991 - 22 November 1991	1991-11-12/1991-11-22		Fisher, E. M. (Eric M.)	none specified			2015	Paratype	Animalia	Arthropoda	Hexapoda	Hymenoptera	Platygastridae	Phanuromyia	galeata				http://hol.osu.edu/spmInfo.html?id=OSUC%20550188	2016-12-19T13:01:05Z
urn:lsid:biosci.ohio-state.edu:osuc_occurrences:OSUC__550189	en	PreservedSpecimen	OSUC 550189	urn:lsid:biosci.ohio-state.edu:osuc_names:386058	Phanuromyia galeata	female	adult		1	Canadian National Collection of Insects, Ottawa, Canada (CNCI)	Insects	[COSTA RICA: Punt. Parque Nac. Corcovado Los Patos, 8°33'N 83°30'W,200m,1-9.III.2000, J.S. Noyes]	Corcovado National Park, 08°33'N 83°30W, 200m, Los Patos, Puntarenas Prov., Costa Rica	8.55	-83.5	label	Costa Rica	Puntarenas				1 March 2000 - 9 March 2000	2000-03-01/2000-03-09		Noyes, J. S. (John S.)	none specified			2015	Paratype	Animalia	Arthropoda	Hexapoda	Hymenoptera	Platygastridae	Phanuromyia	galeata				http://hol.osu.edu/spmInfo.html?id=OSUC%20550189	2016-12-19T13:01:05Z
urn:lsid:biosci.ohio-state.edu:osuc_occurrences:OSUC__550190	en	PreservedSpecimen	OSUC 550190	urn:lsid:biosci.ohio-state.edu:osuc_names:386058	Phanuromyia galeata	female	adult		1	Canadian National Collection of Insects, Ottawa, Canada (CNCI)	Insects	[COSTA RICA: Puntarenas Corcovado Nat. Park, Los Patos, 8°33'N 83°30'W 200m,1-9.III.2000,J.Noyes]	Corcovado National Park, 08°33'N 83°30W, 200m, Los Patos, Puntarenas Prov., Costa Rica	8.55	-83.5	label	Costa Rica	Puntarenas				1 March 2000 - 9 March 2000	2000-03-01/2000-03-09		Noyes, J.	none specified			2015	Paratype	Animalia	Arthropoda	Hexapoda	Hymenoptera	Platygastridae	Phanuromyia	galeata				http://hol.osu.edu/spmInfo.html?id=OSUC%20550190	2016-12-19T13:01:05Z
urn:lsid:biosci.ohio-state.edu:osuc_occurrences:OSUC__550191	en	PreservedSpecimen	OSUC 550191	urn:lsid:biosci.ohio-state.edu:osuc_names:386058	Phanuromyia galeata	female	adult		1	Canadian National Collection of Insects, Ottawa, Canada (CNCI)	Insects	[COSTA RICA: Puntarenas Corcovado Nat. Park, Los Patos, 8°33'N 83°30'W 200m,1-9.III.2000,J.Noyes]	Corcovado National Park, 08°33'N 83°30W, 200m, Los Patos, Puntarenas Prov., Costa Rica	8.55	-83.5	label	Costa Rica	Puntarenas				1 March 2000 - 9 March 2000	2000-03-01/2000-03-09		Noyes, J.	none specified			2015	Paratype	Animalia	Arthropoda	Hexapoda	Hymenoptera	Platygastridae	Phanuromyia	galeata				http://hol.osu.edu/spmInfo.html?id=OSUC%20550191	2016-12-19T13:01:05Z
urn:lsid:biosci.ohio-state.edu:osuc_occurrences:OSUC__550192	en	PreservedSpecimen	OSUC 550192	urn:lsid:biosci.ohio-state.edu:osuc_names:386058	Phanuromyia galeata	female	adult		1	Canadian National Collection of Insects, Ottawa, Canada (CNCI)	Insects	[COSTA RICA: Puntarenas Corcovado Nat. Park, Los Patos, 8°33'N 83°30'W 200m, II.2000,J.Noyes]	Corcovado National Park, 08°33'N 83°30W, 200m, Los Patos, Puntarenas Prov., Costa Rica	8.55	-83.5	label	Costa Rica	Puntarenas				Feb-2000			Noyes, J.	none specified			2015	Paratype	Animalia	Arthropoda	Hexapoda	Hymenoptera	Platygastridae	Phanuromyia	galeata				http://hol.osu.edu/spmInfo.html?id=OSUC%20550192	2016-12-19T13:01:05Z
urn:lsid:biosci.ohio-state.edu:osuc_occurrences:OSUC__359303	en	PreservedSpecimen	OSUC 359303	urn:lsid:biosci.ohio-state.edu:osuc_names:386058	Phanuromyia galeata	male	adult		1	Canadian National Collection of Insects, Ottawa, Canada (CNCI)	Insects	[COSTA RICA: Puntarenas Rd to Rincon 24kmW of Pan-American Hwy, 200m III-V 1989 Hanson, Gauld]	24km W Pan-American Highway, 200m, road to Rincón, Puntarenas Prov., Costa Rica	8.7647	-83.3772	Google Earth	Costa Rica	Puntarenas			derived from map & WWW	Mar-1989 - May-1989			Hanson & Gauld	none specified		Nesheim, K. C. (Katherine C.)	2015	Paratype	Animalia	Arthropoda	Hexapoda	Hymenoptera	Platygastridae	Phanuromyia	galeata				http://hol.osu.edu/spmInfo.html?id=OSUC%20359303	2016-12-19T13:01:05Z
urn:lsid:biosci.ohio-state.edu:osuc_occurrences:OSUC__149392	en	PreservedSpecimen	OSUC 149392	urn:lsid:biosci.ohio-state.edu:osuc_names:403730	Phanuromyia hjalmr	female	adult		1	Canadian National Collection of Insects, Ottawa, Canada (CNCI)	Insects	cudo (MS) [VENEZUELA: Aragua PortachueloPass1100m 10°21'N; 67°41'W 14.V.1998 FIT J.S.Ashe & R.Brooks]	Portachuelo Pass, 10°21'N 67°41'W, 1100m, Aragua St., Venezuela	10.35	-67.6833	label	Venezuela	Aragua				14 May 1998	1998-05-14		Ashe, J. S. & Brooks, R.	flight intercept trap		Nesheim, K. C. (Katherine C.)	2015	Paratype	Animalia	Arthropoda	Hexapoda	Hymenoptera	Platygastridae	Phanuromyia	hjalmr				http://hol.osu.edu/spmInfo.html?id=OSUC%20149392	2016-12-19T13:00:41Z
urn:lsid:biosci.ohio-state.edu:osuc_occurrences:OSUC__149417	en	PreservedSpecimen	OSUC 149417	urn:lsid:biosci.ohio-state.edu:osuc_names:403730	Phanuromyia hjalmr	female	adult		1	Canadian National Collection of Insects, Ottawa, Canada (CNCI)	Insects	[BOLIVIA:LaPaz Noryungas,Coroico El Bagante 1500m 18.IV.1997 cloud for. L.Masner; s.s., B-03]	El Bagante, 1500m, B-03, cloud forest, Coroico, Nor Yungas Prov., La Paz Dept., Bolivia	-16.1833	-67.7333	GEOnet	Bolivia	La Paz	Nor Yungas			18 April 1997	1997-04-18		Masner, L. (Lubomír)	screen sweeping		Nesheim, K. C. (Katherine C.)	2015	Holotype	Animalia	Arthropoda	Hexapoda	Hymenoptera	Platygastridae	Phanuromyia	hjalmr				http://hol.osu.edu/spmInfo.html?id=OSUC%20149417	2016-12-19T13:00:41Z
urn:lsid:biosci.ohio-state.edu:osuc_occurrences:OSUC__550078	en	PreservedSpecimen	OSUC 550078	urn:lsid:biosci.ohio-state.edu:osuc_names:403730	Phanuromyia hjalmr	female	adult		1	Canadian National Collection of Insects, Ottawa, Canada (CNCI)	Insects	[COSTA RICA: Heredia Pr: La Selva Biol.Sta. 3 km S Pto. Viejo 10°26'N 84°01'W]	La Selva Biological Station, 10°26'N 84°01'W, 3km S Puerto Viejo, Heredia Prov., Costa Rica	10.4333	-84.0167	label	Costa Rica	Heredia				No Date				none specified		Nesheim, K. C. (Katherine C.)	2015	Paratype	Animalia	Arthropoda	Hexapoda	Hymenoptera	Platygastridae	Phanuromyia	hjalmr				http://hol.osu.edu/spmInfo.html?id=OSUC%20550078	2016-12-19T13:00:41Z
urn:lsid:biosci.ohio-state.edu:osuc_occurrences:OSUC__324322	en	PreservedSpecimen	OSUC 324322	urn:lsid:biosci.ohio-state.edu:osuc_names:403730	Phanuromyia hjalmr	female	adult		1	C.A. Triplehorn Insect Collection, Ohio State University, Columbus, OH (OSUC)	Insects	[26°52'14.9"S56°56'52.6"W PARAGUAY: Misiones, San Ingancio, Tahyity, 165m 22-23.ii.2005, yellow pans in forest border, B. Garcete] [Telenomus galeatus-group Det.L.Masner,2009]	Tahyity, 26°52'14.9"S 56°56'52.6"W, 165m, forest border, San Ignacio Dist., Misiones Dept., Paraguay	-26.8708	-56.9479	label	Paraguay	Misiones	San Ignacio			22 February 2005 - 23 February 2005	2005-02-22/2005-02-23		Garcete, B. (Bolivar)	none specified		Nesheim, K. C. (Katherine C.)	2015	Paratype	Animalia	Arthropoda	Hexapoda	Hymenoptera	Platygastridae	Phanuromyia	hjalmr		forest border		http://hol.osu.edu/spmInfo.html?id=OSUC%20324322	2016-12-19T13:00:41Z
urn:lsid:biosci.ohio-state.edu:osuc_occurrences:OSUC__322901	en	PreservedSpecimen	OSUC 322901	urn:lsid:biosci.ohio-state.edu:osuc_names:403730	Phanuromyia hjalmr	female	adult		1	C.A. Triplehorn Insect Collection, Ohio State University, Columbus, OH (OSUC)	Insects	Telenomus galeatus-group; [23°24'S 56°31'W PARAGUAY: Concepción Estancia Don Carlos 186m, 21.xi.2004, YPT in forest, B. Garcete coll.]	Don Carlos Ranch, 23°24'S 56°31'W, 186m, forest, Concepción Dept., Paraguay	-23.4	-56.5167	label	Paraguay	Concepción				21 November 2004	2004-11-21		Garcete, B. (Bolivar)	yellow pan trap		Nesheim, K. C. (Katherine C.)	2015	Paratype	Animalia	Arthropoda	Hexapoda	Hymenoptera	Platygastridae	Phanuromyia	hjalmr		forest		http://hol.osu.edu/spmInfo.html?id=OSUC%20322901	2016-12-19T13:00:41Z
urn:lsid:biosci.ohio-state.edu:osuc_occurrences:OSUC__550050	en	PreservedSpecimen	OSUC 550050	urn:lsid:biosci.ohio-state.edu:osuc_names:403730	Phanuromyia hjalmr	female	adult		1	Canadian National Collection of Insects, Ottawa, Canada (CNCI)	Insects	[ECUADOR: Sucumbios Rio Napo,Sacha Lodge 0°30'S&76°30'W 270m 23.IV-4.V.1994 Peter Hibbs,MT]	Sacha Lodge, 00°30'S 76°30'W, 270m, Napo River, Sucumbíos Prov., Ecuador	-0.4706	-76.4597	other label	Ecuador	Sucumbíos			The coords. 00°30'S 76°30'W are inaccurate	23 April 1994 - 4 May 1994	1994-04-23/1994-05-04		Hibbs, P. (Peter)	Malaise trap		Nesheim, K. C. (Katherine C.)	2015	Paratype	Animalia	Arthropoda	Hexapoda	Hymenoptera	Platygastridae	Phanuromyia	hjalmr				http://hol.osu.edu/spmInfo.html?id=OSUC%20550050	2016-12-19T13:00:41Z
urn:lsid:biosci.ohio-state.edu:osuc_occurrences:OSUC__550110	en	PreservedSpecimen	OSUC 550110	urn:lsid:biosci.ohio-state.edu:osuc_names:403721	Phanuromyia dissidens	female	adult		1	Canadian National Collection of Insects, Ottawa, Canada (CNCI)	Insects	[FRENCH GUIANA: Saül 3°37'22.08"N 53°12'33.84"W 17.i.2011, S.E.A.G via Y. Braet, flight intercept trap]	Saül, 03°37'22.08"N 53°12'33.84"W, Saint-Laurent-du-Maroni Arrond., French Guiana	3.6228	-53.2094	label	French Guiana	Saint-Laurent-du-Maroni	Saül			17 January 2011	2011-01-17		Braet, Y. (Yves)	flight intercept trap		Nesheim, K. C. (Katherine C.)	2015	Paratype	Animalia	Arthropoda	Hexapoda	Hymenoptera	Platygastridae	Phanuromyia	dissidens				http://hol.osu.edu/spmInfo.html?id=OSUC%20550110	2016-12-19T13:01:19Z
urn:lsid:biosci.ohio-state.edu:osuc_occurrences:OSUC__550077	en	PreservedSpecimen	OSUC 550077	urn:lsid:biosci.ohio-state.edu:osuc_names:403721	Phanuromyia dissidens	female	adult		1	Canadian National Collection of Insects, Ottawa, Canada (CNCI)	Insects	[BOLIVIA:Santa Cruz, 5 km SSE.Buena Vista,440m 17°29.925'S 63°39.128'W 15-24.xii.2003, S.&J. Peck, forest, FIT]	5km SSE Buena Vista, 17°29.925'S 63°39.128'W, 440m, forest, Santa Cruz Dept., Bolivia	-17.4988	-63.6522	label	Bolivia	Santa Cruz				15 December 2003 - 24 December 2003	2003-12-15/2003-12-24		Peck, S. (Stuart) & Peck, J. (Jarmila)	flight intercept trap		Nesheim, K. C. (Katherine C.)	2015	Paratype	Animalia	Arthropoda	Hexapoda	Hymenoptera	Platygastridae	Phanuromyia	dissidens		forest		http://hol.osu.edu/spmInfo.html?id=OSUC%20550077	2016-12-19T13:01:19Z
urn:lsid:biosci.ohio-state.edu:osuc_occurrences:OSUC__550105	en	PreservedSpecimen	OSUC 550105	urn:lsid:biosci.ohio-state.edu:osuc_names:403721	Phanuromyia dissidens	female	adult		1	Canadian National Collection of Insects, Ottawa, Canada (CNCI)	Insects	[FRENCH GUIANA: Patawa, Kaw Mts. viii.2008,J. Cerda, MT]	Kaw Mountains, Patawa, Cayenne Arrond., French Guiana	4.376	-52.2073	other label	French Guiana	Cayenne				Aug-2008			Cerda, J.	Malaise trap		Nesheim, K. C. (Katherine C.)	2015	Paratype	Animalia	Arthropoda	Hexapoda	Hymenoptera	Platygastridae	Phanuromyia	dissidens				http://hol.osu.edu/spmInfo.html?id=OSUC%20550105	2016-12-19T13:01:19Z
urn:lsid:biosci.ohio-state.edu:osuc_occurrences:OSUC__149412	en	PreservedSpecimen	OSUC 149412	urn:lsid:biosci.ohio-state.edu:osuc_names:403721	Phanuromyia dissidens	female	adult		1	Canadian National Collection of Insects, Ottawa, Canada (CNCI)	Insects	dissidens (MS) [BRAZIL,Vila Vera,M.Grosso 500m,12°46'S,55°30'W .X.1973 M. Alvarenga]	Vila Vera, 12°46'S 55°30'W, 500m, MT, Brazil	-12.295	-55.2948	OpenStreetMap	Brazil	Mato Grosso			coords. on label are inaccurate; Vila Vera is an alternate name of Vera	Oct-1973			Alvarenga, M. (Moacir)	none specified		Nesheim, K. C. (Katherine C.)	2015	Holotype	Animalia	Arthropoda	Hexapoda	Hymenoptera	Platygastridae	Phanuromyia	dissidens				http://hol.osu.edu/spmInfo.html?id=OSUC%20149412	2016-12-19T13:01:19Z
urn:lsid:biosci.ohio-state.edu:osuc_occurrences:OSUC__550201	en	PreservedSpecimen	OSUC 550201	urn:lsid:biosci.ohio-state.edu:osuc_names:389325	Phanuromyia corys	female	adult		1	Canadian National Collection of Insects, Ottawa, Canada (CNCI)	Insects	[BRAZIL,Est.Rio de Janeira,Silva Jardim VIII.1974 F. M. Oliveira]	Silva Jardim, RJ, Brazil	-22.65	-42.3833	GEOnet	Brazil	Rio de Janeiro				Aug-1974			Oliveira, F. M.	none specified			2015	Holotype	Animalia	Arthropoda	Hexapoda	Hymenoptera	Platygastridae	Phanuromyia	corys				http://hol.osu.edu/spmInfo.html?id=OSUC%20550201	2016-12-19T13:01:49Z
urn:lsid:biosci.ohio-state.edu:osuc_occurrences:OSUC__149358	en	PreservedSpecimen	OSUC 149358	urn:lsid:biosci.ohio-state.edu:osuc_names:389325	Phanuromyia corys	female	adult		1	Canadian National Collection of Insects, Ottawa, Canada (CNCI)	Insects	corys (MS) [BRAZIL, Est. Rio de Janeira (sic!), Silva Jardim; VIII.1974; F. M. Oliveira]	Silva Jardim, RJ, Brazil	-22.65	-42.3833	GEOnet	Brazil	Rio de Janeiro				Aug-1974			Oliveira, F. M.	none specified		Masner, L. (Lubomír)	2015	Paratype	Animalia	Arthropoda	Hexapoda	Hymenoptera	Platygastridae	Phanuromyia	corys				http://hol.osu.edu/spmInfo.html?id=OSUC%20149358	2016-12-19T13:01:49Z
urn:lsid:biosci.ohio-state.edu:osuc_occurrences:OSUC__149360	en	PreservedSpecimen	OSUC 149360	urn:lsid:biosci.ohio-state.edu:osuc_names:389325	Phanuromyia corys	female	adult		1	Canadian National Collection of Insects, Ottawa, Canada (CNCI)	Insects	corys (MS) [BRAZIL, Mato Grosso, Itaum Dourados; III.1974; M. Alvarenga]	Itaum, Dourados Mpio., MS, Brazil	-22.0	-55.3333	GEOnet	Brazil	Mato Grosso do Sul				Mar-1974			Alvarenga, M. (Moacir)	none specified		Masner, L. (Lubomír)	2015	Paratype	Animalia	Arthropoda	Hexapoda	Hymenoptera	Platygastridae	Phanuromyia	corys				http://hol.osu.edu/spmInfo.html?id=OSUC%20149360	2016-12-19T13:01:49Z
urn:lsid:biosci.ohio-state.edu:osuc_occurrences:OSUC__149359	en	PreservedSpecimen	OSUC 149359	urn:lsid:biosci.ohio-state.edu:osuc_names:389325	Phanuromyia corys	female	adult		1	Canadian National Collection of Insects, Ottawa, Canada (CNCI)	Insects	corys (MS) [Brazil,Rio Grande, Guanabara III.1972 F. H. (sic!) Oliveira]	Rio Grande Dam, RJ, Brazil	-22.7431	-43.1328	GEOnet	Brazil	Rio de Janeiro			Guanabara merged into Rio de Janeiro St.	Mar-1972			Oliveira, F. M.	none specified		Masner, L. (Lubomír)	2015	Paratype	Animalia	Arthropoda	Hexapoda	Hymenoptera	Platygastridae	Phanuromyia	corys				http://hol.osu.edu/spmInfo.html?id=OSUC%20149359	2016-12-19T13:01:49Z
urn:lsid:biosci.ohio-state.edu:osuc_occurrences:OSUC__550046	en	PreservedSpecimen	OSUC 550046	urn:lsid:biosci.ohio-state.edu:osuc_names:389330	Phanuromyia krossotos	male	adult		1	Canadian National Collection of Insects, Ottawa, Canada (CNCI)	Insects	[ECUADOR: Sucumbios, Rio Napo, Sacha Lodge 0°05'S 76°05'W, 290m, MT 14-24.III.94, P. Hibbs]	Sacha Lodge, 00°05'S 76°05'W, 290m, Napo River, Sucumbíos Prov., Ecuador	-0.4706	-76.4597	other label	Ecuador	Sucumbíos			The coords. 00°05'S 76°05'W are incorrect	14 March 1994 - 24 March 1994	1994-03-14/1994-03-24		Hibbs, P. (Peter)	Malaise trap		Nesheim, K. C. (Katherine C.)	2015	Holotype	Animalia	Arthropoda	Hexapoda	Hymenoptera	Platygastridae	Phanuromyia	krossotos				http://hol.osu.edu/spmInfo.html?id=OSUC%20550046	2016-12-19T13:00:28Z
urn:lsid:biosci.ohio-state.edu:osuc_occurrences:OSUC__149374	en	PreservedSpecimen	OSUC 149374	urn:lsid:biosci.ohio-state.edu:osuc_names:389324	Phanuromyia odo	female	adult		1	Canadian National Collection of Insects, Ottawa, Canada (CNCI)	Insects	? cassidiceps; [EL SALVADOR:Ahuachapán,La Esperanza 13°48'N 89°51'W, iii.2000,R. Menjivar,MT] [? Cassidiceps ?msc. Sculpt. Det. L. Masner 2003]	La Esperanza, 13°48'N 89°51'W, Ahuachapán Dept., El Salvador	13.8	-89.85	label	El Salvador	Ahuachapán				Mar-2000			Menjivar, R.	Malaise trap		Nesheim, K. C. (Katherine C.)	2015	Paratype	Animalia	Arthropoda	Hexapoda	Hymenoptera	Platygastridae	Phanuromyia	odo				http://hol.osu.edu/spmInfo.html?id=OSUC%20149374	2016-12-19T13:00:14Z
urn:lsid:biosci.ohio-state.edu:osuc_occurrences:OSUC__555797	en	PreservedSpecimen	OSUC 555797	urn:lsid:biosci.ohio-state.edu:osuc_names:389324	Phanuromyia odo	female	adult		1	Canadian National Collection of Insects, Ottawa, Canada (CNCI)	Insects	[FRENCH GUIANA: Montagne des Chevaux, 43°43'0.01"N 52°25'0.12"W, 18.ix.2011 MT, S.E.A.G via Y. Braet]	Montagne des Chevaux, 04°43'23"N 52°24'46"W, Cayenne Arrond., French Guiana	4.7231	-52.4128	Label	French Guiana	Cayenne				18 September 2011	2011-09-18		Braet, Y. (Yves)	Malaise trap		Nesheim, K. C. (Katherine C.)	2015	Paratype	Animalia	Arthropoda	Hexapoda	Hymenoptera	Platygastridae	Phanuromyia	odo				http://hol.osu.edu/spmInfo.html?id=OSUC%20555797	2016-12-19T13:00:14Z
urn:lsid:biosci.ohio-state.edu:osuc_occurrences:OSUC__555800	en	PreservedSpecimen	OSUC 555800	urn:lsid:biosci.ohio-state.edu:osuc_names:389324	Phanuromyia odo	female	adult		1	Canadian National Collection of Insects, Ottawa, Canada (CNCI)	Insects	[FRENCH GUIANA: Montagne des Chevaux, 43°43'0.01"N 52°25'0.12"W, 30-X-2011 MT, S.E.A.G via Y. Braet]	Montagne des Chevaux, 04°43'23"N 52°24'46"W, Cayenne Arrond., French Guiana	4.7231	-52.4128	Label	French Guiana	Cayenne				30 October 2011	2011-10-30		Braet, Y. (Yves)	Malaise trap		Nesheim, K. C. (Katherine C.)	2015	Paratype	Animalia	Arthropoda	Hexapoda	Hymenoptera	Platygastridae	Phanuromyia	odo				http://hol.osu.edu/spmInfo.html?id=OSUC%20555800	2016-12-19T13:00:14Z
urn:lsid:biosci.ohio-state.edu:osuc_occurrences:OSUC__550108	en	PreservedSpecimen	OSUC 550108	urn:lsid:biosci.ohio-state.edu:osuc_names:389324	Phanuromyia odo	female	adult		1	Canadian National Collection of Insects, Ottawa, Canada (CNCI)	Insects	[FRENCH GUIANA: Saül 3°37'22.08"N 53°12'33.84"W 17.i.2011, S.E.A.G via Y. Braet, flight intercept trap]	Saül, 03°37'22.08"N 53°12'33.84"W, Saint-Laurent-du-Maroni Arrond., French Guiana	3.6228	-53.2094	label	French Guiana	Saint-Laurent-du-Maroni	Saül			17 January 2011	2011-01-17		Braet, Y. (Yves)	flight intercept trap		Nesheim, K. C. (Katherine C.)	2015	Paratype	Animalia	Arthropoda	Hexapoda	Hymenoptera	Platygastridae	Phanuromyia	odo				http://hol.osu.edu/spmInfo.html?id=OSUC%20550108	2016-12-19T13:00:14Z
urn:lsid:biosci.ohio-state.edu:osuc_occurrences:OSUC__320966	en	PreservedSpecimen	OSUC 320966	urn:lsid:biosci.ohio-state.edu:osuc_names:389324	Phanuromyia odo	female	adult		1	Canadian National Collection of Insects, Ottawa, Canada (CNCI)	Insects	[0°5'S 76°W ECUADOR: Sucumbios, Rio Napo Sacha Lodge, MT 4-14.v.1994, P. Hibbs]	Sacha Lodge, 00°05'S 76°W, Napo River, Sucumbíos Prov., Ecuador	-0.4706	-76.4597	other label	Ecuador	Sucumbíos			The coords. 00°05'S 76°W are incorrect	4 May 1994 - 14 May 1994	1994-05-04/1994-05-14		Hibbs, P. (Peter)	Malaise trap		Nesheim, K. C. (Katherine C.)	2015	Paratype	Animalia	Arthropoda	Hexapoda	Hymenoptera	Platygastridae	Phanuromyia	odo				http://hol.osu.edu/spmInfo.html?id=OSUC%20320966	2016-12-19T13:00:14Z
urn:lsid:biosci.ohio-state.edu:osuc_occurrences:OSUC__550098	en	PreservedSpecimen	OSUC 550098	urn:lsid:biosci.ohio-state.edu:osuc_names:389324	Phanuromyia odo	female	adult		1	Canadian National Collection of Insects, Ottawa, Canada (CNCI)	Insects	[COSTA RICA: Limón Reserva Biol. Hitoy Cerere, 9°'40'N 83°02' 21.ii.2006,100m,J.Noyes]	Hitoy-Cerere Biological Reserve, 09°40'N 83°02'W, 100m, Limón Prov., Costa Rica	9.6667	-83.0333	label	Costa Rica	Limón				21 February 2006	2006-02-21		Noyes, J.	none specified		Nesheim, K. C. (Katherine C.)	2015	Paratype	Animalia	Arthropoda	Hexapoda	Hymenoptera	Platygastridae	Phanuromyia	odo				http://hol.osu.edu/spmInfo.html?id=OSUC%20550098	2016-12-19T13:00:14Z
urn:lsid:biosci.ohio-state.edu:osuc_occurrences:OSUC__550104	en	PreservedSpecimen	OSUC 550104	urn:lsid:biosci.ohio-state.edu:osuc_names:389324	Phanuromyia odo	female	adult		1	Canadian National Collection of Insects, Ottawa, Canada (CNCI)	Insects	[FRENCH GUIANA: Patawa, Kaw Mts. viii.2008,J. Cerda, MT]	Kaw Mountains, Patawa, Cayenne Arrond., French Guiana	4.376	-52.2073	other label	French Guiana	Cayenne				Aug-2008			Cerda, J.	Malaise trap		Nesheim, K. C. (Katherine C.)	2015	Paratype	Animalia	Arthropoda	Hexapoda	Hymenoptera	Platygastridae	Phanuromyia	odo				http://hol.osu.edu/spmInfo.html?id=OSUC%20550104	2016-12-19T13:00:14Z
urn:lsid:biosci.ohio-state.edu:osuc_occurrences:OSUC__240601	en	PreservedSpecimen	OSUC 240601	urn:lsid:biosci.ohio-state.edu:osuc_names:389324	Phanuromyia odo	female	adult		1	Canadian National Collection of Insects, Ottawa, Canada (CNCI)	Insects	[0°5'S76°W ECUADOR: Sucumbios, Rio Napo Sacha Lodge, MT 4-14.v.1994, P. Hibbs]	Sacha Lodge, 00°05'S 76°W, Napo River, Sucumbíos Prov., Ecuador	-0.4706	-76.4597	other label	Ecuador	Sucumbíos			The coords. 00°05'S 76°W are incorrect	4 May 1994 - 14 May 1994	1994-05-04/1994-05-14		Hibbs, P. (Peter)	Malaise trap		Nesheim, K. C. (Katherine C.)	2015	Paratype	Animalia	Arthropoda	Hexapoda	Hymenoptera	Platygastridae	Phanuromyia	odo				http://hol.osu.edu/spmInfo.html?id=OSUC%20240601	2016-12-19T13:00:14Z
urn:lsid:biosci.ohio-state.edu:osuc_occurrences:OSUC__550236	en	PreservedSpecimen	OSUC 550236	urn:lsid:biosci.ohio-state.edu:osuc_names:389324	Phanuromyia odo	female	adult		1	Canadian National Collection of Insects, Ottawa, Canada (CNCI)	Insects	[COSTA RICA: Puntarenas Golfo Dulce 3kmS Rincon VI-VIII.1989, 10m P. Hanson, MT]	Golfo Dulce, 10m, 3km S Rincón, Puntarenas Prov., Costa Rica	8.685	-83.4881	Google Earth	Costa Rica	Puntarenas			derived from GEOnet	Jun-1989 - Aug-1989			Hanson, P. (Paul)	Malaise trap			2015	Paratype	Animalia	Arthropoda	Hexapoda	Hymenoptera	Platygastridae	Phanuromyia	odo				http://hol.osu.edu/spmInfo.html?id=OSUC%20550236	2016-12-19T13:00:14Z
urn:lsid:biosci.ohio-state.edu:osuc_occurrences:OSUC__555799	en	PreservedSpecimen	OSUC 555799	urn:lsid:biosci.ohio-state.edu:osuc_names:389324	Phanuromyia odo	female	adult		1	Canadian National Collection of Insects, Ottawa, Canada (CNCI)	Insects	[FRENCH GUIANA: Montagne des Chevaux, 43°43'0.01"N 52°25'0.12"W, 4-XII-2011 MT, S.E.A.G via Y. Braet]	Montagne des Chevaux, 04°43'23"N 52°24'46"W, Cayenne Arrond., French Guiana	4.7231	-52.4128	Label	French Guiana	Cayenne				4 December 2011	2011-12-04		Braet, Y. (Yves)	Malaise trap		Nesheim, K. C. (Katherine C.)	2015	Paratype	Animalia	Arthropoda	Hexapoda	Hymenoptera	Platygastridae	Phanuromyia	odo				http://hol.osu.edu/spmInfo.html?id=OSUC%20555799	2016-12-19T13:00:14Z
urn:lsid:biosci.ohio-state.edu:osuc_occurrences:OSUC__550076	en	PreservedSpecimen	OSUC 550076	urn:lsid:biosci.ohio-state.edu:osuc_names:389324	Phanuromyia odo	female	adult		1	Canadian National Collection of Insects, Ottawa, Canada (CNCI)	Insects	[BRASIL: São Paulo St., São Carlos, Canchin Farm, 4-6.I.1996 sweeping, M. Sharkey]	São Carlos, Canchin Farm, SP, Brazil	-22.0167	-47.9	GEOnet	Brazil	São Paulo				4 January 1996 - 6 January 1996	1996-01-04/1996-01-06		Sharkey, M. (Michael)	sweeping		Nesheim, K. C. (Katherine C.)	2015	Paratype	Animalia	Arthropoda	Hexapoda	Hymenoptera	Platygastridae	Phanuromyia	odo				http://hol.osu.edu/spmInfo.html?id=OSUC%20550076	2016-12-19T13:00:14Z
urn:lsid:biosci.ohio-state.edu:osuc_occurrences:OSUC__164001	en	PreservedSpecimen	OSUC 164001	urn:lsid:biosci.ohio-state.edu:osuc_names:389324	Phanuromyia odo	female	adult		1	Canadian National Collection of Insects, Ottawa, Canada (CNCI)	Insects	[COSTA RICA: Cartago Turrialba, CATIE 9°53'N 83°39'W; 27.II.2002 J.S. Noyes]	Turrialba, 09°53'N 83°39'W, Centro Agronomo Tropical de Investigation y Enseñanza (CATIE), Cartago Prov., Costa Rica	9.8833	-83.65	label	Costa Rica	Cartago				27 February 2002	2002-02-27		Noyes, J. S. (John S.)	none specified		Nesheim, K. C. (Katherine C.)	2015	Paratype	Animalia	Arthropoda	Hexapoda	Hymenoptera	Platygastridae	Phanuromyia	odo				http://hol.osu.edu/spmInfo.html?id=OSUC%20164001	2016-12-19T13:00:14Z
urn:lsid:biosci.ohio-state.edu:osuc_occurrences:OSUC__550085	en	PreservedSpecimen	OSUC 550085	urn:lsid:biosci.ohio-state.edu:osuc_names:389324	Phanuromyia odo	female	adult		1	Canadian National Collection of Insects, Ottawa, Canada (CNCI)	Insects	[COSTA RICA: Limón Reserva Biol. Hitoy Cerere, 9°'40'N 83°02' 21.ii.2006,100m,J.Noyes]	Hitoy-Cerere Biological Reserve, 09°40'N 83°02'W, 100m, Limón Prov., Costa Rica	9.6667	-83.0333	label	Costa Rica	Limón				21 February 2006	2006-02-21		Noyes, J.	none specified		Nesheim, K. C. (Katherine C.)	2015	Paratype	Animalia	Arthropoda	Hexapoda	Hymenoptera	Platygastridae	Phanuromyia	odo				http://hol.osu.edu/spmInfo.html?id=OSUC%20550085	2016-12-19T13:00:14Z
urn:lsid:biosci.ohio-state.edu:osuc_occurrences:OSUC__149352	en	PreservedSpecimen	OSUC 149352	urn:lsid:biosci.ohio-state.edu:osuc_names:389324	Phanuromyia odo	female	adult		1	Canadian National Collection of Insects, Ottawa, Canada (CNCI)	Insects	pelex (MS) [BELIZE: Cajo District Las Cuevas Res. Station 16°46'N 85°59'W,550m III-IV.1999, C. Minty, MT]	Las Cuevas Research Station, 16°46'N 85°59'W, 550m, Cayo Dist., Belize	16.7667	-88.9833	label	Belize	Cayo				Mar-1999 - Apr-1999			Minty, C.	Malaise trap		Masner, L. (Lubomír)	2015	Paratype	Animalia	Arthropoda	Hexapoda	Hymenoptera	Platygastridae	Phanuromyia	odo				http://hol.osu.edu/spmInfo.html?id=OSUC%20149352	2016-12-19T13:00:14Z
urn:lsid:biosci.ohio-state.edu:osuc_occurrences:OSUC__149354	en	PreservedSpecimen	OSUC 149354	urn:lsid:biosci.ohio-state.edu:osuc_names:389324	Phanuromyia odo	female	adult		1	Canadian National Collection of Insects, Ottawa, Canada (CNCI)	Insects	pelex (MS) [BOLIVIA:Santa Cruz, 5 km SSE.Buena Vista,440m 17°29.925'S 63°39.128'W 6-15.xii.2003, S.& J. Peck, forest, FIT]	5km SSE Buena Vista, 17°29.925'S 63°39.128'W, 440m, forest, Santa Cruz Dept., Bolivia	-17.4988	-63.6522	label	Bolivia	Santa Cruz				6 December 2003 - 15 December 2003	2003-12-06/2003-12-15		Peck, S. (Stuart) & Peck, J. (Jarmila)	flight intercept trap		Masner, L. (Lubomír)	2015	Paratype	Animalia	Arthropoda	Hexapoda	Hymenoptera	Platygastridae	Phanuromyia	odo				http://hol.osu.edu/spmInfo.html?id=OSUC%20149354	2016-12-19T13:00:14Z
urn:lsid:biosci.ohio-state.edu:osuc_occurrences:OSUC__149342	en	PreservedSpecimen	OSUC 149342	urn:lsid:biosci.ohio-state.edu:osuc_names:389324	Phanuromyia odo	female	adult		1	Canadian National Collection of Insects, Ottawa, Canada (CNCI)	Insects	pelex (MS) [BRAZIL, Para, Jacaracanga; _.XII.68; M. Alvarenga]	Jacareacanga, PA, Brazil	-6.2667	-57.65	GEOnet	Brazil	Pará				Dec-1968			Alvarenga, M. (Moacir)	none specified		Masner, L. (Lubomír)	2015	Paratype	Animalia	Arthropoda	Hexapoda	Hymenoptera	Platygastridae	Phanuromyia	odo				http://hol.osu.edu/spmInfo.html?id=OSUC%20149342	2016-12-19T13:00:14Z
urn:lsid:biosci.ohio-state.edu:osuc_occurrences:OSUC__149345	en	PreservedSpecimen	OSUC 149345	urn:lsid:biosci.ohio-state.edu:osuc_names:389324	Phanuromyia odo	female	adult		1	Canadian National Collection of Insects, Ottawa, Canada (CNCI)	Insects	pelex (MS) [BRAZIL, Represa Rio Grande, Guanabara; I.68; M. Alvarenga]	Rio Grande Dam, RJ, Brazil	-22.7431	-43.1328	GEOnet	Brazil	Rio de Janeiro			Guanabara merged into Rio de Janeiro St.	Jan-1968			Alvarenga, M. (Moacir)	none specified		Masner, L. (Lubomír)	2015	Paratype	Animalia	Arthropoda	Hexapoda	Hymenoptera	Platygastridae	Phanuromyia	odo				http://hol.osu.edu/spmInfo.html?id=OSUC%20149345	2016-12-19T13:00:14Z
urn:lsid:biosci.ohio-state.edu:osuc_occurrences:OSUC__149341	en	PreservedSpecimen	OSUC 149341	urn:lsid:biosci.ohio-state.edu:osuc_names:389324	Phanuromyia odo	female	adult		1	Canadian National Collection of Insects, Ottawa, Canada (CNCI)	Insects	pelex (MS) [BRAZIL: Rondonia: Faz. Rancho Grande 62kmS Ariquemes 12-22.XI.1991 E.M. Fisher]	Rancho Grande Farm, 62km S Ariquemes, RO, Brazil	-10.3	-62.8833	other label	Brazil	Rondônia				12 November 1991 - 22 November 1991	1991-11-12/1991-11-22		Fisher, E. M. (Eric M.)	none specified		Masner, L. (Lubomír)	2015	Paratype	Animalia	Arthropoda	Hexapoda	Hymenoptera	Platygastridae	Phanuromyia	odo				http://hol.osu.edu/spmInfo.html?id=OSUC%20149341	2016-12-19T13:00:14Z
urn:lsid:biosci.ohio-state.edu:osuc_occurrences:OSUC__149337	en	PreservedSpecimen	OSUC 149337	urn:lsid:biosci.ohio-state.edu:osuc_names:389324	Phanuromyia odo	female	adult		1	Canadian National Collection of Insects, Ottawa, Canada (CNCI)	Insects	pelex (MS) [C.R.: Puntarenas Golfo Dolce,24km W Piedras Blancas VI-VIII.1989, 200m Hanson & Gauld]	Golfo Dulce, 200m, 24km W Piedras Blancas, Puntarenas Prov., Costa Rica	8.7594	-83.4011	Google Earth	Costa Rica	Puntarenas			derived from GEOnet	Jun-1989 - Aug-1989			Hanson & Gauld	none specified		Masner, L. (Lubomír)	2015	Paratype	Animalia	Arthropoda	Hexapoda	Hymenoptera	Platygastridae	Phanuromyia	odo				http://hol.osu.edu/spmInfo.html?id=OSUC%20149337	2016-12-19T13:00:14Z
urn:lsid:biosci.ohio-state.edu:osuc_occurrences:OSUC__149350	en	PreservedSpecimen	OSUC 149350	urn:lsid:biosci.ohio-state.edu:osuc_names:389324	Phanuromyia odo	female	adult		1	Canadian National Collection of Insects, Ottawa, Canada (CNCI)	Insects	pelex (MS) [COSTA RICA 80/104 Prov. Cartago Turrialba, CATIE JB Woolley XI-10-1980]	Turrialba, Centro Agronomo Tropical de Investigation y Enseñanza (CATIE), Cartago Prov., Costa Rica	9.9	-83.6833	GEOnet	Costa Rica	Cartago				10 November 1980	1980-11-10		Woolley, J. B. (James B.)	none specified		Masner, L. (Lubomír)	2015	Paratype	Animalia	Arthropoda	Hexapoda	Hymenoptera	Platygastridae	Phanuromyia	odo				http://hol.osu.edu/spmInfo.html?id=OSUC%20149350	2016-12-19T13:00:14Z
urn:lsid:biosci.ohio-state.edu:osuc_occurrences:OSUC__149357	en	PreservedSpecimen	OSUC 149357	urn:lsid:biosci.ohio-state.edu:osuc_names:389324	Phanuromyia odo	female	adult		1	Canadian National Collection of Insects, Ottawa, Canada (CNCI)	Insects	pelex (MS) [COSTA RICA: Cartago Turrialba, CATIE 9°53'N 83°39'W, 27.II.2002, J.S. Noyes]	Turrialba, 09°53'N 83°39'W, Centro Agronomo Tropical de Investigation y Enseñanza (CATIE), Cartago Prov., Costa Rica	9.8833	-83.65	label	Costa Rica	Cartago				27 February 2002	2002-02-27		Noyes, J. S. (John S.)	none specified		Masner, L. (Lubomír)	2015	Paratype	Animalia	Arthropoda	Hexapoda	Hymenoptera	Platygastridae	Phanuromyia	odo				http://hol.osu.edu/spmInfo.html?id=OSUC%20149357	2016-12-19T13:00:14Z
urn:lsid:biosci.ohio-state.edu:osuc_occurrences:OSUC__149333	en	PreservedSpecimen	OSUC 149333	urn:lsid:biosci.ohio-state.edu:osuc_names:389324	Phanuromyia odo	female	adult		1	Canadian National Collection of Insects, Ottawa, Canada (CNCI)	Insects	pelex (MS) [COSTA RICA: Guan GCA, Est. Maritza 9-24.II.1996 J.S. Noyes, MT/YPT]	Maritza Biological Station, Guanacaste Conservation Area (GCA), Guanacaste Prov., Costa Rica	10.9333	-85.45	GEOnet	Costa Rica	Guanacaste				9 February 1996 - 24 February 1996	1996-02-09/1996-02-24		Noyes, J. S. (John S.)	malaise trap/yellow pan trap		Masner, L. (Lubomír)	2015	Paratype	Animalia	Arthropoda	Hexapoda	Hymenoptera	Platygastridae	Phanuromyia	odo				http://hol.osu.edu/spmInfo.html?id=OSUC%20149333	2016-12-19T13:00:14Z
urn:lsid:biosci.ohio-state.edu:osuc_occurrences:OSUC__149353	en	PreservedSpecimen	OSUC 149353	urn:lsid:biosci.ohio-state.edu:osuc_names:389324	Phanuromyia odo	female	adult		1	Canadian National Collection of Insects, Ottawa, Canada (CNCI)	Insects	pelex (MS) [COSTA RICA: Limón 5.5 kmSE PuertoViejo Hotel Punta Cocles 27.ii-1.iii.1991 J.S. Noyes, MT]	Punta Cocles Hotel, 5.5km SE Puerto Viejo, Limón Prov., Costa Rica	9.645	-82.7203	Google Earth	Costa Rica	Limón			derived from GEOnet	27 February 1991 - 1 March 1991	1991-02-27/1991-03-01		Noyes, J. S. (John S.)	Malaise trap		Masner, L. (Lubomír)	2015	Paratype	Animalia	Arthropoda	Hexapoda	Hymenoptera	Platygastridae	Phanuromyia	odo				http://hol.osu.edu/spmInfo.html?id=OSUC%20149353	2016-12-19T13:00:14Z
urn:lsid:biosci.ohio-state.edu:osuc_occurrences:OSUC__149356	en	PreservedSpecimen	OSUC 149356	urn:lsid:biosci.ohio-state.edu:osuc_names:389324	Phanuromyia odo	female	adult		1	Canadian National Collection of Insects, Ottawa, Canada (CNCI)	Insects	pelex (MS) [COSTA RICA: Punt. Parque Nac.Corcovado Los Patos, 8°33'N 83°30'W,200m, 1-9.III.2000, J.S. Noyes]	Corcovado National Park, 08°33'N 83°30W, 200m, Los Patos, Puntarenas Prov., Costa Rica	8.55	-83.5	label	Costa Rica	Puntarenas				1 March 2000 - 9 March 2000	2000-03-01/2000-03-09		Noyes, J. S. (John S.)	none specified		Masner, L. (Lubomír)	2015	Paratype	Animalia	Arthropoda	Hexapoda	Hymenoptera	Platygastridae	Phanuromyia	odo				http://hol.osu.edu/spmInfo.html?id=OSUC%20149356	2016-12-19T13:00:14Z
urn:lsid:biosci.ohio-state.edu:osuc_occurrences:OSUC__149330	en	PreservedSpecimen	OSUC 149330	urn:lsid:biosci.ohio-state.edu:osuc_names:389324	Phanuromyia odo	female	adult		1	Canadian National Collection of Insects, Ottawa, Canada (CNCI)	Insects	pelex (MS) [COSTA RICA: Punt. R.F. Golfo Dulce 3kmSW Rincon, 10m XII.89-III.1990 P. Hanson]	Golfo Dulce Forest Reserve, 10m, 3km SW Rincón, Puntarenas Prov., Costa Rica	8.6833	-83.4833	collector	Costa Rica	Puntarenas				Dec-1989 - Mar-1990			Hanson, P. (Paul)	none specified		Masner, L. (Lubomír)	2015	Paratype	Animalia	Arthropoda	Hexapoda	Hymenoptera	Platygastridae	Phanuromyia	odo				http://hol.osu.edu/spmInfo.html?id=OSUC%20149330	2016-12-19T13:00:14Z
urn:lsid:biosci.ohio-state.edu:osuc_occurrences:OSUC__149329	en	PreservedSpecimen	OSUC 149329	urn:lsid:biosci.ohio-state.edu:osuc_names:389324	Phanuromyia odo	female	adult		1	Canadian National Collection of Insects, Ottawa, Canada (CNCI)	Insects	pelex (MS) [COSTA RICA: Punt. Rd. to Rincon, 24km W of Pan.Amer.Hwy, 200m; II-III.1989; P. Hanson, I. Gauld]	24km W Pan-American Highway, 200m, road to Rincón, Puntarenas Prov., Costa Rica	8.7647	-83.3772	Google Earth	Costa Rica	Puntarenas			derived from map & WWW	Feb-1989 - Mar-1989			Hanson, P. (Paul) & Gauld, I. D. (Ian David)	none specified		Masner, L. (Lubomír)	2015	Paratype	Animalia	Arthropoda	Hexapoda	Hymenoptera	Platygastridae	Phanuromyia	odo				http://hol.osu.edu/spmInfo.html?id=OSUC%20149329	2016-12-19T13:00:14Z
urn:lsid:biosci.ohio-state.edu:osuc_occurrences:OSUC__149355	en	PreservedSpecimen	OSUC 149355	urn:lsid:biosci.ohio-state.edu:osuc_names:389324	Phanuromyia odo	female	adult		1	Canadian National Collection of Insects, Ottawa, Canada (CNCI)	Insects	pelex (MS) [COSTA RICA:Heredia Estac. Biol.La Selva 75m, 10°26'N 84°01'W 27-28.II.2003, J. S. Noyes, sweeping]	La Selva Biological Station, 10°26'N 84°01'W, 75m, Heredia Prov., Costa Rica	10.4333	-84.0167	label	Costa Rica	Heredia				27 February 2003 - 28 February 2003	2003-02-27/2003-02-28		Noyes, J. S. (John S.)	sweeping		Masner, L. (Lubomír)	2015	Paratype	Animalia	Arthropoda	Hexapoda	Hymenoptera	Platygastridae	Phanuromyia	odo				http://hol.osu.edu/spmInfo.html?id=OSUC%20149355	2016-12-19T13:00:14Z
urn:lsid:biosci.ohio-state.edu:osuc_occurrences:OSUC__149335	en	PreservedSpecimen	OSUC 149335	urn:lsid:biosci.ohio-state.edu:osuc_names:389324	Phanuromyia odo	female	adult		1	Canadian National Collection of Insects, Ottawa, Canada (CNCI)	Insects	pelex (MS) [COSTA RICA:Heredia La Selva Biol. Station 1-8.V.1989 B.V. Brown, MT]	La Selva Biological Station, Heredia Prov., Costa Rica	10.43	-84.0047	Google Earth	Costa Rica	Heredia			derived from GEOnet & WWW	1 May 1989 - 8 May 1989	1989-05-01/1989-05-08		Brown, B. V. (Brian Victor)	Malaise trap		Masner, L. (Lubomír)	2015	Holotype	Animalia	Arthropoda	Hexapoda	Hymenoptera	Platygastridae	Phanuromyia	odo				http://hol.osu.edu/spmInfo.html?id=OSUC%20149335	2016-12-19T13:00:14Z
urn:lsid:biosci.ohio-state.edu:osuc_occurrences:OSUC__149336	en	PreservedSpecimen	OSUC 149336	urn:lsid:biosci.ohio-state.edu:osuc_names:389324	Phanuromyia odo	female	adult		1	Canadian National Collection of Insects, Ottawa, Canada (CNCI)	Insects	pelex (MS) [COSTA RICA:Heredia LaSelva Biol.Sta. 3kmS Puerto Viejo 15.III.1994 J. Longino MT]	La Selva Biological Station, 3km S Puerto Viejo, Heredia Prov., Costa Rica	10.4239	-84.0203	Google Earth	Costa Rica	Heredia			derived from GEOnet & WWW	15 March 1994	1994-03-15		Longino, J.	Malaise trap		Masner, L. (Lubomír)	2015	Paratype	Animalia	Arthropoda	Hexapoda	Hymenoptera	Platygastridae	Phanuromyia	odo				http://hol.osu.edu/spmInfo.html?id=OSUC%20149336	2016-12-19T13:00:14Z
urn:lsid:biosci.ohio-state.edu:osuc_occurrences:OSUC__149331	en	PreservedSpecimen	OSUC 149331	urn:lsid:biosci.ohio-state.edu:osuc_names:389324	Phanuromyia odo	female	adult		1	Canadian National Collection of Insects, Ottawa, Canada (CNCI)	Insects	pelex (MS) [COSTA RICA:Heredia Puerto Viejo OTS LaSelva 100m IV.1991 P. Hanson MT]	La Selva Biological Station, 100m, Organization for Tropical Studies (OTS), Puerto Viejo, Heredia Prov., Costa Rica	10.4236	-84.0192	Google Earth	Costa Rica	Heredia			La Selva does not extend into Puerto Viejo; derived from GEOnet & WWW	Apr-1991			Hanson, P. (Paul)	Malaise trap		Masner, L. (Lubomír)	2015	Paratype	Animalia	Arthropoda	Hexapoda	Hymenoptera	Platygastridae	Phanuromyia	odo				http://hol.osu.edu/spmInfo.html?id=OSUC%20149331	2016-12-19T13:00:14Z
urn:lsid:biosci.ohio-state.edu:osuc_occurrences:OSUC__149334	en	PreservedSpecimen	OSUC 149334	urn:lsid:biosci.ohio-state.edu:osuc_names:389324	Phanuromyia odo	female	adult		1	Canadian National Collection of Insects, Ottawa, Canada (CNCI)	Insects	pelex (MS) [CR: Alajuela Peñas Blancas 5.III.88 MT Eladio Cruz]	Peñas Blancas, Alajuela Prov., Costa Rica	10.0667	-84.6167	GEOnet	Costa Rica	Alajuela				5 March 1988	1988-03-05		Cruz, E. (Eladio)	Malaise trap		Masner, L. (Lubomír)	2015	Paratype	Animalia	Arthropoda	Hexapoda	Hymenoptera	Platygastridae	Phanuromyia	odo				http://hol.osu.edu/spmInfo.html?id=OSUC%20149334	2016-12-19T13:00:14Z
urn:lsid:biosci.ohio-state.edu:osuc_occurrences:OSUC__149348	en	PreservedSpecimen	OSUC 149348	urn:lsid:biosci.ohio-state.edu:osuc_names:389324	Phanuromyia odo	female	adult		1	Canadian National Collection of Insects, Ottawa, Canada (CNCI)	Insects	pelex (MS) [CR:Puntarenas Golfito, MT 6-27-1976 M. Wasbauer]	Golfito, Puntarenas Prov., Costa Rica	8.65	-83.15	GEOnet	Costa Rica	Puntarenas				27 June 1976	1976-06-27		Wasbauer, M.	Malaise trap		Masner, L. (Lubomír)	2015	Paratype	Animalia	Arthropoda	Hexapoda	Hymenoptera	Platygastridae	Phanuromyia	odo				http://hol.osu.edu/spmInfo.html?id=OSUC%20149348	2016-12-19T13:00:14Z
urn:lsid:biosci.ohio-state.edu:osuc_occurrences:OSUC__149351	en	PreservedSpecimen	OSUC 149351	urn:lsid:biosci.ohio-state.edu:osuc_names:389324	Phanuromyia odo	female	adult		1	Canadian National Collection of Insects, Ottawa, Canada (CNCI)	Insects	pelex (MS) [ECUADOR: Napo, Reserva Ethnica Waorani, 220m 1km S. Onkone Gare Camp Oct 1994,00°39'10"S 76°26'W T.L. Erwin, canopy fogging]	Waorani Ethnic Reserve, 00°39'10"S 76°26'W, 220m, canopy, 1km S Onkone Gare Camp, Napo Prov., Ecuador	-0.6528	-76.4333	label	Ecuador	Napo				Oct-1994			Erwin, T. L. (Terry L.)	fogging		Masner, L. (Lubomír)	2015	Paratype	Animalia	Arthropoda	Hexapoda	Hymenoptera	Platygastridae	Phanuromyia	odo				http://hol.osu.edu/spmInfo.html?id=OSUC%20149351	2016-12-19T13:00:14Z
urn:lsid:biosci.ohio-state.edu:osuc_occurrences:OSUC__149338	en	PreservedSpecimen	OSUC 149338	urn:lsid:biosci.ohio-state.edu:osuc_names:389324	Phanuromyia odo	female	adult		1	Canadian National Collection of Insects, Ottawa, Canada (CNCI)	Insects	pelex (MS) [ECUADOR: Napo, Rio Tuputini, Yasuní Station, 300m; 2-5.VI.1995; S.A. Cameron]	Yasuní Scientific Research Station (YSRS), 300m, Tiputini River, Orellana Prov., Ecuador	-0.6713	-77.4005	WWW	Ecuador	Orellana			Orellana was split from Napo Prov.; coords. from http://www.biologia.puce.edu.ec/natura.php?c=226&inPMAIN=2	2 June 1995 - 5 June 1995	1995-06-02/1995-06-05		Cameron, S. A. (Sydney A.)	none specified		Masner, L. (Lubomír)	2015	Paratype	Animalia	Arthropoda	Hexapoda	Hymenoptera	Platygastridae	Phanuromyia	odo				http://hol.osu.edu/spmInfo.html?id=OSUC%20149338	2016-12-19T13:00:14Z
urn:lsid:biosci.ohio-state.edu:osuc_occurrences:OSUC__149343	en	PreservedSpecimen	OSUC 149343	urn:lsid:biosci.ohio-state.edu:osuc_names:389324	Phanuromyia odo	female	adult		1	Canadian National Collection of Insects, Ottawa, Canada (CNCI)	Insects	pelex (MS) [ECUADOR: Pich. RioPalenqueSta. 2-31.III.1996 200mP. Hibbs, FIT]	Río Palenque Biological Station, 200m, Los Ríos Prov., Ecuador	-0.5833	-79.3667	literature	Ecuador	Los Ríos			locality is in Los Ríos not Pichincha Prov.	2 March 1996 - 31 March 1996	1996-03-02/1996-03-31		Hibbs, P. (Peter)	flight intercept trap		Masner, L. (Lubomír)	2015	Paratype	Animalia	Arthropoda	Hexapoda	Hymenoptera	Platygastridae	Phanuromyia	odo				http://hol.osu.edu/spmInfo.html?id=OSUC%20149343	2016-12-19T13:00:14Z
urn:lsid:biosci.ohio-state.edu:osuc_occurrences:OSUC__149347	en	PreservedSpecimen	OSUC 149347	urn:lsid:biosci.ohio-state.edu:osuc_names:389324	Phanuromyia odo	male	adult		1	Canadian National Collection of Insects, Ottawa, Canada (CNCI)	Insects	pelex (MS) [ECUADOR: Pich. Tinalandia 800m Feb. 2, 1983 s.s. L. Masner] [♂ ♂]	Tinalandia, 800m, Santo Domingo de los Tsáchilas Prov., Ecuador	-0.3167	-78.9833	Google Earth	Ecuador	Santo Domingo de los Tsáchilas			Santo Domingo de los Tsáchilas split from Pichincha Prov.; derived from GEOnet	2 February 1983	1983-02-02		Masner, L. (Lubomír)	screen sweeping		Masner, L. (Lubomír)	2015	Paratype	Animalia	Arthropoda	Hexapoda	Hymenoptera	Platygastridae	Phanuromyia	odo				http://hol.osu.edu/spmInfo.html?id=OSUC%20149347	2016-12-19T13:00:14Z
urn:lsid:biosci.ohio-state.edu:osuc_occurrences:OSUC__149344	en	PreservedSpecimen	OSUC 149344	urn:lsid:biosci.ohio-state.edu:osuc_names:389324	Phanuromyia odo	female	adult		1	Canadian National Collection of Insects, Ottawa, Canada (CNCI)	Insects	pelex (MS) [ECUADOR: Pich. Tinalandia 800m Feb. 2, 1983; s.s. L. Masner]	Tinalandia, 800m, Santo Domingo de los Tsáchilas Prov., Ecuador	-0.3167	-78.9833	Google Earth	Ecuador	Santo Domingo de los Tsáchilas			Santo Domingo de los Tsáchilas split from Pichincha Prov.; derived from GEOnet	2 February 1983	1983-02-02		Masner, L. (Lubomír)	screen sweeping		Masner, L. (Lubomír)	2015	Paratype	Animalia	Arthropoda	Hexapoda	Hymenoptera	Platygastridae	Phanuromyia	odo				http://hol.osu.edu/spmInfo.html?id=OSUC%20149344	2016-12-19T13:00:14Z
urn:lsid:biosci.ohio-state.edu:osuc_occurrences:OSUC__149339	en	PreservedSpecimen	OSUC 149339	urn:lsid:biosci.ohio-state.edu:osuc_names:389324	Phanuromyia odo	female	adult		1	Canadian National Collection of Insects, Ottawa, Canada (CNCI)	Insects	pelex (MS) [ECUADOR: Sucumbios, Rio Napo, Sacha Lodge 0°05'S 76°05'W, V.1994, P.Hibbs, MT]	Sacha Lodge, 00°05'S 76°05'W, 270m, Napo River, Sucumbíos Prov., Ecuador	-0.4706	-76.4597	other label	Ecuador	Sucumbíos			The coords. 00°05'S 76°05'W are incorrect	May-1994			Hibbs, P. (Peter)	Malaise trap		Masner, L. (Lubomír)	2015	Paratype	Animalia	Arthropoda	Hexapoda	Hymenoptera	Platygastridae	Phanuromyia	odo				http://hol.osu.edu/spmInfo.html?id=OSUC%20149339	2016-12-19T13:00:14Z
urn:lsid:biosci.ohio-state.edu:osuc_occurrences:OSUC__149340	en	PreservedSpecimen	OSUC 149340	urn:lsid:biosci.ohio-state.edu:osuc_names:389324	Phanuromyia odo	female	adult		1	Canadian National Collection of Insects, Ottawa, Canada (CNCI)	Insects	pelex (MS) [ECUADOR:Sucumbios Sacha Lodge, 270m 0°30'S&76°30'W 4-14.III.1994 Peter Hibbs MT]	Sacha Lodge, 00°30'S 76°30'W, 270m, Sucumbíos Prov., Ecuador	-0.4706	-76.4597	other label	Ecuador	Sucumbíos			The coords. 00°30'S 76°30'W are inaccurate	4 March 1994 - 14 March 1994	1994-03-04/1994-03-14		Hibbs, P. (Peter)	Malaise trap		Masner, L. (Lubomír)	2015	Paratype	Animalia	Arthropoda	Hexapoda	Hymenoptera	Platygastridae	Phanuromyia	odo				http://hol.osu.edu/spmInfo.html?id=OSUC%20149340	2016-12-19T13:00:14Z
urn:lsid:biosci.ohio-state.edu:osuc_occurrences:OSUC__149346	en	PreservedSpecimen	OSUC 149346	urn:lsid:biosci.ohio-state.edu:osuc_names:389324	Phanuromyia odo	female	adult		1	Canadian National Collection of Insects, Ottawa, Canada (CNCI)	Insects	pelex (MS) [MEX.: Ver., 33km NE Catemaco, 160m, Los Tuxtlas Biol. Sta.; 1.VII-1.VIII.83]	Tuxtlas Research Station, 160m, 33km NE Catemaco, VER, Mexico	18.6494	-95.1414	Google Earth	Mexico	Veracruz			derived from GEOnet	1 July 1983 - 1 August 1983	1983-07-01/1983-08-01			none specified		Masner, L. (Lubomír)	2015	Paratype	Animalia	Arthropoda	Hexapoda	Hymenoptera	Platygastridae	Phanuromyia	odo				http://hol.osu.edu/spmInfo.html?id=OSUC%20149346	2016-12-19T13:00:14Z
urn:lsid:biosci.ohio-state.edu:osuc_occurrences:OSUC__149349	en	PreservedSpecimen	OSUC 149349	urn:lsid:biosci.ohio-state.edu:osuc_names:389324	Phanuromyia odo	female	adult		1	Canadian National Collection of Insects, Ottawa, Canada (CNCI)	Insects	pelex (MS) [VEN: Zulia El Tucuço 16.IV.1981 E.E. Grissell] [primary rain forest]	El Tucuço, Zulia, Venezuela	9.8333	-72.8667	GEOnet	Venezuela	Zulia				16 April 1981	1981-04-16		Grissell, E. E. (Eric E.)	none specified		Masner, L. (Lubomír)	2015	Paratype	Animalia	Arthropoda	Hexapoda	Hymenoptera	Platygastridae	Phanuromyia	odo				http://hol.osu.edu/spmInfo.html?id=OSUC%20149349	2016-12-19T13:00:14Z
urn:lsid:biosci.ohio-state.edu:osuc_occurrences:OSUC__149332	en	PreservedSpecimen	OSUC 149332	urn:lsid:biosci.ohio-state.edu:osuc_names:389324	Phanuromyia odo	female	adult		1	Canadian National Collection of Insects, Ottawa, Canada (CNCI)	Insects	pelex (MS) [VENEZUELA: Aragua, Parque Nac. H. Pittier, La Trilla, 200m; 11-14.IV.1994; L. Masner; V94- ; s.s.]	La Trilla, 200m, V94-, Henri Pittier N.P., Aragua St., Venezuela	10.3889	-67.7461	GEOnet	Venezuela	Aragua				11 April 1994 - 14 April 1994	1994-04-11/1994-04-14		Masner, L. (Lubomír)	screen sweeping		Masner, L. (Lubomír)	2015	Paratype	Animalia	Arthropoda	Hexapoda	Hymenoptera	Platygastridae	Phanuromyia	odo				http://hol.osu.edu/spmInfo.html?id=OSUC%20149332	2016-12-19T13:00:14Z
urn:lsid:biosci.ohio-state.edu:osuc_occurrences:OSUC__550122	en	PreservedSpecimen	OSUC 550122	urn:lsid:biosci.ohio-state.edu:osuc_names:389324	Phanuromyia odo	female	adult		1	Canadian National Collection of Insects, Ottawa, Canada (CNCI)	Insects	[BOLIVIA:Santa Cruz, 5 km SSE.Buena Vista,440m 17°29.925'S 63°39.128'W 15-24.xii.2003, S.&J. Peck, forest, FIT]	5km SSE Buena Vista, 17°29.925'S 63°39.128'W, 440m, forest, Santa Cruz Dept., Bolivia	-17.4988	-63.6522	label	Bolivia	Santa Cruz				15 December 2003 - 24 December 2003	2003-12-15/2003-12-24		Peck, S. (Stuart) & Peck, J. (Jarmila)	flight intercept trap			2015	Paratype	Animalia	Arthropoda	Hexapoda	Hymenoptera	Platygastridae	Phanuromyia	odo		forest		http://hol.osu.edu/spmInfo.html?id=OSUC%20550122	2016-12-19T13:00:14Z
urn:lsid:biosci.ohio-state.edu:osuc_occurrences:OSUC__550123	en	PreservedSpecimen	OSUC 550123	urn:lsid:biosci.ohio-state.edu:osuc_names:389324	Phanuromyia odo	female	adult		1	Canadian National Collection of Insects, Ottawa, Canada (CNCI)	Insects	[COSTA RICA: Heredia Estac. Biol.La Selva 75m, 10°26'N 84°01'W 27-28.II.2003, J.S. Noyes, sweeping]	La Selva Biological Station, 10°26'N 84°01'W, 75m, Heredia Prov., Costa Rica	10.4333	-84.0167	label	Costa Rica	Heredia				27 February 2003 - 28 February 2003	2003-02-27/2003-02-28		Noyes, J. S. (John S.)	sweeping			2015	Paratype	Animalia	Arthropoda	Hexapoda	Hymenoptera	Platygastridae	Phanuromyia	odo				http://hol.osu.edu/spmInfo.html?id=OSUC%20550123	2016-12-19T13:00:14Z
urn:lsid:biosci.ohio-state.edu:osuc_occurrences:OSUC__550124	en	PreservedSpecimen	OSUC 550124	urn:lsid:biosci.ohio-state.edu:osuc_names:389324	Phanuromyia odo	female	adult		1	Canadian National Collection of Insects, Ottawa, Canada (CNCI)	Insects	[COSTA RICA: Heredia Est. Biol. La Selva, 75m 10°26'N 84°01'W,28.II-1.III.2002, J.S. Noyes]	La Selva Biological Station, 10°26'N 84°01'W, 75m, Heredia Prov., Costa Rica	10.4333	-84.0167	label	Costa Rica	Heredia				28 February 2002 - 1 March 2002	2002-02-28/2002-03-01		Noyes, J. S. (John S.)	none specified			2015	Paratype	Animalia	Arthropoda	Hexapoda	Hymenoptera	Platygastridae	Phanuromyia	odo				http://hol.osu.edu/spmInfo.html?id=OSUC%20550124	2016-12-19T13:00:14Z
urn:lsid:biosci.ohio-state.edu:osuc_occurrences:OSUC__550125	en	PreservedSpecimen	OSUC 550125	urn:lsid:biosci.ohio-state.edu:osuc_names:389324	Phanuromyia odo	female	adult		1	Canadian National Collection of Insects, Ottawa, Canada (CNCI)	Insects	[COSTA RICA: Her. Est. Biol. La Selva 10°26'N, 84°01'W 75m, 27-28.II.2003 J.S. Noyes, sweep]	La Selva Biological Station, 10°26'N 84°01'W, 75m, Heredia Prov., Costa Rica	10.4333	-84.0167	label	Costa Rica	Heredia				27 February 2003 - 28 February 2003	2003-02-27/2003-02-28		Noyes, J. S. (John S.)	sweeping			2015	Paratype	Animalia	Arthropoda	Hexapoda	Hymenoptera	Platygastridae	Phanuromyia	odo				http://hol.osu.edu/spmInfo.html?id=OSUC%20550125	2016-12-19T13:00:14Z
urn:lsid:biosci.ohio-state.edu:osuc_occurrences:OSUC__550126	en	PreservedSpecimen	OSUC 550126	urn:lsid:biosci.ohio-state.edu:osuc_names:389324	Phanuromyia odo	female	adult		1	Canadian National Collection of Insects, Ottawa, Canada (CNCI)	Insects	[COSTA RICA:Heredia LaSelva Biol.Sta. 10.X.1994,FOT21 P.Hanson]	La Selva Biological Station, Heredia Prov., Costa Rica	10.43	-84.0047	Google Earth	Costa Rica	Heredia			derived from GEOnet & WWW	10 October 1994	1994-10-10		Hanson, P. (Paul)	none specified			2015	Paratype	Animalia	Arthropoda	Hexapoda	Hymenoptera	Platygastridae	Phanuromyia	odo				http://hol.osu.edu/spmInfo.html?id=OSUC%20550126	2016-12-19T13:00:14Z
urn:lsid:biosci.ohio-state.edu:osuc_occurrences:OSUC__550127	en	PreservedSpecimen	OSUC 550127	urn:lsid:biosci.ohio-state.edu:osuc_names:389324	Phanuromyia odo	female	adult		1	Canadian National Collection of Insects, Ottawa, Canada (CNCI)	Insects	[BOLIVIA:Santa Cruz, 5 km SSE.Buena Vista,440m 17°29.925'S 63°39.128'W 24-31.xii.2003, S.&J. Peck, forest,FIT]	5km SSE Buena Vista, 17°29.925'S 63°39.128'W, 440m, forest, Santa Cruz Dept., Bolivia	-17.4988	-63.6522	label	Bolivia	Santa Cruz				24 December 2003 - 31 December 2003	2003-12-24/2003-12-31		Peck, S. (Stuart) & Peck, J. (Jarmila)	flight intercept trap			2015	Paratype	Animalia	Arthropoda	Hexapoda	Hymenoptera	Platygastridae	Phanuromyia	odo		forest		http://hol.osu.edu/spmInfo.html?id=OSUC%20550127	2016-12-19T13:00:14Z
urn:lsid:biosci.ohio-state.edu:osuc_occurrences:OSUC__550128	en	PreservedSpecimen	OSUC 550128	urn:lsid:biosci.ohio-state.edu:osuc_names:389324	Phanuromyia odo	female	adult		1	Canadian National Collection of Insects, Ottawa, Canada (CNCI)	Insects	[BOLIVIA:Santa Cruz, 5 km SSE.Buena Vista,440m 17°29.925'S 63°39.128'W 6-15.xii.2003, S.&J. Peck, forest, FIT]	5km SSE Buena Vista, 17°29.925'S 63°39.128'W, 440m, forest, Santa Cruz Dept., Bolivia	-17.4988	-63.6522	label	Bolivia	Santa Cruz				6 December 2003 - 15 December 2003	2003-12-06/2003-12-15		Peck, S. (Stuart) & Peck, J. (Jarmila)	flight intercept trap			2015	Paratype	Animalia	Arthropoda	Hexapoda	Hymenoptera	Platygastridae	Phanuromyia	odo		forest		http://hol.osu.edu/spmInfo.html?id=OSUC%20550128	2016-12-19T13:00:14Z
urn:lsid:biosci.ohio-state.edu:osuc_occurrences:OSUC__550129	en	PreservedSpecimen	OSUC 550129	urn:lsid:biosci.ohio-state.edu:osuc_names:389324	Phanuromyia odo	female	adult		1	Canadian National Collection of Insects, Ottawa, Canada (CNCI)	Insects	[COSTA RICA:Heredia LaSelva Biol.Sta. 10.X.1994,FOT21 P.Hanson]	La Selva Biological Station, Heredia Prov., Costa Rica	10.43	-84.0047	Google Earth	Costa Rica	Heredia			derived from GEOnet & WWW	10 October 1994	1994-10-10		Hanson, P. (Paul)	none specified			2015	Paratype	Animalia	Arthropoda	Hexapoda	Hymenoptera	Platygastridae	Phanuromyia	odo				http://hol.osu.edu/spmInfo.html?id=OSUC%20550129	2016-12-19T13:00:14Z
urn:lsid:biosci.ohio-state.edu:osuc_occurrences:OSUC__550130	en	PreservedSpecimen	OSUC 550130	urn:lsid:biosci.ohio-state.edu:osuc_names:389324	Phanuromyia odo	female	adult		1	Canadian National Collection of Insects, Ottawa, Canada (CNCI)	Insects	[COSTA RICA:Heredia LaSelva Biol.Sta. 2.XI.1994,FOT21 P.Hanson]	La Selva Biological Station, Heredia Prov., Costa Rica	10.43	-84.0047	Google Earth	Costa Rica	Heredia			derived from GEOnet & WWW	2 November 1994	1994-11-02		Hanson, P. (Paul)	none specified			2015	Paratype	Animalia	Arthropoda	Hexapoda	Hymenoptera	Platygastridae	Phanuromyia	odo				http://hol.osu.edu/spmInfo.html?id=OSUC%20550130	2016-12-19T13:00:14Z
urn:lsid:biosci.ohio-state.edu:osuc_occurrences:OSUC__550131	en	PreservedSpecimen	OSUC 550131	urn:lsid:biosci.ohio-state.edu:osuc_names:389324	Phanuromyia odo	female	adult		1	Canadian National Collection of Insects, Ottawa, Canada (CNCI)	Insects	[COSTARICA(sic!):Heredia La Selva Biol. Station 10°26'N 84°01'W 27-28.ii.2001 J.S.Noyes]	La Selva Biological Station, 10°20'N 84°01'W, Heredia Prov., Costa Rica	10.3333	-84.0167	label	Costa Rica	Heredia				27 February 2001 - 28 February 2001	2001-02-27/2001-02-28		Noyes, J. S. (John S.)	none specified			2015	Paratype	Animalia	Arthropoda	Hexapoda	Hymenoptera	Platygastridae	Phanuromyia	odo				http://hol.osu.edu/spmInfo.html?id=OSUC%20550131	2016-12-19T13:00:14Z
urn:lsid:biosci.ohio-state.edu:osuc_occurrences:OSUC__550132	en	PreservedSpecimen	OSUC 550132	urn:lsid:biosci.ohio-state.edu:osuc_names:389324	Phanuromyia odo	female	adult		1	Canadian National Collection of Insects, Ottawa, Canada (CNCI)	Insects	[COSTARICA(sic!):Heredia La Selva Biol. Station 10°26'N 84°01'W 27-28.ii.2001 J.S.Noyes]	La Selva Biological Station, 10°20'N 84°01'W, Heredia Prov., Costa Rica	10.3333	-84.0167	label	Costa Rica	Heredia				27 February 2001 - 28 February 2001	2001-02-27/2001-02-28		Noyes, J. S. (John S.)	none specified			2015	Paratype	Animalia	Arthropoda	Hexapoda	Hymenoptera	Platygastridae	Phanuromyia	odo				http://hol.osu.edu/spmInfo.html?id=OSUC%20550132	2016-12-19T13:00:14Z
urn:lsid:biosci.ohio-state.edu:osuc_occurrences:OSUC__550133	en	PreservedSpecimen	OSUC 550133	urn:lsid:biosci.ohio-state.edu:osuc_names:389324	Phanuromyia odo	female	adult		1	Canadian National Collection of Insects, Ottawa, Canada (CNCI)	Insects	[COSTA RICA:Punt. R.F.Golfo Dulce,200m 24kmW Piedras Blancas VI.1991.P.Hanson]	Golfo Dulce Forest Reserve, 200m, 24km W Piedras Blancas, Puntarenas Prov., Costa Rica	8.7667	-83.2833	collector	Costa Rica	Puntarenas				Jun-1991			Hanson, P. (Paul)	none specified			2015	Paratype	Animalia	Arthropoda	Hexapoda	Hymenoptera	Platygastridae	Phanuromyia	odo				http://hol.osu.edu/spmInfo.html?id=OSUC%20550133	2016-12-19T13:00:14Z
urn:lsid:biosci.ohio-state.edu:osuc_occurrences:OSUC__550134	en	PreservedSpecimen	OSUC 550134	urn:lsid:biosci.ohio-state.edu:osuc_names:389324	Phanuromyia odo	female	adult		1	Canadian National Collection of Insects, Ottawa, Canada (CNCI)	Insects	[ECUADOR:Sucumbios Sacha Lodge, 270m 0°30'S & 76°30'W 21-31.X.1994 Peter Hibbs, MT]	Sacha Lodge, 00°30'S 76°30'W, 270m, Sucumbíos Prov., Ecuador	-0.4706	-76.4597	other label	Ecuador	Sucumbíos			The coords. 00°30'S 76°30'W are inaccurate	21 October 1994 - 31 October 1994	1994-10-21/1994-10-31		Hibbs, P. (Peter)	Malaise trap			2015	Paratype	Animalia	Arthropoda	Hexapoda	Hymenoptera	Platygastridae	Phanuromyia	odo				http://hol.osu.edu/spmInfo.html?id=OSUC%20550134	2016-12-19T13:00:14Z
urn:lsid:biosci.ohio-state.edu:osuc_occurrences:OSUC__550135	en	PreservedSpecimen	OSUC 550135	urn:lsid:biosci.ohio-state.edu:osuc_names:389324	Phanuromyia odo	female	adult		1	Canadian National Collection of Insects, Ottawa, Canada (CNCI)	Insects	[COSTA RICA: Puntarenas Golfo Dolce 10Km W Piedras Blancas 100m VI-VIII.1989 P. Hanson]	Golfo Dulce Forest Reserve, 100m, 10km W Piedras Blancas, Puntarenas Prov., Costa Rica	8.75	-83.3	collector	Costa Rica	Puntarenas				Jun-1989 - Aug-1989			Hanson, P. (Paul)	none specified			2015	Paratype	Animalia	Arthropoda	Hexapoda	Hymenoptera	Platygastridae	Phanuromyia	odo				http://hol.osu.edu/spmInfo.html?id=OSUC%20550135	2016-12-19T13:00:14Z
urn:lsid:biosci.ohio-state.edu:osuc_occurrences:OSUC__550136	en	PreservedSpecimen	OSUC 550136	urn:lsid:biosci.ohio-state.edu:osuc_names:389324	Phanuromyia odo	female	adult		1	Canadian National Collection of Insects, Ottawa, Canada (CNCI)	Insects	[ECUADOR: Sucumbios, Rio Napo, Sacha Lodge 0°05'S 76°05'W, 270m, MT 25.VII-3.VIII.94 P.Hibbs]	Sacha Lodge, 00°05'S 76°05'W, 270m, Napo River, Sucumbíos Prov., Ecuador	-0.4706	-76.4597	other label	Ecuador	Sucumbíos			The coords. 00°05'S 76°05'W are incorrect	25 July 1994 - 3 August 1994	1994-07-25/1994-08-03		Hibbs, P. (Peter)	Malaise trap			2015	Paratype	Animalia	Arthropoda	Hexapoda	Hymenoptera	Platygastridae	Phanuromyia	odo				http://hol.osu.edu/spmInfo.html?id=OSUC%20550136	2016-12-19T13:00:14Z
urn:lsid:biosci.ohio-state.edu:osuc_occurrences:OSUC__550137	en	PreservedSpecimen	OSUC 550137	urn:lsid:biosci.ohio-state.edu:osuc_names:389324	Phanuromyia odo	female	adult		1	Canadian National Collection of Insects, Ottawa, Canada (CNCI)	Insects	[ECUADOR:Sucumbios Napo Riv. Sacha Lodge 05°S;76°05'W; 270m 4-14.V.1994 P.H.Hibbs,MT]	Sacha Lodge, 00°05'S 76°05'W, 270m, Napo River, Sucumbíos Prov., Ecuador	-0.4706	-76.4597	other label	Ecuador	Sucumbíos			The coords. 00°05'S 76°05'W are incorrect	4 May 1994 - 14 May 1994	1994-05-04/1994-05-14		Hibbs, P. H. (Peter H.)	Malaise trap			2015	Paratype	Animalia	Arthropoda	Hexapoda	Hymenoptera	Platygastridae	Phanuromyia	odo				http://hol.osu.edu/spmInfo.html?id=OSUC%20550137	2016-12-19T13:00:14Z
urn:lsid:biosci.ohio-state.edu:osuc_occurrences:OSUC__550138	en	PreservedSpecimen	OSUC 550138	urn:lsid:biosci.ohio-state.edu:osuc_names:389324	Phanuromyia odo	female	adult		1	Canadian National Collection of Insects, Ottawa, Canada (CNCI)	Insects	[ECUADOR:Sucumbios Sacha Lodge, 270m 0°30'S & 76°30'W 1-14.III.1994 Peter Hibbs, MT]	Sacha Lodge, 00°30'S 76°30'W, 270m, Napo River, Sucumbíos Prov., Ecuador	-0.4706	-76.4597	other label	Ecuador	Sucumbíos			The coords. 00°30'S 76°30'W are inaccurate	1 March 1994 - 14 March 1994	1994-03-01/1994-03-14		Hibbs, P. (Peter)	Malaise trap			2015	Paratype	Animalia	Arthropoda	Hexapoda	Hymenoptera	Platygastridae	Phanuromyia	odo				http://hol.osu.edu/spmInfo.html?id=OSUC%20550138	2016-12-19T13:00:14Z
urn:lsid:biosci.ohio-state.edu:osuc_occurrences:OSUC__550139	en	PreservedSpecimen	OSUC 550139	urn:lsid:biosci.ohio-state.edu:osuc_names:389324	Phanuromyia odo	female	adult		1	Canadian National Collection of Insects, Ottawa, Canada (CNCI)	Insects	[ECUADOR:Sucumbios Sacha Lodge, 270m 0°30'S & 76°30'W 1-14.III.1994 Peter Hibbs, MT]	Sacha Lodge, 00°30'S 76°30'W, 270m, Napo River, Sucumbíos Prov., Ecuador	-0.4706	-76.4597	other label	Ecuador	Sucumbíos			The coords. 00°30'S 76°30'W are inaccurate	1 March 1994 - 14 March 1994	1994-03-01/1994-03-14		Hibbs, P. (Peter)	Malaise trap			2015	Paratype	Animalia	Arthropoda	Hexapoda	Hymenoptera	Platygastridae	Phanuromyia	odo				http://hol.osu.edu/spmInfo.html?id=OSUC%20550139	2016-12-19T13:00:14Z
urn:lsid:biosci.ohio-state.edu:osuc_occurrences:OSUC__550140	en	PreservedSpecimen	OSUC 550140	urn:lsid:biosci.ohio-state.edu:osuc_names:389324	Phanuromyia odo	female	adult		1	Canadian National Collection of Insects, Ottawa, Canada (CNCI)	Insects	[ECUADOR:Sucumbios Sacha Lodge, 270m 0°30'S&76°30'W 3-13.IV 1994 Peter Hibbs MT]	Sacha Lodge, 00°30'S 76°30'W, 270m, Napo River, Sucumbíos Prov., Ecuador	-0.4706	-76.4597	other label	Ecuador	Sucumbíos			The coords. 00°30'S 76°30'W are inaccurate	3 April 1994 - 13 April 1994	1994-04-03/1994-04-13		Hibbs, P. (Peter)	Malaise trap			2015	Paratype	Animalia	Arthropoda	Hexapoda	Hymenoptera	Platygastridae	Phanuromyia	odo				http://hol.osu.edu/spmInfo.html?id=OSUC%20550140	2016-12-19T13:00:14Z
urn:lsid:biosci.ohio-state.edu:osuc_occurrences:OSUC__550141	en	PreservedSpecimen	OSUC 550141	urn:lsid:biosci.ohio-state.edu:osuc_names:389324	Phanuromyia odo	female	adult		1	Canadian National Collection of Insects, Ottawa, Canada (CNCI)	Insects	[ECUADOR:Sucumbios Sacha Lodge, 270m 0°30'S & 76°30'W 17-25.VII 1994 Peter Hibbs, MT]	Sacha Lodge, 00°30'S 76°30'W, 270m, Napo River, Sucumbíos Prov., Ecuador	-0.4706	-76.4597	other label	Ecuador	Sucumbíos			The coords. 00°30'S 76°30'W are inaccurate	17 July 1994 - 25 July 1994	1994-07-17/1994-07-25		Hibbs, P. (Peter)	Malaise trap			2015	Paratype	Animalia	Arthropoda	Hexapoda	Hymenoptera	Platygastridae	Phanuromyia	odo				http://hol.osu.edu/spmInfo.html?id=OSUC%20550141	2016-12-19T13:00:14Z
urn:lsid:biosci.ohio-state.edu:osuc_occurrences:OSUC__550142	en	PreservedSpecimen	OSUC 550142	urn:lsid:biosci.ohio-state.edu:osuc_names:389324	Phanuromyia odo	female	adult		1	Canadian National Collection of Insects, Ottawa, Canada (CNCI)	Insects	[ECUADOR:Sucumbios Sacha Lodge, 270m 0°30'S & 76°30'W 17-25.VII 1994 Peter Hibbs, MT]	Sacha Lodge, 00°30'S 76°30'W, 270m, Napo River, Sucumbíos Prov., Ecuador	-0.4706	-76.4597	other label	Ecuador	Sucumbíos			The coords. 00°30'S 76°30'W are inaccurate	17 July 1994 - 25 July 1994	1994-07-17/1994-07-25		Hibbs, P. (Peter)	Malaise trap			2015	Paratype	Animalia	Arthropoda	Hexapoda	Hymenoptera	Platygastridae	Phanuromyia	odo				http://hol.osu.edu/spmInfo.html?id=OSUC%20550142	2016-12-19T13:00:14Z
urn:lsid:biosci.ohio-state.edu:osuc_occurrences:OSUC__550143	en	PreservedSpecimen	OSUC 550143	urn:lsid:biosci.ohio-state.edu:osuc_names:389324	Phanuromyia odo	female	adult		1	Canadian National Collection of Insects, Ottawa, Canada (CNCI)	Insects	[ECUADOR:Sucumbios,Sacha Lodge, 270m 0°30'S & 76°30'W 3-13.IV.1994 Peter Hibbs,MT]	Sacha Lodge, 00°30'S 76°30'W, 270m, Napo River, Sucumbíos Prov., Ecuador	-0.4706	-76.4597	other label	Ecuador	Sucumbíos			The coords. 00°30'S 76°30'W are inaccurate	3 April 1994 - 13 April 1994	1994-04-03/1994-04-13		Hibbs, P. (Peter)	Malaise trap			2015	Paratype	Animalia	Arthropoda	Hexapoda	Hymenoptera	Platygastridae	Phanuromyia	odo				http://hol.osu.edu/spmInfo.html?id=OSUC%20550143	2016-12-19T13:00:14Z
urn:lsid:biosci.ohio-state.edu:osuc_occurrences:OSUC__550144	en	PreservedSpecimen	OSUC 550144	urn:lsid:biosci.ohio-state.edu:osuc_names:389324	Phanuromyia odo	female	adult		1	Canadian National Collection of Insects, Ottawa, Canada (CNCI)	Insects	[ECUADOR:Sucumbios,Sacha Lodge, 270m 0°30'S & 76°30'W 3-13.IV.1994 Peter Hibbs,MT]	Sacha Lodge, 00°30'S 76°30'W, 270m, Napo River, Sucumbíos Prov., Ecuador	-0.4706	-76.4597	other label	Ecuador	Sucumbíos			The coords. 00°30'S 76°30'W are inaccurate	3 April 1994 - 13 April 1994	1994-04-03/1994-04-13		Hibbs, P. (Peter)	Malaise trap			2015	Paratype	Animalia	Arthropoda	Hexapoda	Hymenoptera	Platygastridae	Phanuromyia	odo				http://hol.osu.edu/spmInfo.html?id=OSUC%20550144	2016-12-19T13:00:14Z
urn:lsid:biosci.ohio-state.edu:osuc_occurrences:OSUC__550145	en	PreservedSpecimen	OSUC 550145	urn:lsid:biosci.ohio-state.edu:osuc_names:389324	Phanuromyia odo	female	adult		1	Canadian National Collection of Insects, Ottawa, Canada (CNCI)	Insects	[ECUADOR: Sucumbios, Rio Napo, Sacha Lodge 0°05'S 76°05'W, 270m, MT 25.VII-3.VIII.94 P.Hibbs]	Sacha Lodge, 00°05'S 76°05'W, 270m, Napo River, Sucumbíos Prov., Ecuador	-0.4706	-76.4597	other label	Ecuador	Sucumbíos			The coords. 00°05'S 76°05'W are incorrect	25 July 1994 - 3 August 1994	1994-07-25/1994-08-03		Hibbs, P. (Peter)	Malaise trap			2015	Paratype	Animalia	Arthropoda	Hexapoda	Hymenoptera	Platygastridae	Phanuromyia	odo				http://hol.osu.edu/spmInfo.html?id=OSUC%20550145	2016-12-19T13:00:14Z
urn:lsid:biosci.ohio-state.edu:osuc_occurrences:OSUC__550146	en	PreservedSpecimen	OSUC 550146	urn:lsid:biosci.ohio-state.edu:osuc_names:389324	Phanuromyia odo	female	adult		1	Canadian National Collection of Insects, Ottawa, Canada (CNCI)	Insects	[ECUADOR:Sucumbios Sacha Lodge, 270m 0°30'S&76°30'W 3-13.IV 1994 Peter Hibbs MT]	Sacha Lodge, 00°30'S 76°30'W, 270m, Napo River, Sucumbíos Prov., Ecuador	-0.4706	-76.4597	other label	Ecuador	Sucumbíos			The coords. 00°30'S 76°30'W are inaccurate	3 April 1994 - 13 April 1994	1994-04-03/1994-04-13		Hibbs, P. (Peter)	Malaise trap			2015	Paratype	Animalia	Arthropoda	Hexapoda	Hymenoptera	Platygastridae	Phanuromyia	odo				http://hol.osu.edu/spmInfo.html?id=OSUC%20550146	2016-12-19T13:00:14Z
urn:lsid:biosci.ohio-state.edu:osuc_occurrences:OSUC__550147	en	PreservedSpecimen	OSUC 550147	urn:lsid:biosci.ohio-state.edu:osuc_names:389324	Phanuromyia odo	female	adult		1	Canadian National Collection of Insects, Ottawa, Canada (CNCI)	Insects	[ECUADOR:Sucumbios Sacha Lodge,270m 0°30'S&76°30'W 12-22.II.1994 Peter Hibbs MT]	Sacha Lodge, 00°30'S 76°30'W, 270m, Napo River, Sucumbíos Prov., Ecuador	-0.4706	-76.4597	other label	Ecuador	Sucumbíos			The coords. 00°30'S 76°30'W are inaccurate	12 February 1994 - 22 February 1994	1994-02-12/1994-02-22		Hibbs, P. (Peter)	Malaise trap			2015	Paratype	Animalia	Arthropoda	Hexapoda	Hymenoptera	Platygastridae	Phanuromyia	odo				http://hol.osu.edu/spmInfo.html?id=OSUC%20550147	2016-12-19T13:00:14Z
urn:lsid:biosci.ohio-state.edu:osuc_occurrences:OSUC__550149	en	PreservedSpecimen	OSUC 550149	urn:lsid:biosci.ohio-state.edu:osuc_names:389324	Phanuromyia odo	female	adult		1	Canadian National Collection of Insects, Ottawa, Canada (CNCI)	Insects	[ECUADOR:Sucumbios Sacha Lodge,270m 0°30'S&76°30'W 4-14.III.1994 Peter Hibbs MT]	Sacha Lodge, 00°30'S 76°30'W, 270m, Napo River, Sucumbíos Prov., Ecuador	-0.4706	-76.4597	other label	Ecuador	Sucumbíos			The coords. 00°30'S 76°30'W are inaccurate	4 March 1994 - 14 March 1994	1994-03-04/1994-03-14		Hibbs, P. (Peter)	Malaise trap			2015	Paratype	Animalia	Arthropoda	Hexapoda	Hymenoptera	Platygastridae	Phanuromyia	odo				http://hol.osu.edu/spmInfo.html?id=OSUC%20550149	2016-12-19T13:00:14Z
urn:lsid:biosci.ohio-state.edu:osuc_occurrences:OSUC__550150	en	PreservedSpecimen	OSUC 550150	urn:lsid:biosci.ohio-state.edu:osuc_names:389324	Phanuromyia odo	female	adult		1	Canadian National Collection of Insects, Ottawa, Canada (CNCI)	Insects	[COSTA RICA: Heredia Est. Biol. La Selva 50m 10°26'N;84°01'W 6.III.1993 fogging]	La Selva Biological Station, 10°26'N 84°01'W, 50m, Heredia Prov., Costa Rica	10.4333	-84.0167	label	Costa Rica	Heredia				6 March 1993	1993-03-06			fogging			2015	Paratype	Animalia	Arthropoda	Hexapoda	Hymenoptera	Platygastridae	Phanuromyia	odo				http://hol.osu.edu/spmInfo.html?id=OSUC%20550150	2016-12-19T13:00:14Z
urn:lsid:biosci.ohio-state.edu:osuc_occurrences:OSUC__550151	en	PreservedSpecimen	OSUC 550151	urn:lsid:biosci.ohio-state.edu:osuc_names:389324	Phanuromyia odo	female	adult		1	Canadian National Collection of Insects, Ottawa, Canada (CNCI)	Insects	[ECUADOR:Sucumbios Sacha Lodge, 270m 0°30'S&76°30'W 3-13.VII.1994 Peter Hibbs MT]	Sacha Lodge, 00°30'S 76°30'W, 270m, Napo River, Sucumbíos Prov., Ecuador	-0.4706	-76.4597	other label	Ecuador	Sucumbíos			The coords. 00°30'S 76°30'W are inaccurate	3 July 1994 - 13 July 1994	1994-07-03/1994-07-13		Hibbs, P. (Peter)	Malaise trap			2015	Paratype	Animalia	Arthropoda	Hexapoda	Hymenoptera	Platygastridae	Phanuromyia	odo				http://hol.osu.edu/spmInfo.html?id=OSUC%20550151	2016-12-19T13:00:14Z
urn:lsid:biosci.ohio-state.edu:osuc_occurrences:OSUC__550152	en	PreservedSpecimen	OSUC 550152	urn:lsid:biosci.ohio-state.edu:osuc_names:389324	Phanuromyia odo	female	adult		1	Canadian National Collection of Insects, Ottawa, Canada (CNCI)	Insects	[ECUADOR:Sucumbios Sacha Lodge, 270m 0°30'S&76°30'W 3-13.VII.1994 Peter Hibbs MT]	Sacha Lodge, 00°30'S 76°30'W, 270m, Napo River, Sucumbíos Prov., Ecuador	-0.4706	-76.4597	other label	Ecuador	Sucumbíos			The coords. 00°30'S 76°30'W are inaccurate	3 July 1994 - 13 July 1994	1994-07-03/1994-07-13		Hibbs, P. (Peter)	Malaise trap			2015	Paratype	Animalia	Arthropoda	Hexapoda	Hymenoptera	Platygastridae	Phanuromyia	odo				http://hol.osu.edu/spmInfo.html?id=OSUC%20550152	2016-12-19T13:00:14Z
urn:lsid:biosci.ohio-state.edu:osuc_occurrences:OSUC__550153	en	PreservedSpecimen	OSUC 550153	urn:lsid:biosci.ohio-state.edu:osuc_names:389324	Phanuromyia odo	female	adult		1	Canadian National Collection of Insects, Ottawa, Canada (CNCI)	Insects	[ECUADOR:Sucumbios Sacha Lodge,270m 0°30'S&76°30'W 12-22.II.1994 Peter Hibbs MT]	Sacha Lodge, 00°30'S 76°30'W, 270m, Napo River, Sucumbíos Prov., Ecuador	-0.4706	-76.4597	other label	Ecuador	Sucumbíos			The coords. 00°30'S 76°30'W are inaccurate	12 February 1994 - 22 February 1994	1994-02-12/1994-02-22		Hibbs, P. (Peter)	Malaise trap			2015	Paratype	Animalia	Arthropoda	Hexapoda	Hymenoptera	Platygastridae	Phanuromyia	odo				http://hol.osu.edu/spmInfo.html?id=OSUC%20550153	2016-12-19T13:00:14Z
urn:lsid:biosci.ohio-state.edu:osuc_occurrences:OSUC__550154	en	PreservedSpecimen	OSUC 550154	urn:lsid:biosci.ohio-state.edu:osuc_names:389324	Phanuromyia odo	female	adult		1	Canadian National Collection of Insects, Ottawa, Canada (CNCI)	Insects	[ECUADOR:Sucumbios Sacha Lodge,270m 0°30'S&76°30'W 22.II-4.III.1994 Peter Hibbs MT]	Sacha Lodge, 00°30'S 76°30'W, 270m, Napo River, Sucumbíos Prov., Ecuador	-0.4706	-76.4597	other label	Ecuador	Sucumbíos			The coords. 00°30'S 76°30'W are inaccurate	22 February 1994 - 4 March 1994	1994-02-22/1994-03-04		Hibbs, P. (Peter)	Malaise trap			2015	Paratype	Animalia	Arthropoda	Hexapoda	Hymenoptera	Platygastridae	Phanuromyia	odo				http://hol.osu.edu/spmInfo.html?id=OSUC%20550154	2016-12-19T13:00:14Z
urn:lsid:biosci.ohio-state.edu:osuc_occurrences:OSUC__550155	en	PreservedSpecimen	OSUC 550155	urn:lsid:biosci.ohio-state.edu:osuc_names:389324	Phanuromyia odo	female	adult		1	Canadian National Collection of Insects, Ottawa, Canada (CNCI)	Insects	[ECUADOR:Sucumbios Rio Napo,Sacha Lodge 0°30'S&76°30'W 270m 27.VIII-10.IX.1995 Peter Hibbs, MT]	Sacha Lodge, 00°30'S 76°30'W, 270m, Napo River, Sucumbíos Prov., Ecuador	-0.4706	-76.4597	other label	Ecuador	Sucumbíos			The coords. 00°30'S 76°30'W are inaccurate	27 August 1995 - 10 September 1995	1995-08-27/1995-09-10		Hibbs, P. (Peter)	Malaise trap			2015	Paratype	Animalia	Arthropoda	Hexapoda	Hymenoptera	Platygastridae	Phanuromyia	odo				http://hol.osu.edu/spmInfo.html?id=OSUC%20550155	2016-12-19T13:00:14Z
urn:lsid:biosci.ohio-state.edu:osuc_occurrences:OSUC__550156	en	PreservedSpecimen	OSUC 550156	urn:lsid:biosci.ohio-state.edu:osuc_names:389324	Phanuromyia odo	female	adult		1	Canadian National Collection of Insects, Ottawa, Canada (CNCI)	Insects	[ECUADOR:Sucumbios Sacha Lodge, 270m 0°30'S & 76°30'W 21-31.X.1994 Peter Hibbs, MT]	Sacha Lodge, 00°30'S 76°30'W, 270m, Sucumbíos Prov., Ecuador	-0.4706	-76.4597	other label	Ecuador	Sucumbíos			The coords. 00°30'S 76°30'W are inaccurate	21 October 1994 - 31 October 1994	1994-10-21/1994-10-31		Hibbs, P. (Peter)	Malaise trap			2015	Paratype	Animalia	Arthropoda	Hexapoda	Hymenoptera	Platygastridae	Phanuromyia	odo				http://hol.osu.edu/spmInfo.html?id=OSUC%20550156	2016-12-19T13:00:14Z
urn:lsid:biosci.ohio-state.edu:osuc_occurrences:OSUC__550157	en	PreservedSpecimen	OSUC 550157	urn:lsid:biosci.ohio-state.edu:osuc_names:389324	Phanuromyia odo	female	adult		1	Canadian National Collection of Insects, Ottawa, Canada (CNCI)	Insects	[COSTA RICA:Punt. R.F.Golfo Dulce,200m 24kmW Piedras Blancas VI.1991.P.Hanson]	Golfo Dulce Forest Reserve, 200m, 24km W Piedras Blancas, Puntarenas Prov., Costa Rica	8.7667	-83.2833	collector	Costa Rica	Puntarenas				Jun-1991			Hanson, P. (Paul)	none specified			2015	Paratype	Animalia	Arthropoda	Hexapoda	Hymenoptera	Platygastridae	Phanuromyia	odo				http://hol.osu.edu/spmInfo.html?id=OSUC%20550157	2016-12-19T13:00:14Z
urn:lsid:biosci.ohio-state.edu:osuc_occurrences:OSUC__550158	en	PreservedSpecimen	OSUC 550158	urn:lsid:biosci.ohio-state.edu:osuc_names:389324	Phanuromyia odo	female	adult		1	Canadian National Collection of Insects, Ottawa, Canada (CNCI)	Insects	[COSTA RICA:Heredia LaSelva Biol.Sta. 12.XI.1994,FOT36 P.Hanson]	La Selva Biological Station, Heredia Prov., Costa Rica	10.43	-84.0047	Google Earth	Costa Rica	Heredia			derived from GEOnet & WWW	12 November 1994	1994-11-12		Hanson, P. (Paul)	none specified			2015	Paratype	Animalia	Arthropoda	Hexapoda	Hymenoptera	Platygastridae	Phanuromyia	odo				http://hol.osu.edu/spmInfo.html?id=OSUC%20550158	2016-12-19T13:00:14Z
urn:lsid:biosci.ohio-state.edu:osuc_occurrences:OSUC__550159	en	PreservedSpecimen	OSUC 550159	urn:lsid:biosci.ohio-state.edu:osuc_names:389324	Phanuromyia odo	female	adult		1	Canadian National Collection of Insects, Ottawa, Canada (CNCI)	Insects	[ECUADOR:Sucumbios Sacha Lodge, 270m 0°30'S & 76°30'W 3-16.X.1994 Peter Hibbs, MT]	Sacha Lodge, 00°30'S 76°30'W, 270m, Napo River, Sucumbíos Prov., Ecuador	-0.4706	-76.4597	other label	Ecuador	Sucumbíos			The coords. 00°30'S 76°30'W are inaccurate	3 October 1994 - 16 October 1994	1994-10-03/1994-10-16		Hibbs, P. (Peter)	Malaise trap			2015	Paratype	Animalia	Arthropoda	Hexapoda	Hymenoptera	Platygastridae	Phanuromyia	odo				http://hol.osu.edu/spmInfo.html?id=OSUC%20550159	2016-12-19T13:00:14Z
urn:lsid:biosci.ohio-state.edu:osuc_occurrences:OSUC__550160	en	PreservedSpecimen	OSUC 550160	urn:lsid:biosci.ohio-state.edu:osuc_names:389324	Phanuromyia odo	female	adult		1	Canadian National Collection of Insects, Ottawa, Canada (CNCI)	Insects	[ECUADOR:Sucumbios Sacha Lodge,270m 0°30'S&76°30'W 4-14.III.1994 Peter Hibbs MT]	Sacha Lodge, 00°30'S 76°30'W, 270m, Napo River, Sucumbíos Prov., Ecuador	-0.4706	-76.4597	other label	Ecuador	Sucumbíos			The coords. 00°30'S 76°30'W are inaccurate	4 March 1994 - 14 March 1994	1994-03-04/1994-03-14		Hibbs, P. (Peter)	Malaise trap			2015	Paratype	Animalia	Arthropoda	Hexapoda	Hymenoptera	Platygastridae	Phanuromyia	odo				http://hol.osu.edu/spmInfo.html?id=OSUC%20550160	2016-12-19T13:00:14Z
urn:lsid:biosci.ohio-state.edu:osuc_occurrences:OSUC__550161	en	PreservedSpecimen	OSUC 550161	urn:lsid:biosci.ohio-state.edu:osuc_names:389324	Phanuromyia odo	female	adult		1	Canadian National Collection of Insects, Ottawa, Canada (CNCI)	Insects	[TRINIDAD:W.I. 8kmN.Arima SimIsRes.Sta260m 14-24.VI.1993rainfor S&Jpeck,FIT93-48]	William Beebe Tropical Research Station (Simla), 260m, 93-48, rainforest, 8km N Arima, Trinidad Isl., Trinidad and Tobago	10.6836	-61.2833	WWW	Trinidad and Tobago				Simla is also known as William Beebe Tropical Research Station; coords. from http://www.wbtrs.org/history.html	14 June 1993 - 24 June 1993	1993-06-14/1993-06-24		Peck, S. (Stuart) & Peck, J. (Jarmila)	flight intercept trap	93-48		2015	Paratype	Animalia	Arthropoda	Hexapoda	Hymenoptera	Platygastridae	Phanuromyia	odo		rainforest		http://hol.osu.edu/spmInfo.html?id=OSUC%20550161	2016-12-19T13:00:14Z
urn:lsid:biosci.ohio-state.edu:osuc_occurrences:OSUC__550162	en	PreservedSpecimen	OSUC 550162	urn:lsid:biosci.ohio-state.edu:osuc_names:389324	Phanuromyia odo	female	adult		1	Canadian National Collection of Insects, Ottawa, Canada (CNCI)	Insects	[ECUADOR:Sucumbios Sacha Lodge, 270m 0°30'S & 76°30'W 22.II-4.III 1994 Peter Hibbs MT]	Sacha Lodge, 00°30'S 76°30'W, 270m, Napo River, Sucumbíos Prov., Ecuador	-0.4706	-76.4597	other label	Ecuador	Sucumbíos			The coords. 00°30'S 76°30'W are inaccurate	22 February 1994 - 4 March 1994	1994-02-22/1994-03-04		Hibbs, P. (Peter)	Malaise trap			2015	Paratype	Animalia	Arthropoda	Hexapoda	Hymenoptera	Platygastridae	Phanuromyia	odo				http://hol.osu.edu/spmInfo.html?id=OSUC%20550162	2016-12-19T13:00:14Z
urn:lsid:biosci.ohio-state.edu:osuc_occurrences:OSUC__550163	en	PreservedSpecimen	OSUC 550163	urn:lsid:biosci.ohio-state.edu:osuc_names:389324	Phanuromyia odo	female	adult		1	Canadian National Collection of Insects, Ottawa, Canada (CNCI)	Insects	[ECUADOR:Sucumbios Sacha Lodge 270m 0°30'S, 76°30'W 24.V-3.VI.1994 P.Hibbs, MT]	Sacha Lodge, 00°30'S 76°30'W, 270m, Napo River, Sucumbíos Prov., Ecuador	-0.4706	-76.4597	other label	Ecuador	Sucumbíos			The coords. 00°30'S 76°30'W are inaccurate	24 May 1994 - 3 June 1994	1994-05-24/1994-06-03		Hibbs, P. (Peter)	Malaise trap			2015	Paratype	Animalia	Arthropoda	Hexapoda	Hymenoptera	Platygastridae	Phanuromyia	odo				http://hol.osu.edu/spmInfo.html?id=OSUC%20550163	2016-12-19T13:00:14Z
urn:lsid:biosci.ohio-state.edu:osuc_occurrences:OSUC__550164	en	PreservedSpecimen	OSUC 550164	urn:lsid:biosci.ohio-state.edu:osuc_names:389324	Phanuromyia odo	female	adult		1	Canadian National Collection of Insects, Ottawa, Canada (CNCI)	Insects	[ECUADOR:Sucumbios,Sacha Lodge, 270m 0°30'S & 76°30'W 3-13.IV.1994 Peter Hibbs,MT]	Sacha Lodge, 00°30'S 76°30'W, 270m, Napo River, Sucumbíos Prov., Ecuador	-0.4706	-76.4597	other label	Ecuador	Sucumbíos			The coords. 00°30'S 76°30'W are inaccurate	3 April 1994 - 13 April 1994	1994-04-03/1994-04-13		Hibbs, P. (Peter)	Malaise trap			2015	Paratype	Animalia	Arthropoda	Hexapoda	Hymenoptera	Platygastridae	Phanuromyia	odo				http://hol.osu.edu/spmInfo.html?id=OSUC%20550164	2016-12-19T13:00:14Z
urn:lsid:biosci.ohio-state.edu:osuc_occurrences:OSUC__550165	en	PreservedSpecimen	OSUC 550165	urn:lsid:biosci.ohio-state.edu:osuc_names:389324	Phanuromyia odo	female	adult		1	Canadian National Collection of Insects, Ottawa, Canada (CNCI)	Insects	[ECUADOR:Sucumbios Sacha Lodge 270m 0°30'S, 76°30'W 24.V-3.VI.1994 P.Hibbs, MT]	Sacha Lodge, 00°30'S 76°30'W, 270m, Napo River, Sucumbíos Prov., Ecuador	-0.4706	-76.4597	other label	Ecuador	Sucumbíos			The coords. 00°30'S 76°30'W are inaccurate	24 May 1994 - 3 June 1994	1994-05-24/1994-06-03		Hibbs, P. (Peter)	Malaise trap			2015	Paratype	Animalia	Arthropoda	Hexapoda	Hymenoptera	Platygastridae	Phanuromyia	odo				http://hol.osu.edu/spmInfo.html?id=OSUC%20550165	2016-12-19T13:00:14Z
urn:lsid:biosci.ohio-state.edu:osuc_occurrences:OSUC__550166	en	PreservedSpecimen	OSUC 550166	urn:lsid:biosci.ohio-state.edu:osuc_names:389324	Phanuromyia odo	female	adult		1	Canadian National Collection of Insects, Ottawa, Canada (CNCI)	Insects	[ECUADOR:Sucumbios,Sacha Lodge, 270m 0°30'S & 76°30'W 3-13.IV.1994 Peter Hibbs,MT]	Sacha Lodge, 00°30'S 76°30'W, 270m, Napo River, Sucumbíos Prov., Ecuador	-0.4706	-76.4597	other label	Ecuador	Sucumbíos			The coords. 00°30'S 76°30'W are inaccurate	3 April 1994 - 13 April 1994	1994-04-03/1994-04-13		Hibbs, P. (Peter)	Malaise trap			2015	Paratype	Animalia	Arthropoda	Hexapoda	Hymenoptera	Platygastridae	Phanuromyia	odo				http://hol.osu.edu/spmInfo.html?id=OSUC%20550166	2016-12-19T13:00:14Z
urn:lsid:biosci.ohio-state.edu:osuc_occurrences:OSUC__550167	en	PreservedSpecimen	OSUC 550167	urn:lsid:biosci.ohio-state.edu:osuc_names:389324	Phanuromyia odo	female	adult		1	Canadian National Collection of Insects, Ottawa, Canada (CNCI)	Insects	[ECUADOR:Sucumbios Sacha Lodge, 270m 0°30'S & 76°30'W 22.II-4.III 1994 Peter Hibbs MT]	Sacha Lodge, 00°30'S 76°30'W, 270m, Napo River, Sucumbíos Prov., Ecuador	-0.4706	-76.4597	other label	Ecuador	Sucumbíos			The coords. 00°30'S 76°30'W are inaccurate	22 February 1994 - 4 March 1994	1994-02-22/1994-03-04		Hibbs, P. (Peter)	Malaise trap			2015	Paratype	Animalia	Arthropoda	Hexapoda	Hymenoptera	Platygastridae	Phanuromyia	odo				http://hol.osu.edu/spmInfo.html?id=OSUC%20550167	2016-12-19T13:00:14Z
urn:lsid:biosci.ohio-state.edu:osuc_occurrences:OSUC__550168	en	PreservedSpecimen	OSUC 550168	urn:lsid:biosci.ohio-state.edu:osuc_names:389324	Phanuromyia odo	female	adult		1	Canadian National Collection of Insects, Ottawa, Canada (CNCI)	Insects	[ECUADOR:Sucumbios,Sacha Lodge, 270m 0°30'S & 76°30'W 3-13.IV.1994 Peter Hibbs,MT]	Sacha Lodge, 00°30'S 76°30'W, 270m, Napo River, Sucumbíos Prov., Ecuador	-0.4706	-76.4597	other label	Ecuador	Sucumbíos			The coords. 00°30'S 76°30'W are inaccurate	3 April 1994 - 13 April 1994	1994-04-03/1994-04-13		Hibbs, P. (Peter)	Malaise trap			2015	Paratype	Animalia	Arthropoda	Hexapoda	Hymenoptera	Platygastridae	Phanuromyia	odo				http://hol.osu.edu/spmInfo.html?id=OSUC%20550168	2016-12-19T13:00:14Z
urn:lsid:biosci.ohio-state.edu:osuc_occurrences:OSUC__550169	en	PreservedSpecimen	OSUC 550169	urn:lsid:biosci.ohio-state.edu:osuc_names:389324	Phanuromyia odo	female	adult		1	Canadian National Collection of Insects, Ottawa, Canada (CNCI)	Insects	[ECUADOR:Sucumbios Napo Riv. Sacha Lodge 05°S;76°05'W; 270m 31.X-10.XI.1994 P.H. Hibbs MT]	Sacha Lodge, 00°05'S 76°05'W, 270m, Napo River, Sucumbíos Prov., Ecuador	-0.4706	-76.4597	other label	Ecuador	Sucumbíos			The coords. 00°05'S 76°05'W are incorrect	31 October 1994 - 10 November 1994	1994-10-31/1994-11-10		Hibbs, P. H. (Peter H.)	Malaise trap			2015	Paratype	Animalia	Arthropoda	Hexapoda	Hymenoptera	Platygastridae	Phanuromyia	odo				http://hol.osu.edu/spmInfo.html?id=OSUC%20550169	2016-12-19T13:00:14Z
urn:lsid:biosci.ohio-state.edu:osuc_occurrences:OSUC__550204	en	PreservedSpecimen	OSUC 550204	urn:lsid:biosci.ohio-state.edu:osuc_names:389324	Phanuromyia odo	female	adult		1	Canadian National Collection of Insects, Ottawa, Canada (CNCI)	Insects	[COSTA RICA:Puntarenas Rd to Rincon 24kmW of Pan-American Hwy, 200m III-V.1989 Hanson, Gauld]	24km W Pan-American Highway, 200m, road to Rincón, Puntarenas Prov., Costa Rica	8.7647	-83.3772	Google Earth	Costa Rica	Puntarenas			derived from map & WWW	Mar-1989 - May-1989			Hanson & Gauld	none specified			2015	Paratype	Animalia	Arthropoda	Hexapoda	Hymenoptera	Platygastridae	Phanuromyia	odo				http://hol.osu.edu/spmInfo.html?id=OSUC%20550204	2016-12-19T13:00:14Z
urn:lsid:biosci.ohio-state.edu:osuc_occurrences:OSUC__550205	en	PreservedSpecimen	OSUC 550205	urn:lsid:biosci.ohio-state.edu:osuc_names:389324	Phanuromyia odo	female	adult		1	Canadian National Collection of Insects, Ottawa, Canada (CNCI)	Insects	[COSTA RICA:Puntarenas Rd to Rincon 24kmW of Pan-American Hwy, 200m III-V.1989 Hanson, Gauld]	24km W Pan-American Highway, 200m, road to Rincón, Puntarenas Prov., Costa Rica	8.7647	-83.3772	Google Earth	Costa Rica	Puntarenas			derived from map & WWW	Mar-1989 - May-1989			Hanson & Gauld	none specified			2015	Paratype	Animalia	Arthropoda	Hexapoda	Hymenoptera	Platygastridae	Phanuromyia	odo				http://hol.osu.edu/spmInfo.html?id=OSUC%20550205	2016-12-19T13:00:14Z
urn:lsid:biosci.ohio-state.edu:osuc_occurrences:OSUC__550206	en	PreservedSpecimen	OSUC 550206	urn:lsid:biosci.ohio-state.edu:osuc_names:389324	Phanuromyia odo	female	adult		1	Canadian National Collection of Insects, Ottawa, Canada (CNCI)	Insects	[C.R.:Puntarenas Rd. to Rincon 24Km W of PanAmer.Hwy. III.V.1989, 200m Hanson & Gauld]	24km W Pan-American Highway, 200m, road to Rincón, Puntarenas Prov., Costa Rica	8.7647	-83.3772	Google Earth	Costa Rica	Puntarenas			derived from map & WWW	Mar-1989 - May-1989			Hanson & Gauld	none specified			2015	Paratype	Animalia	Arthropoda	Hexapoda	Hymenoptera	Platygastridae	Phanuromyia	odo				http://hol.osu.edu/spmInfo.html?id=OSUC%20550206	2016-12-19T13:00:14Z
urn:lsid:biosci.ohio-state.edu:osuc_occurrences:OSUC__550207	en	PreservedSpecimen	OSUC 550207	urn:lsid:biosci.ohio-state.edu:osuc_names:389324	Phanuromyia odo	female	adult		1	Canadian National Collection of Insects, Ottawa, Canada (CNCI)	Insects	[COSTA RICA:Puntarenas Rd to Rincon 24kmW of Pan-American Hwy, 200m III-V.1989 Hanson, Gauld]	24km W Pan-American Highway, 200m, road to Rincón, Puntarenas Prov., Costa Rica	8.7647	-83.3772	Google Earth	Costa Rica	Puntarenas			derived from map & WWW	Mar-1989 - May-1989			Hanson & Gauld	none specified			2015	Paratype	Animalia	Arthropoda	Hexapoda	Hymenoptera	Platygastridae	Phanuromyia	odo				http://hol.osu.edu/spmInfo.html?id=OSUC%20550207	2016-12-19T13:00:14Z
urn:lsid:biosci.ohio-state.edu:osuc_occurrences:OSUC__550208	en	PreservedSpecimen	OSUC 550208	urn:lsid:biosci.ohio-state.edu:osuc_names:389324	Phanuromyia odo	female	adult		1	Canadian National Collection of Insects, Ottawa, Canada (CNCI)	Insects	[COSTA RICA:Heredia Puerto Viejo OTS LaSelva 100m IV.1991 P.Hanson MT]	La Selva Biological Station, 100m, Organization for Tropical Studies (OTS), Puerto Viejo, Heredia Prov., Costa Rica	10.4236	-84.0192	Google Earth	Costa Rica	Heredia			La Selva does not extend into Puerto Viejo; derived from GEOnet & WWW	Jun-1991			Hanson, P. (Paul)	Malaise trap			2015	Paratype	Animalia	Arthropoda	Hexapoda	Hymenoptera	Platygastridae	Phanuromyia	odo				http://hol.osu.edu/spmInfo.html?id=OSUC%20550208	2016-12-19T13:00:14Z
urn:lsid:biosci.ohio-state.edu:osuc_occurrences:OSUC__550209	en	PreservedSpecimen	OSUC 550209	urn:lsid:biosci.ohio-state.edu:osuc_names:389324	Phanuromyia odo	female	adult		1	Canadian National Collection of Insects, Ottawa, Canada (CNCI)	Insects	[COSTA RICA:Heredia Puerto Viejo OTS LaSelva 100m IV.1991 P.Hanson MT]	La Selva Biological Station, 100m, Organization for Tropical Studies (OTS), Puerto Viejo, Heredia Prov., Costa Rica	10.4236	-84.0192	Google Earth	Costa Rica	Heredia			La Selva does not extend into Puerto Viejo; derived from GEOnet & WWW	Jun-1991			Hanson, P. (Paul)	Malaise trap			2015	Paratype	Animalia	Arthropoda	Hexapoda	Hymenoptera	Platygastridae	Phanuromyia	odo				http://hol.osu.edu/spmInfo.html?id=OSUC%20550209	2016-12-19T13:00:14Z
urn:lsid:biosci.ohio-state.edu:osuc_occurrences:OSUC__550210	en	PreservedSpecimen	OSUC 550210	urn:lsid:biosci.ohio-state.edu:osuc_names:389324	Phanuromyia odo	female	adult		1	Canadian National Collection of Insects, Ottawa, Canada (CNCI)	Insects	[C.R.:Puntarenas Rd. to Rincon 24Km W of PanAmer.Hwy. III.V.1989, 200m Hanson & Gauld]	24km W Pan-American Highway, 200m, road to Rincón, Puntarenas Prov., Costa Rica	8.7647	-83.3772	Google Earth	Costa Rica	Puntarenas			derived from map & WWW	Mar-1989 - May-1989			Hanson & Gauld	none specified			2015	Paratype	Animalia	Arthropoda	Hexapoda	Hymenoptera	Platygastridae	Phanuromyia	odo				http://hol.osu.edu/spmInfo.html?id=OSUC%20550210	2016-12-19T13:00:14Z
urn:lsid:biosci.ohio-state.edu:osuc_occurrences:OSUC__550211	en	PreservedSpecimen	OSUC 550211	urn:lsid:biosci.ohio-state.edu:osuc_names:389324	Phanuromyia odo	female	adult		1	Canadian National Collection of Insects, Ottawa, Canada (CNCI)	Insects	[C.R.:Puntarenas Golfo Dolce,24Km W Piedras Blancas VI-VIII.1989,200m Hanson & Gauld]	Golfo Dulce, 200m, 24km W Piedras Blancas, Puntarenas Prov., Costa Rica	8.7594	-83.4011	Google Earth	Costa Rica	Puntarenas			derived from GEOnet	Jun-1989 - Aug-1989			Hanson & Gauld	none specified			2015	Paratype	Animalia	Arthropoda	Hexapoda	Hymenoptera	Platygastridae	Phanuromyia	odo				http://hol.osu.edu/spmInfo.html?id=OSUC%20550211	2016-12-19T13:00:14Z
urn:lsid:biosci.ohio-state.edu:osuc_occurrences:OSUC__550212	en	PreservedSpecimen	OSUC 550212	urn:lsid:biosci.ohio-state.edu:osuc_names:389324	Phanuromyia odo	female	adult		1	Canadian National Collection of Insects, Ottawa, Canada (CNCI)	Insects	[COSTA RICA; Puntarenas Golfa Dulce, 24kmW Piedras Blancas, 200m VI-VIII.89 Hanson&Goulet]	Golfo Dulce, 200m, 24km W Piedras Blancas, Puntarenas Prov., Costa Rica	8.7594	-83.4011	Google Earth	Costa Rica	Puntarenas			derived from GEOnet	Jun-1989 - Aug-1989			Hanson & Goulet	none specified			2015	Paratype	Animalia	Arthropoda	Hexapoda	Hymenoptera	Platygastridae	Phanuromyia	odo				http://hol.osu.edu/spmInfo.html?id=OSUC%20550212	2016-12-19T13:00:14Z
urn:lsid:biosci.ohio-state.edu:osuc_occurrences:OSUC__550213	en	PreservedSpecimen	OSUC 550213	urn:lsid:biosci.ohio-state.edu:osuc_names:389324	Phanuromyia odo	female	adult		1	Canadian National Collection of Insects, Ottawa, Canada (CNCI)	Insects	[COSTA RICA: Alajuela Penas Blancas 700m VIII 1987 E. Cruz MT primary rain forest]	Peñas Blancas, 700m, primary rainforest, Alajuela Prov., Costa Rica	10.0667	-84.6167	GEOnet	Costa Rica	Alajuela				Aug-1987			Cruz, E. (Eladio)	Malaise trap			2015	Paratype	Animalia	Arthropoda	Hexapoda	Hymenoptera	Platygastridae	Phanuromyia	odo		primary rainforest		http://hol.osu.edu/spmInfo.html?id=OSUC%20550213	2016-12-19T13:00:14Z
urn:lsid:biosci.ohio-state.edu:osuc_occurrences:OSUC__550214	en	PreservedSpecimen	OSUC 550214	urn:lsid:biosci.ohio-state.edu:osuc_names:389324	Phanuromyia odo	female	adult		1	Canadian National Collection of Insects, Ottawa, Canada (CNCI)	Insects	[C.R.:Puntarenas Golfo Dolce,24Km W Piedras Blancas VI-VIII.1989,200m Hanson & Gauld]	Golfo Dulce, 200m, 24km W Piedras Blancas, Puntarenas Prov., Costa Rica	8.7594	-83.4011	Google Earth	Costa Rica	Puntarenas			derived from GEOnet	Jun-1989 - Aug-1989			Hanson & Gauld	none specified			2015	Paratype	Animalia	Arthropoda	Hexapoda	Hymenoptera	Platygastridae	Phanuromyia	odo				http://hol.osu.edu/spmInfo.html?id=OSUC%20550214	2016-12-19T13:00:14Z
urn:lsid:biosci.ohio-state.edu:osuc_occurrences:OSUC__550215	en	PreservedSpecimen	OSUC 550215	urn:lsid:biosci.ohio-state.edu:osuc_names:389324	Phanuromyia odo	female	adult		1	Canadian National Collection of Insects, Ottawa, Canada (CNCI)	Insects	[COSTA RICA:Alajuela Penas Blancas 700m April 1987 E. Cruz MT]	Peñas Blancas, 700m, Alajuela Prov., Costa Rica	10.0667	-84.6167	GEOnet	Costa Rica	Alajuela				Apr-1987			Cruz, E. (Eladio)	Malaise trap			2015	Paratype	Animalia	Arthropoda	Hexapoda	Hymenoptera	Platygastridae	Phanuromyia	odo				http://hol.osu.edu/spmInfo.html?id=OSUC%20550215	2016-12-19T13:00:14Z
urn:lsid:biosci.ohio-state.edu:osuc_occurrences:OSUC__550216	en	PreservedSpecimen	OSUC 550216	urn:lsid:biosci.ohio-state.edu:osuc_names:389324	Phanuromyia odo	female	adult		1	Canadian National Collection of Insects, Ottawa, Canada (CNCI)	Insects	[COSTA RICA:Alajuela Penas Blancas 700m May 1987 E. Cruz MT]	Peñas Blancas, 700m, Alajuela Prov., Costa Rica	10.0667	-84.6167	GEOnet	Costa Rica	Alajuela				May-1987			Cruz, E. (Eladio)	Malaise trap			2015	Paratype	Animalia	Arthropoda	Hexapoda	Hymenoptera	Platygastridae	Phanuromyia	odo				http://hol.osu.edu/spmInfo.html?id=OSUC%20550216	2016-12-19T13:00:14Z
urn:lsid:biosci.ohio-state.edu:osuc_occurrences:OSUC__550217	en	PreservedSpecimen	OSUC 550217	urn:lsid:biosci.ohio-state.edu:osuc_names:389324	Phanuromyia odo	female	adult		1	Canadian National Collection of Insects, Ottawa, Canada (CNCI)	Insects	[C. RICA:Puntarenas Golfo Dolce,24Km W Piedras Blancas 200m VI-VIII.1989 Hanson & Goulet]	Golfo Dulce, 200m, 24km W Piedras Blancas, Puntarenas Prov., Costa Rica	8.7594	-83.4011	Google Earth	Costa Rica	Puntarenas			derived from GEOnet	Jun-1989 - Aug-1989			Hanson & Goulet	none specified			2015	Paratype	Animalia	Arthropoda	Hexapoda	Hymenoptera	Platygastridae	Phanuromyia	odo				http://hol.osu.edu/spmInfo.html?id=OSUC%20550217	2016-12-19T13:00:14Z
urn:lsid:biosci.ohio-state.edu:osuc_occurrences:OSUC__550218	en	PreservedSpecimen	OSUC 550218	urn:lsid:biosci.ohio-state.edu:osuc_names:389324	Phanuromyia odo	female	adult		1	Canadian National Collection of Insects, Ottawa, Canada (CNCI)	Insects	[C. RICA:Puntarenas Golfo Dolce,24Km W Piedras Blancas 200m VI-VIII.1989 Hanson & Goulet]	Golfo Dulce, 200m, 24km W Piedras Blancas, Puntarenas Prov., Costa Rica	8.7594	-83.4011	Google Earth	Costa Rica	Puntarenas			derived from GEOnet	Jun-1989 - Aug-1989			Hanson & Goulet	none specified			2015	Paratype	Animalia	Arthropoda	Hexapoda	Hymenoptera	Platygastridae	Phanuromyia	odo				http://hol.osu.edu/spmInfo.html?id=OSUC%20550218	2016-12-19T13:00:14Z
urn:lsid:biosci.ohio-state.edu:osuc_occurrences:OSUC__550219	en	PreservedSpecimen	OSUC 550219	urn:lsid:biosci.ohio-state.edu:osuc_names:389324	Phanuromyia odo	female	adult		1	Canadian National Collection of Insects, Ottawa, Canada (CNCI)	Insects	[COSTA RICA: Puntarenas Golfo Dolce, 24km W Piedras Blancas 200m IX-X.1989 P. Hanson MT]	Golfo Dulce Forest Reserve, 200m, 24km W Piedras Blancas, Puntarenas Prov., Costa Rica	8.7667	-83.2833	collector	Costa Rica	Puntarenas				Sep-1989 - Oct-1989			Hanson, P. (Paul)	Malaise trap			2015	Paratype	Animalia	Arthropoda	Hexapoda	Hymenoptera	Platygastridae	Phanuromyia	odo				http://hol.osu.edu/spmInfo.html?id=OSUC%20550219	2016-12-19T13:00:14Z
urn:lsid:biosci.ohio-state.edu:osuc_occurrences:OSUC__550220	en	PreservedSpecimen	OSUC 550220	urn:lsid:biosci.ohio-state.edu:osuc_names:389324	Phanuromyia odo	female	adult		1	Canadian National Collection of Insects, Ottawa, Canada (CNCI)	Insects	[ECUADOR:Sucumbios Sacha Lodge,270m 0°30'S&76°30'W 22.II-4.III.1994 Peter Hibbs MT]	Sacha Lodge, 00°30'S 76°30'W, 270m, Napo River, Sucumbíos Prov., Ecuador	-0.4706	-76.4597	other label	Ecuador	Sucumbíos			The coords. 00°30'S 76°30'W are inaccurate	22 February 1994 - 4 March 1994	1994-02-22/1994-03-04		Hibbs, P. (Peter)	Malaise trap			2015	Paratype	Animalia	Arthropoda	Hexapoda	Hymenoptera	Platygastridae	Phanuromyia	odo				http://hol.osu.edu/spmInfo.html?id=OSUC%20550220	2016-12-19T13:00:14Z
urn:lsid:biosci.ohio-state.edu:osuc_occurrences:OSUC__550221	en	PreservedSpecimen	OSUC 550221	urn:lsid:biosci.ohio-state.edu:osuc_names:389324	Phanuromyia odo	female	adult		1	Canadian National Collection of Insects, Ottawa, Canada (CNCI)	Insects	[C. RICA:Puntarenas Golfo Dolce,24Km W Piedras Blancas 200m VI-VIII.1989 Hanson & Goulet]	Golfo Dulce, 200m, 24km W Piedras Blancas, Puntarenas Prov., Costa Rica	8.7594	-83.4011	Google Earth	Costa Rica	Puntarenas			derived from GEOnet	Jun-1989 - Aug-1989			Hanson & Goulet	none specified			2015	Paratype	Animalia	Arthropoda	Hexapoda	Hymenoptera	Platygastridae	Phanuromyia	odo				http://hol.osu.edu/spmInfo.html?id=OSUC%20550221	2016-12-19T13:00:14Z
urn:lsid:biosci.ohio-state.edu:osuc_occurrences:OSUC__550222	en	PreservedSpecimen	OSUC 550222	urn:lsid:biosci.ohio-state.edu:osuc_names:389324	Phanuromyia odo	female	adult		1	Canadian National Collection of Insects, Ottawa, Canada (CNCI)	Insects	[C. RICA:Puntarenas Golfo Dolce,24Km W Piedras Blancas 200m VI-VIII.1989 Hanson & Goulet]	Golfo Dulce, 200m, 24km W Piedras Blancas, Puntarenas Prov., Costa Rica	8.7594	-83.4011	Google Earth	Costa Rica	Puntarenas			derived from GEOnet	Jun-1989 - Aug-1989			Hanson & Goulet	none specified			2015	Paratype	Animalia	Arthropoda	Hexapoda	Hymenoptera	Platygastridae	Phanuromyia	odo				http://hol.osu.edu/spmInfo.html?id=OSUC%20550222	2016-12-19T13:00:14Z
urn:lsid:biosci.ohio-state.edu:osuc_occurrences:OSUC__550223	en	PreservedSpecimen	OSUC 550223	urn:lsid:biosci.ohio-state.edu:osuc_names:389324	Phanuromyia odo	female	adult		1	Canadian National Collection of Insects, Ottawa, Canada (CNCI)	Insects	[C. RICA:Puntarenas Golfo Dolce,24Km W Piedras Blancas 200m VI-VIII.1989 Hanson & Goulet]	Golfo Dulce, 200m, 24km W Piedras Blancas, Puntarenas Prov., Costa Rica	8.7594	-83.4011	Google Earth	Costa Rica	Puntarenas			derived from GEOnet	Jun-1989 - Aug-1989			Hanson & Goulet	none specified			2015	Paratype	Animalia	Arthropoda	Hexapoda	Hymenoptera	Platygastridae	Phanuromyia	odo				http://hol.osu.edu/spmInfo.html?id=OSUC%20550223	2016-12-19T13:00:14Z
urn:lsid:biosci.ohio-state.edu:osuc_occurrences:OSUC__550224	en	PreservedSpecimen	OSUC 550224	urn:lsid:biosci.ohio-state.edu:osuc_names:389324	Phanuromyia odo	female	adult		1	Canadian National Collection of Insects, Ottawa, Canada (CNCI)	Insects	[C. RICA:Puntarenas Golfo Dolce,24Km W Piedras Blancas 200m VI-VIII.1989 Hanson & Goulet]	Golfo Dulce, 200m, 24km W Piedras Blancas, Puntarenas Prov., Costa Rica	8.7594	-83.4011	Google Earth	Costa Rica	Puntarenas			derived from GEOnet	Jun-1989 - Aug-1989			Hanson & Goulet	none specified			2015	Paratype	Animalia	Arthropoda	Hexapoda	Hymenoptera	Platygastridae	Phanuromyia	odo				http://hol.osu.edu/spmInfo.html?id=OSUC%20550224	2016-12-19T13:00:14Z
urn:lsid:biosci.ohio-state.edu:osuc_occurrences:OSUC__550225	en	PreservedSpecimen	OSUC 550225	urn:lsid:biosci.ohio-state.edu:osuc_names:389324	Phanuromyia odo	female	adult		1	Canadian National Collection of Insects, Ottawa, Canada (CNCI)	Insects	[C. RICA:Puntarenas Golfo Dolce,24Km W Piedras Blancas 200m VI-VIII.1989 Hanson & Goulet]	Golfo Dulce, 200m, 24km W Piedras Blancas, Puntarenas Prov., Costa Rica	8.7594	-83.4011	Google Earth	Costa Rica	Puntarenas			derived from GEOnet	Jun-1989 - Aug-1989			Hanson & Goulet	none specified			2015	Paratype	Animalia	Arthropoda	Hexapoda	Hymenoptera	Platygastridae	Phanuromyia	odo				http://hol.osu.edu/spmInfo.html?id=OSUC%20550225	2016-12-19T13:00:14Z
urn:lsid:biosci.ohio-state.edu:osuc_occurrences:OSUC__550226	en	PreservedSpecimen	OSUC 550226	urn:lsid:biosci.ohio-state.edu:osuc_names:389324	Phanuromyia odo	female	adult		1	Canadian National Collection of Insects, Ottawa, Canada (CNCI)	Insects	[C. RICA:Puntarenas Golfo Dolce,24Km W Piedras Blancas 200m VI-VIII.1989 Hanson & Goulet]	Golfo Dulce, 200m, 24km W Piedras Blancas, Puntarenas Prov., Costa Rica	8.7594	-83.4011	Google Earth	Costa Rica	Puntarenas			derived from GEOnet	Jun-1989 - Aug-1989			Hanson & Goulet	none specified			2015	Paratype	Animalia	Arthropoda	Hexapoda	Hymenoptera	Platygastridae	Phanuromyia	odo				http://hol.osu.edu/spmInfo.html?id=OSUC%20550226	2016-12-19T13:00:14Z
urn:lsid:biosci.ohio-state.edu:osuc_occurrences:OSUC__550227	en	PreservedSpecimen	OSUC 550227	urn:lsid:biosci.ohio-state.edu:osuc_names:389324	Phanuromyia odo	female	adult		1	Canadian National Collection of Insects, Ottawa, Canada (CNCI)	Insects	[C. RICA:Puntarenas Golfo Dolce,24Km W Piedras Blancas 200m VI-VIII.1989 Hanson & Goulet]	Golfo Dulce, 200m, 24km W Piedras Blancas, Puntarenas Prov., Costa Rica	8.7594	-83.4011	Google Earth	Costa Rica	Puntarenas			derived from GEOnet	Jun-1989 - Aug-1989			Hanson & Goulet	none specified			2015	Paratype	Animalia	Arthropoda	Hexapoda	Hymenoptera	Platygastridae	Phanuromyia	odo				http://hol.osu.edu/spmInfo.html?id=OSUC%20550227	2016-12-19T13:00:14Z
urn:lsid:biosci.ohio-state.edu:osuc_occurrences:OSUC__550228	en	PreservedSpecimen	OSUC 550228	urn:lsid:biosci.ohio-state.edu:osuc_names:389324	Phanuromyia odo	female	adult		1	Canadian National Collection of Insects, Ottawa, Canada (CNCI)	Insects	[C. RICA:Puntarenas Golfo Dolce,24Km W Piedras Blancas 200m VI-VIII.1989 Hanson & Goulet]	Golfo Dulce, 200m, 24km W Piedras Blancas, Puntarenas Prov., Costa Rica	8.7594	-83.4011	Google Earth	Costa Rica	Puntarenas			derived from GEOnet	Jun-1989 - Aug-1989			Hanson & Goulet	none specified			2015	Paratype	Animalia	Arthropoda	Hexapoda	Hymenoptera	Platygastridae	Phanuromyia	odo				http://hol.osu.edu/spmInfo.html?id=OSUC%20550228	2016-12-19T13:00:14Z
urn:lsid:biosci.ohio-state.edu:osuc_occurrences:OSUC__550229	en	PreservedSpecimen	OSUC 550229	urn:lsid:biosci.ohio-state.edu:osuc_names:389324	Phanuromyia odo	female	adult		1	Canadian National Collection of Insects, Ottawa, Canada (CNCI)	Insects	[C. RICA:Puntarenas Golfo Dolce,24Km W Piedras Blancas 200m VI-VIII.1989 Hanson & Goulet]	Golfo Dulce, 200m, 24km W Piedras Blancas, Puntarenas Prov., Costa Rica	8.7594	-83.4011	Google Earth	Costa Rica	Puntarenas			derived from GEOnet	Jun-1989 - Aug-1989			Hanson & Goulet	none specified			2015	Paratype	Animalia	Arthropoda	Hexapoda	Hymenoptera	Platygastridae	Phanuromyia	odo				http://hol.osu.edu/spmInfo.html?id=OSUC%20550229	2016-12-19T13:00:14Z
urn:lsid:biosci.ohio-state.edu:osuc_occurrences:OSUC__550230	en	PreservedSpecimen	OSUC 550230	urn:lsid:biosci.ohio-state.edu:osuc_names:389324	Phanuromyia odo	female	adult		1	Canadian National Collection of Insects, Ottawa, Canada (CNCI)	Insects	[COSTA RICA:Heredia Puerto Viejo OTS LaSelva 100m IV.1991 P.Hanson MT]	La Selva Biological Station, 100m, Organization for Tropical Studies (OTS), Puerto Viejo, Heredia Prov., Costa Rica	10.4236	-84.0192	Google Earth	Costa Rica	Heredia			La Selva does not extend into Puerto Viejo; derived from GEOnet & WWW	Jun-1991			Hanson, P. (Paul)	Malaise trap			2015	Paratype	Animalia	Arthropoda	Hexapoda	Hymenoptera	Platygastridae	Phanuromyia	odo				http://hol.osu.edu/spmInfo.html?id=OSUC%20550230	2016-12-19T13:00:14Z
urn:lsid:biosci.ohio-state.edu:osuc_occurrences:OSUC__550231	en	PreservedSpecimen	OSUC 550231	urn:lsid:biosci.ohio-state.edu:osuc_names:389324	Phanuromyia odo	female	adult		1	Canadian National Collection of Insects, Ottawa, Canada (CNCI)	Insects	[C. RICA:Puntarenas Golfo Dolce,24Km W Piedras Blancas 200m VI-VIII.1989 Hanson & Goulet]	Golfo Dulce, 200m, 24km W Piedras Blancas, Puntarenas Prov., Costa Rica	8.7594	-83.4011	Google Earth	Costa Rica	Puntarenas			derived from GEOnet	Jun-1989 - Aug-1989			Hanson & Goulet	none specified			2015	Paratype	Animalia	Arthropoda	Hexapoda	Hymenoptera	Platygastridae	Phanuromyia	odo				http://hol.osu.edu/spmInfo.html?id=OSUC%20550231	2016-12-19T13:00:14Z
urn:lsid:biosci.ohio-state.edu:osuc_occurrences:OSUC__550232	en	PreservedSpecimen	OSUC 550232	urn:lsid:biosci.ohio-state.edu:osuc_names:389324	Phanuromyia odo	female	adult		1	Canadian National Collection of Insects, Ottawa, Canada (CNCI)	Insects	[BRAZIL: Rondonia: Faz. Rancho Grande 62kmS Ariquemes 12-22.xi.1991 E.M. Fisher]	Rancho Grande Farm, 62km S Ariquemes, RO, Brazil	-10.3	-62.8833	other label	Brazil	Rondônia				12 November 1991 - 22 November 1991	1991-11-12/1991-11-22		Fisher, E. M. (Eric M.)	none specified			2015	Paratype	Animalia	Arthropoda	Hexapoda	Hymenoptera	Platygastridae	Phanuromyia	odo				http://hol.osu.edu/spmInfo.html?id=OSUC%20550232	2016-12-19T13:00:14Z
urn:lsid:biosci.ohio-state.edu:osuc_occurrences:OSUC__550233	en	PreservedSpecimen	OSUC 550233	urn:lsid:biosci.ohio-state.edu:osuc_names:389324	Phanuromyia odo	female	adult		1	Canadian National Collection of Insects, Ottawa, Canada (CNCI)	Insects	[C. RICA:Puntarenas Golfo Dolce,24Km W Piedras Blancas 200m VI-VIII.1989 Hanson & Goulet]	Golfo Dulce, 200m, 24km W Piedras Blancas, Puntarenas Prov., Costa Rica	8.7594	-83.4011	Google Earth	Costa Rica	Puntarenas			derived from GEOnet	Jun-1989 - Aug-1989			Hanson & Goulet	none specified			2015	Paratype	Animalia	Arthropoda	Hexapoda	Hymenoptera	Platygastridae	Phanuromyia	odo				http://hol.osu.edu/spmInfo.html?id=OSUC%20550233	2016-12-19T13:00:14Z
urn:lsid:biosci.ohio-state.edu:osuc_occurrences:OSUC__550234	en	PreservedSpecimen	OSUC 550234	urn:lsid:biosci.ohio-state.edu:osuc_names:389324	Phanuromyia odo	female	adult		1	Canadian National Collection of Insects, Ottawa, Canada (CNCI)	Insects	[C. RICA:Puntarenas Golfo Dolce,24Km W Piedras Blancas 200m VI-VIII.1989 Hanson & Goulet]	Golfo Dulce, 200m, 24km W Piedras Blancas, Puntarenas Prov., Costa Rica	8.7594	-83.4011	Google Earth	Costa Rica	Puntarenas			derived from GEOnet	Jun-1989 - Aug-1989			Hanson & Goulet	none specified			2015	Paratype	Animalia	Arthropoda	Hexapoda	Hymenoptera	Platygastridae	Phanuromyia	odo				http://hol.osu.edu/spmInfo.html?id=OSUC%20550234	2016-12-19T13:00:14Z
urn:lsid:biosci.ohio-state.edu:osuc_occurrences:OSUC__550235	en	PreservedSpecimen	OSUC 550235	urn:lsid:biosci.ohio-state.edu:osuc_names:389324	Phanuromyia odo	female	adult		1	Canadian National Collection of Insects, Ottawa, Canada (CNCI)	Insects	[COSTA RICA: La Selva II.1991 J.Noyes MT]	La Selva Biological Station, Heredia Prov., Costa Rica	10.43	-84.0047	Google Earth	Costa Rica	Heredia			derived from GEOnet & WWW	Feb-1991			Noyes, J.	Malaise trap			2015	Paratype	Animalia	Arthropoda	Hexapoda	Hymenoptera	Platygastridae	Phanuromyia	odo				http://hol.osu.edu/spmInfo.html?id=OSUC%20550235	2016-12-19T13:00:14Z
urn:lsid:biosci.ohio-state.edu:osuc_occurrences:OSUC__550243	en	PreservedSpecimen	OSUC 550243	urn:lsid:biosci.ohio-state.edu:osuc_names:389324	Phanuromyia odo	female	adult		1	Canadian National Collection of Insects, Ottawa, Canada (CNCI)	Insects	[C.R.:Puntarenas Golfo Dolce,24Km W Piedras Blancas VI-VIII.1989,200m Hanson & Gauld]	Golfo Dulce, 200m, 24km W Piedras Blancas, Puntarenas Prov., Costa Rica	8.7594	-83.4011	Google Earth	Costa Rica	Puntarenas			derived from GEOnet	Jun-1989 - Aug-1989			Hanson & Gauld	none specified			2015	Paratype	Animalia	Arthropoda	Hexapoda	Hymenoptera	Platygastridae	Phanuromyia	odo				http://hol.osu.edu/spmInfo.html?id=OSUC%20550243	2016-12-19T13:00:14Z
urn:lsid:biosci.ohio-state.edu:osuc_occurrences:OSUC__550244	en	PreservedSpecimen	OSUC 550244	urn:lsid:biosci.ohio-state.edu:osuc_names:389324	Phanuromyia odo	female	adult		1	Canadian National Collection of Insects, Ottawa, Canada (CNCI)	Insects	[C.R.:Puntarenas Golfo Dolce,24Km W Piedras Blancas VI-VIII.1989,200m Hanson & Gauld]	Golfo Dulce, 200m, 24km W Piedras Blancas, Puntarenas Prov., Costa Rica	8.7594	-83.4011	Google Earth	Costa Rica	Puntarenas			derived from GEOnet	Jun-1989 - Aug-1989			Hanson & Gauld	none specified			2015	Paratype	Animalia	Arthropoda	Hexapoda	Hymenoptera	Platygastridae	Phanuromyia	odo				http://hol.osu.edu/spmInfo.html?id=OSUC%20550244	2016-12-19T13:00:14Z
urn:lsid:biosci.ohio-state.edu:osuc_occurrences:OSUC__550245	en	PreservedSpecimen	OSUC 550245	urn:lsid:biosci.ohio-state.edu:osuc_names:389324	Phanuromyia odo	female	adult		1	Canadian National Collection of Insects, Ottawa, Canada (CNCI)	Insects	[C.R.:Puntarenas Golfo Dolce,24Km W Piedras Blancas VI-VIII.1989,200m Hanson & Gauld]	Golfo Dulce, 200m, 24km W Piedras Blancas, Puntarenas Prov., Costa Rica	8.7594	-83.4011	Google Earth	Costa Rica	Puntarenas			derived from GEOnet	Jun-1989 - Aug-1989			Hanson & Gauld	none specified			2015	Paratype	Animalia	Arthropoda	Hexapoda	Hymenoptera	Platygastridae	Phanuromyia	odo				http://hol.osu.edu/spmInfo.html?id=OSUC%20550245	2016-12-19T13:00:14Z
urn:lsid:biosci.ohio-state.edu:osuc_occurrences:OSUC__550246	en	PreservedSpecimen	OSUC 550246	urn:lsid:biosci.ohio-state.edu:osuc_names:389324	Phanuromyia odo	female	adult		1	Canadian National Collection of Insects, Ottawa, Canada (CNCI)	Insects	[COSTA RICA: Guan. GCA, Est. Maritza 20.I-3.II.1996, 700m J.S. Noyes, MT/YPT]	Maritza Biological Station, 700m, Guanacaste Conservation Area (GCA), Guanacaste Prov., Costa Rica	10.9525	-85.4942	Google Earth	Costa Rica	Guanacaste			Derived from GEOnet	20 January 1996 - 3 February 1996	1996-01-20/1996-02-03		Noyes, J. S. (John S.)	malaise trap/yellow pan trap			2015	Paratype	Animalia	Arthropoda	Hexapoda	Hymenoptera	Platygastridae	Phanuromyia	odo				http://hol.osu.edu/spmInfo.html?id=OSUC%20550246	2016-12-19T13:00:14Z
urn:lsid:biosci.ohio-state.edu:osuc_occurrences:OSUC__550247	en	PreservedSpecimen	OSUC 550247	urn:lsid:biosci.ohio-state.edu:osuc_names:389324	Phanuromyia odo	female	adult		1	Canadian National Collection of Insects, Ottawa, Canada (CNCI)	Insects	[COSTA RICA: Guan. GCA, Est. Maritza 20.I-3.II.1996, 700m J.S. Noyes, MT/YPT]	Maritza Biological Station, 700m, Guanacaste Conservation Area (GCA), Guanacaste Prov., Costa Rica	10.9525	-85.4942	Google Earth	Costa Rica	Guanacaste			Derived from GEOnet	20 January 1996 - 3 February 1996	1996-01-20/1996-02-03		Noyes, J. S. (John S.)	malaise trap/yellow pan trap			2015	Paratype	Animalia	Arthropoda	Hexapoda	Hymenoptera	Platygastridae	Phanuromyia	odo				http://hol.osu.edu/spmInfo.html?id=OSUC%20550247	2016-12-19T13:00:14Z
urn:lsid:biosci.ohio-state.edu:osuc_occurrences:OSUC__550248	en	PreservedSpecimen	OSUC 550248	urn:lsid:biosci.ohio-state.edu:osuc_names:389324	Phanuromyia odo	female	adult		1	Canadian National Collection of Insects, Ottawa, Canada (CNCI)	Insects	[COSTA RICA: Guan. GCA, Est. Maritza 20.I-3.II.1996, 700m J.S. Noyes, MT/YPT]	Maritza Biological Station, 700m, Guanacaste Conservation Area (GCA), Guanacaste Prov., Costa Rica	10.9525	-85.4942	Google Earth	Costa Rica	Guanacaste			Derived from GEOnet	20 January 1996 - 3 February 1996	1996-01-20/1996-02-03		Noyes, J. S. (John S.)	malaise trap/yellow pan trap			2015	Paratype	Animalia	Arthropoda	Hexapoda	Hymenoptera	Platygastridae	Phanuromyia	odo				http://hol.osu.edu/spmInfo.html?id=OSUC%20550248	2016-12-19T13:00:14Z
urn:lsid:biosci.ohio-state.edu:osuc_occurrences:OSUC__550249	en	PreservedSpecimen	OSUC 550249	urn:lsid:biosci.ohio-state.edu:osuc_names:389324	Phanuromyia odo	female	adult		1	Canadian National Collection of Insects, Ottawa, Canada (CNCI)	Insects	[COSTA RICA: Guan. GCA, Est. Maritza 20.I-3.II.1996, 700m J.S. Noyes, MT/YPT]	Maritza Biological Station, 700m, Guanacaste Conservation Area (GCA), Guanacaste Prov., Costa Rica	10.9525	-85.4942	Google Earth	Costa Rica	Guanacaste			Derived from GEOnet	20 January 1996 - 3 February 1996	1996-01-20/1996-02-03		Noyes, J. S. (John S.)	malaise trap/yellow pan trap			2015	Paratype	Animalia	Arthropoda	Hexapoda	Hymenoptera	Platygastridae	Phanuromyia	odo				http://hol.osu.edu/spmInfo.html?id=OSUC%20550249	2016-12-19T13:00:14Z
urn:lsid:biosci.ohio-state.edu:osuc_occurrences:OSUC__550250	en	PreservedSpecimen	OSUC 550250	urn:lsid:biosci.ohio-state.edu:osuc_names:389324	Phanuromyia odo	female	adult		1	Canadian National Collection of Insects, Ottawa, Canada (CNCI)	Insects	[COSTA RICA:Puntarenas Rd to Rincon 24kmW of Pan-American Hwy, 200m III-V.1989 Hanson, Gauld]	24km W Pan-American Highway, 200m, road to Rincón, Puntarenas Prov., Costa Rica	8.7647	-83.3772	Google Earth	Costa Rica	Puntarenas			derived from map & WWW	Mar-1989 - May-1989			Hanson & Gauld	none specified			2015	Paratype	Animalia	Arthropoda	Hexapoda	Hymenoptera	Platygastridae	Phanuromyia	odo				http://hol.osu.edu/spmInfo.html?id=OSUC%20550250	2016-12-19T13:00:14Z
urn:lsid:biosci.ohio-state.edu:osuc_occurrences:OSUC__550251	en	PreservedSpecimen	OSUC 550251	urn:lsid:biosci.ohio-state.edu:osuc_names:389324	Phanuromyia odo	female	adult		1	Canadian National Collection of Insects, Ottawa, Canada (CNCI)	Insects	[COSTA RICA:Puntarenas Rd to Rincon 24kmW of Pan-American Hwy, 200m III-V.1989 Hanson, Gauld]	24km W Pan-American Highway, 200m, road to Rincón, Puntarenas Prov., Costa Rica	8.7647	-83.3772	Google Earth	Costa Rica	Puntarenas			derived from map & WWW	Mar-1989 - May-1989			Hanson & Gauld	none specified			2015	Paratype	Animalia	Arthropoda	Hexapoda	Hymenoptera	Platygastridae	Phanuromyia	odo				http://hol.osu.edu/spmInfo.html?id=OSUC%20550251	2016-12-19T13:00:14Z
urn:lsid:biosci.ohio-state.edu:osuc_occurrences:OSUC__550252	en	PreservedSpecimen	OSUC 550252	urn:lsid:biosci.ohio-state.edu:osuc_names:389324	Phanuromyia odo	female	adult		1	Canadian National Collection of Insects, Ottawa, Canada (CNCI)	Insects	[BELIZE: Cajo District Las Cuevas Res. Station 16°46'N 85°59'W,550m III-IV.1999,C.Minty,MT]	Las Cuevas Research Station, 16°46'N 85°59'W, 550m, Cayo Dist., Belize	16.7667	-88.9833	label	Belize	Cayo				Mar-1999 - Apr-1999			Minty, C.	Malaise trap			2015	Paratype	Animalia	Arthropoda	Hexapoda	Hymenoptera	Platygastridae	Phanuromyia	odo				http://hol.osu.edu/spmInfo.html?id=OSUC%20550252	2016-12-19T13:00:14Z
urn:lsid:biosci.ohio-state.edu:osuc_occurrences:OSUC__550253	en	PreservedSpecimen	OSUC 550253	urn:lsid:biosci.ohio-state.edu:osuc_names:389324	Phanuromyia odo	female	adult		1	Canadian National Collection of Insects, Ottawa, Canada (CNCI)	Insects	[COSTA RICA:Puntarenas Rd to Rincon 24kmW of Pan-American Hwy, 200m III-V.1989 Hanson, Gauld]	24km W Pan-American Highway, 200m, road to Rincón, Puntarenas Prov., Costa Rica	8.7647	-83.3772	Google Earth	Costa Rica	Puntarenas			derived from map & WWW	Mar-1989 - May-1989			Hanson & Gauld	none specified			2015	Paratype	Animalia	Arthropoda	Hexapoda	Hymenoptera	Platygastridae	Phanuromyia	odo				http://hol.osu.edu/spmInfo.html?id=OSUC%20550253	2016-12-19T13:00:14Z
urn:lsid:biosci.ohio-state.edu:osuc_occurrences:OSUC__550254	en	PreservedSpecimen	OSUC 550254	urn:lsid:biosci.ohio-state.edu:osuc_names:389324	Phanuromyia odo	female	adult		1	Canadian National Collection of Insects, Ottawa, Canada (CNCI)	Insects	[COSTA RICA:Heredia La Selva Biol. Sta. 21.i-3.ii.1991 J.S.Noyes, MT]	La Selva Biological Station, Heredia Prov., Costa Rica	10.43	-84.0047	Google Earth	Costa Rica	Heredia			derived from GEOnet & WWW	21 January 1991 - 3 February 1991	1991-01-21/1991-02-03		Noyes, J. S. (John S.)	Malaise trap			2015	Paratype	Animalia	Arthropoda	Hexapoda	Hymenoptera	Platygastridae	Phanuromyia	odo				http://hol.osu.edu/spmInfo.html?id=OSUC%20550254	2016-12-19T13:00:14Z
urn:lsid:biosci.ohio-state.edu:osuc_occurrences:OSUC__550255	en	PreservedSpecimen	OSUC 550255	urn:lsid:biosci.ohio-state.edu:osuc_names:389324	Phanuromyia odo	female	adult		1	Canadian National Collection of Insects, Ottawa, Canada (CNCI)	Insects	[COSTA RICA:Heredia La Selva Biol. Sta. 21.i-3.ii.1991 J.S.Noyes, MT]	La Selva Biological Station, Heredia Prov., Costa Rica	10.43	-84.0047	Google Earth	Costa Rica	Heredia			derived from GEOnet & WWW	21 January 1991 - 3 February 1991	1991-01-21/1991-02-03		Noyes, J. S. (John S.)	Malaise trap			2015	Paratype	Animalia	Arthropoda	Hexapoda	Hymenoptera	Platygastridae	Phanuromyia	odo				http://hol.osu.edu/spmInfo.html?id=OSUC%20550255	2016-12-19T13:00:14Z
urn:lsid:biosci.ohio-state.edu:osuc_occurrences:OSUC__550256	en	PreservedSpecimen	OSUC 550256	urn:lsid:biosci.ohio-state.edu:osuc_names:389324	Phanuromyia odo	female	adult		1	Canadian National Collection of Insects, Ottawa, Canada (CNCI)	Insects	[COSTA RICA:Heredia La Selva Biol. Sta. 21.i-3.ii.1991 J.S.Noyes, MT]	La Selva Biological Station, Heredia Prov., Costa Rica	10.43	-84.0047	Google Earth	Costa Rica	Heredia			derived from GEOnet & WWW	21 January 1991 - 3 February 1991	1991-01-21/1991-02-03		Noyes, J. S. (John S.)	Malaise trap			2015	Paratype	Animalia	Arthropoda	Hexapoda	Hymenoptera	Platygastridae	Phanuromyia	odo				http://hol.osu.edu/spmInfo.html?id=OSUC%20550256	2016-12-19T13:00:14Z
urn:lsid:biosci.ohio-state.edu:osuc_occurrences:OSUC__550257	en	PreservedSpecimen	OSUC 550257	urn:lsid:biosci.ohio-state.edu:osuc_names:389324	Phanuromyia odo	female	adult		1	Canadian National Collection of Insects, Ottawa, Canada (CNCI)	Insects	[COSTA RICA:Heredia La Selva Biol. Sta. 21.i-3.ii.1991 J.S.Noyes, MT]	La Selva Biological Station, Heredia Prov., Costa Rica	10.43	-84.0047	Google Earth	Costa Rica	Heredia			derived from GEOnet & WWW	21 January 1991 - 3 February 1991	1991-01-21/1991-02-03		Noyes, J. S. (John S.)	Malaise trap			2015	Paratype	Animalia	Arthropoda	Hexapoda	Hymenoptera	Platygastridae	Phanuromyia	odo				http://hol.osu.edu/spmInfo.html?id=OSUC%20550257	2016-12-19T13:00:14Z
urn:lsid:biosci.ohio-state.edu:osuc_occurrences:OSUC__550258	en	PreservedSpecimen	OSUC 550258	urn:lsid:biosci.ohio-state.edu:osuc_names:389324	Phanuromyia odo	female	adult		1	Canadian National Collection of Insects, Ottawa, Canada (CNCI)	Insects	[COSTA RICA:Heredia La Selva Biol. Sta. 21.i-3.ii.1991 J.S.Noyes, MT]	La Selva Biological Station, Heredia Prov., Costa Rica	10.43	-84.0047	Google Earth	Costa Rica	Heredia			derived from GEOnet & WWW	21 January 1991 - 3 February 1991	1991-01-21/1991-02-03		Noyes, J. S. (John S.)	Malaise trap			2015	Paratype	Animalia	Arthropoda	Hexapoda	Hymenoptera	Platygastridae	Phanuromyia	odo				http://hol.osu.edu/spmInfo.html?id=OSUC%20550258	2016-12-19T13:00:14Z
urn:lsid:biosci.ohio-state.edu:osuc_occurrences:OSUC__550259	en	PreservedSpecimen	OSUC 550259	urn:lsid:biosci.ohio-state.edu:osuc_names:389324	Phanuromyia odo	female	adult		1	Canadian National Collection of Insects, Ottawa, Canada (CNCI)	Insects	[COSTA RICA: Limón 5.5kmSE.PuertoViejo Hotel Punta Cocles 27.ii-1.iii.1991 J.S. Noyes,MT]	Punta Cocles Hotel, 5.5km SE Puerto Viejo, Limón Prov., Costa Rica	9.645	-82.7203	Google Earth	Costa Rica	Limón			derived from GEOnet	27 February 1991 - 1 March 1991	1991-02-27/1991-03-01		Noyes, J. S. (John S.)	Malaise trap			2015	Paratype	Animalia	Arthropoda	Hexapoda	Hymenoptera	Platygastridae	Phanuromyia	odo				http://hol.osu.edu/spmInfo.html?id=OSUC%20550259	2016-12-19T13:00:14Z
urn:lsid:biosci.ohio-state.edu:osuc_occurrences:OSUC__550260	en	PreservedSpecimen	OSUC 550260	urn:lsid:biosci.ohio-state.edu:osuc_names:389324	Phanuromyia odo	female	adult		1	Canadian National Collection of Insects, Ottawa, Canada (CNCI)	Insects	[COSTA RICA: Limón 5.5kmSE.PuertoViejo Hotel Punta Cocles 27.ii-1.iii.1991 J.S. Noyes,MT]	Punta Cocles Hotel, 5.5km SE Puerto Viejo, Limón Prov., Costa Rica	9.645	-82.7203	Google Earth	Costa Rica	Limón			derived from GEOnet	27 February 1991 - 1 March 1991	1991-02-27/1991-03-01		Noyes, J. S. (John S.)	Malaise trap			2015	Paratype	Animalia	Arthropoda	Hexapoda	Hymenoptera	Platygastridae	Phanuromyia	odo				http://hol.osu.edu/spmInfo.html?id=OSUC%20550260	2016-12-19T13:00:14Z
urn:lsid:biosci.ohio-state.edu:osuc_occurrences:OSUC__550261	en	PreservedSpecimen	OSUC 550261	urn:lsid:biosci.ohio-state.edu:osuc_names:389324	Phanuromyia odo	female	adult		1	Canadian National Collection of Insects, Ottawa, Canada (CNCI)	Insects	[COSTARICA(sic!):Heredia La Selva Biol. Station 10°26'N 84°01'W 27-28.ii.2001 J.S.Noyes]	La Selva Biological Station, 10°20'N 84°01'W, Heredia Prov., Costa Rica	10.3333	-84.0167	label	Costa Rica	Heredia				27 February 2001 - 28 February 2001	2001-02-27/2001-02-28		Noyes, J. S. (John S.)	none specified			2015	Paratype	Animalia	Arthropoda	Hexapoda	Hymenoptera	Platygastridae	Phanuromyia	odo				http://hol.osu.edu/spmInfo.html?id=OSUC%20550261	2016-12-19T13:00:14Z
urn:lsid:biosci.ohio-state.edu:osuc_occurrences:OSUC__550262	en	PreservedSpecimen	OSUC 550262	urn:lsid:biosci.ohio-state.edu:osuc_names:389324	Phanuromyia odo	female	adult		1	Canadian National Collection of Insects, Ottawa, Canada (CNCI)	Insects	[COSTARICA(sic!):Heredia La Selva Biol. Station 10°26'N 84°01'W 27-28.ii.2001 J.S.Noyes]	La Selva Biological Station, 10°20'N 84°01'W, Heredia Prov., Costa Rica	10.3333	-84.0167	label	Costa Rica	Heredia				27 February 2001 - 28 February 2001	2001-02-27/2001-02-28		Noyes, J. S. (John S.)	none specified			2015	Paratype	Animalia	Arthropoda	Hexapoda	Hymenoptera	Platygastridae	Phanuromyia	odo				http://hol.osu.edu/spmInfo.html?id=OSUC%20550262	2016-12-19T13:00:14Z
urn:lsid:biosci.ohio-state.edu:osuc_occurrences:OSUC__550263	en	PreservedSpecimen	OSUC 550263	urn:lsid:biosci.ohio-state.edu:osuc_names:389324	Phanuromyia odo	female	adult		1	Canadian National Collection of Insects, Ottawa, Canada (CNCI)	Insects	[COSTARICA(sic!):Heredia La Selva Biol. Station 10°26'N 84°01'W 27-28.ii.2001 J.S.Noyes]	La Selva Biological Station, 10°20'N 84°01'W, Heredia Prov., Costa Rica	10.3333	-84.0167	label	Costa Rica	Heredia				27 February 2001 - 28 February 2001	2001-02-27/2001-02-28		Noyes, J. S. (John S.)	none specified			2015	Paratype	Animalia	Arthropoda	Hexapoda	Hymenoptera	Platygastridae	Phanuromyia	odo				http://hol.osu.edu/spmInfo.html?id=OSUC%20550263	2016-12-19T13:00:14Z
urn:lsid:biosci.ohio-state.edu:osuc_occurrences:OSUC__550264	en	PreservedSpecimen	OSUC 550264	urn:lsid:biosci.ohio-state.edu:osuc_names:389324	Phanuromyia odo	female	adult		1	Canadian National Collection of Insects, Ottawa, Canada (CNCI)	Insects	[COSTA RICA: Puntarenas Corcovado Nat. Park, Los Patos, 8°33'N 83°30'W 200m, II.2000,J.Noyes]	Corcovado National Park, 08°33'N 83°30W, 200m, Los Patos, Puntarenas Prov., Costa Rica	8.55	-83.5	label	Costa Rica	Puntarenas				Feb-2000			Noyes, J.	none specified			2015	Paratype	Animalia	Arthropoda	Hexapoda	Hymenoptera	Platygastridae	Phanuromyia	odo				http://hol.osu.edu/spmInfo.html?id=OSUC%20550264	2016-12-19T13:00:14Z
urn:lsid:biosci.ohio-state.edu:osuc_occurrences:OSUC__550265	en	PreservedSpecimen	OSUC 550265	urn:lsid:biosci.ohio-state.edu:osuc_names:389324	Phanuromyia odo	female	adult		1	Canadian National Collection of Insects, Ottawa, Canada (CNCI)	Insects	[COSTA RICA: Heredia Est. Biol. La Selva, 75m 10°26'N 84°01'W,28.II-1.III.2002, J.S. Noyes]	La Selva Biological Station, 10°26'N 84°01'W, 75m, Heredia Prov., Costa Rica	10.4333	-84.0167	label	Costa Rica	Heredia				28 February 2002 - 1 March 2002	2002-02-28/2002-03-01		Noyes, J. S. (John S.)	none specified			2015	Paratype	Animalia	Arthropoda	Hexapoda	Hymenoptera	Platygastridae	Phanuromyia	odo				http://hol.osu.edu/spmInfo.html?id=OSUC%20550265	2016-12-19T13:00:14Z
urn:lsid:biosci.ohio-state.edu:osuc_occurrences:OSUC__550266	en	PreservedSpecimen	OSUC 550266	urn:lsid:biosci.ohio-state.edu:osuc_names:389324	Phanuromyia odo	female	adult		1	Canadian National Collection of Insects, Ottawa, Canada (CNCI)	Insects	[COSTA RICA: Heredia Est. Biol. La Selva, 75m 10°26'N 84°01'W,28.II-1.III.2002, J.S. Noyes]	La Selva Biological Station, 10°26'N 84°01'W, 75m, Heredia Prov., Costa Rica	10.4333	-84.0167	label	Costa Rica	Heredia				28 February 2002 - 1 March 2002	2002-02-28/2002-03-01		Noyes, J. S. (John S.)	none specified			2015	Paratype	Animalia	Arthropoda	Hexapoda	Hymenoptera	Platygastridae	Phanuromyia	odo				http://hol.osu.edu/spmInfo.html?id=OSUC%20550266	2016-12-19T13:00:14Z
urn:lsid:biosci.ohio-state.edu:osuc_occurrences:OSUC__550267	en	PreservedSpecimen	OSUC 550267	urn:lsid:biosci.ohio-state.edu:osuc_names:389324	Phanuromyia odo	female	adult		1	Canadian National Collection of Insects, Ottawa, Canada (CNCI)	Insects	[COSTA RICA: Heredia Est. Biol. La Selva, 75m 10°26'N 84°01'W,28.II-1.III.2002, J.S. Noyes]	La Selva Biological Station, 10°26'N 84°01'W, 75m, Heredia Prov., Costa Rica	10.4333	-84.0167	label	Costa Rica	Heredia				28 February 2002 - 1 March 2002	2002-02-28/2002-03-01		Noyes, J. S. (John S.)	none specified			2015	Paratype	Animalia	Arthropoda	Hexapoda	Hymenoptera	Platygastridae	Phanuromyia	odo				http://hol.osu.edu/spmInfo.html?id=OSUC%20550267	2016-12-19T13:00:14Z
urn:lsid:biosci.ohio-state.edu:osuc_occurrences:OSUC__550268	en	PreservedSpecimen	OSUC 550268	urn:lsid:biosci.ohio-state.edu:osuc_names:389324	Phanuromyia odo	female	adult		1	Canadian National Collection of Insects, Ottawa, Canada (CNCI)	Insects	[COSTA RICA: Heredia Est. Biol. La Selva, 75m 10°26'N 84°01'W,28.II-1.III.2002, J.S. Noyes]	La Selva Biological Station, 10°26'N 84°01'W, 75m, Heredia Prov., Costa Rica	10.4333	-84.0167	label	Costa Rica	Heredia				28 February 2002 - 1 March 2002	2002-02-28/2002-03-01		Noyes, J. S. (John S.)	none specified			2015	Paratype	Animalia	Arthropoda	Hexapoda	Hymenoptera	Platygastridae	Phanuromyia	odo				http://hol.osu.edu/spmInfo.html?id=OSUC%20550268	2016-12-19T13:00:14Z
urn:lsid:biosci.ohio-state.edu:osuc_occurrences:OSUC__550270	en	PreservedSpecimen	OSUC 550270	urn:lsid:biosci.ohio-state.edu:osuc_names:389324	Phanuromyia odo	male	adult		1	Canadian National Collection of Insects, Ottawa, Canada (CNCI)	Insects	[COSTA RICA: Heredia Est. Biol. La Selva, 75m 10°26'N 84°01'W,28.II-1.III.2002, J.S. Noyes]	La Selva Biological Station, 10°26'N 84°01'W, 75m, Heredia Prov., Costa Rica	10.4333	-84.0167	label	Costa Rica	Heredia				28 February 2002 - 1 March 2002	2002-02-28/2002-03-01		Noyes, J. S. (John S.)	none specified			2015	Paratype	Animalia	Arthropoda	Hexapoda	Hymenoptera	Platygastridae	Phanuromyia	odo				http://hol.osu.edu/spmInfo.html?id=OSUC%20550270	2016-12-19T13:00:14Z
urn:lsid:biosci.ohio-state.edu:osuc_occurrences:OSUC__575269	en	PreservedSpecimen	OSUC 575269	urn:lsid:biosci.ohio-state.edu:osuc_names:389324	Phanuromyia odo	female	adult		1	Canadian National Collection of Insects, Ottawa, Canada (CNCI)	Insects	[C.R.:Puntarenas Rd. to Rincon 24Km W of PanAmer.Hwy. III.V.1989, 200m Hanson & Gauld]	24km W Pan-American Highway, 200m, road to Rincón, Puntarenas Prov., Costa Rica	8.7647	-83.3772	Google Earth	Costa Rica	Puntarenas			derived from map & WWW	Mar-1989 - May-1989			Hanson & Gauld	none specified			2015	Paratype	Animalia	Arthropoda	Hexapoda	Hymenoptera	Platygastridae	Phanuromyia	odo				http://hol.osu.edu/spmInfo.html?id=OSUC%20575269	2016-12-19T13:00:14Z
urn:lsid:biosci.ohio-state.edu:osuc_occurrences:OSUC__575270	en	PreservedSpecimen	OSUC 575270	urn:lsid:biosci.ohio-state.edu:osuc_names:389324	Phanuromyia odo	female	adult		1	Canadian National Collection of Insects, Ottawa, Canada (CNCI)	Insects	[C.R.:Puntarenas Rd. to Rincon 24Km W of PanAmer.Hwy. III.V.1989, 200m Hanson & Gauld]	24km W Pan-American Highway, 200m, road to Rincón, Puntarenas Prov., Costa Rica	8.7647	-83.3772	Google Earth	Costa Rica	Puntarenas			derived from map & WWW	Mar-1989 - May-1989			Hanson & Gauld	none specified			2015	Paratype	Animalia	Arthropoda	Hexapoda	Hymenoptera	Platygastridae	Phanuromyia	odo				http://hol.osu.edu/spmInfo.html?id=OSUC%20575270	2016-12-19T13:00:14Z
urn:lsid:biosci.ohio-state.edu:osuc_occurrences:OSUC__550075	en	PreservedSpecimen	OSUC 550075	urn:lsid:biosci.ohio-state.edu:osuc_names:389324	Phanuromyia odo	female	adult		1	Canadian National Collection of Insects, Ottawa, Canada (CNCI)	Insects	[BRAZIL Represa Rio Grande Guanabara.xiii.67 M. Alvarenga]	Rio Grande Dam, RJ, Brazil	-22.7431	-43.1328	GEOnet	Brazil	Rio de Janeiro			Guanabara merged into Rio de Janeiro St.	Dec-1967			Alvarenga, M. (Moacir)	none specified		Nesheim, K. C. (Katherine C.)	2015	Paratype	Animalia	Arthropoda	Hexapoda	Hymenoptera	Platygastridae	Phanuromyia	odo				http://hol.osu.edu/spmInfo.html?id=OSUC%20550075	2016-12-19T13:00:14Z
urn:lsid:biosci.ohio-state.edu:osuc_occurrences:OSUC__550086	en	PreservedSpecimen	OSUC 550086	urn:lsid:biosci.ohio-state.edu:osuc_names:389324	Phanuromyia odo	female	adult		1	Canadian National Collection of Insects, Ottawa, Canada (CNCI)	Insects	[COSTA RICA:Puntaremas Reserva Privada Karen Morgensen, 305m 9°52'N 85°03'W 14-15.ii.2005, J.S. Noyes]	Karen Morgensen Nature Reserve, 09°52'N 84°03'W, 305m, Puntarenas Prov., Costa Rica	10.0272	-85.5222	label	Costa Rica	Puntarenas			coordinates on label are incorrect; derived from http://www.lacquaviva.com/en/karen-mogensen.html	14 February 2005 - 15 February 2005	2005-02-14/2005-02-15		Noyes, J. S. (John S.)	none specified		Nesheim, K. C. (Katherine C.)	2015	Paratype	Animalia	Arthropoda	Hexapoda	Hymenoptera	Platygastridae	Phanuromyia	odo				http://hol.osu.edu/spmInfo.html?id=OSUC%20550086	2016-12-19T13:00:14Z
urn:lsid:biosci.ohio-state.edu:osuc_occurrences:OSUC__550103	en	PreservedSpecimen	OSUC 550103	urn:lsid:biosci.ohio-state.edu:osuc_names:389324	Phanuromyia odo	female	adult		1	Canadian National Collection of Insects, Ottawa, Canada (CNCI)	Insects	[FRENCH GUIANA: Patawa, Kaw Mts. Ix.2008,J. Cerda, MT]	Kaw Mountains, Patawa, Cayenne Arrond., French Guiana	4.376	-52.2073	other label	French Guiana	Cayenne				Sep-2008			Cerda, J.	Malaise trap		Nesheim, K. C. (Katherine C.)	2015	Paratype	Animalia	Arthropoda	Hexapoda	Hymenoptera	Platygastridae	Phanuromyia	odo				http://hol.osu.edu/spmInfo.html?id=OSUC%20550103	2016-12-19T13:00:14Z
urn:lsid:biosci.ohio-state.edu:osuc_occurrences:OSUC__550237	en	PreservedSpecimen	OSUC 550237	urn:lsid:biosci.ohio-state.edu:osuc_names:389324	Phanuromyia odo	female	adult		1	Canadian National Collection of Insects, Ottawa, Canada (CNCI)	Insects	[COSTA RICA: Punt P.N. Corcovado Est. Sirena, 50m IV-VIII.1989, MT P. Hanson]	Corcovado National Park, 50m, Sirena Station, Puntarenas Prov., Costa Rica	8.4667	-83.5833	P.S. Ward	Costa Rica	Puntarenas				Apr-1989 - Aug-1989			Hanson, P. (Paul)	Malaise trap			2015	Paratype	Animalia	Arthropoda	Hexapoda	Hymenoptera	Platygastridae	Phanuromyia	odo				http://hol.osu.edu/spmInfo.html?id=OSUC%20550237	2016-12-19T13:00:14Z
urn:lsid:biosci.ohio-state.edu:osuc_occurrences:OSUC__550148	en	PreservedSpecimen	OSUC 550148	urn:lsid:biosci.ohio-state.edu:osuc_names:389324	Phanuromyia odo	female	adult		1	Canadian National Collection of Insects, Ottawa, Canada (CNCI)	Insects	[COSTA RICA:Punt. Golfo Dulce, 100m 10km W. Piedras Blancas, VI-VII 1989, P.Hanson]	Golfo Dulce Forest Reserve, 100m, 10km W Piedras Blancas, Puntarenas Prov., Costa Rica	8.75	-83.3	collector	Costa Rica	Puntarenas				Jun-1989 - Jul-1989			Hanson, P. (Paul)	none specified			2015	Paratype	Animalia	Arthropoda	Hexapoda	Hymenoptera	Platygastridae	Phanuromyia	odo				http://hol.osu.edu/spmInfo.html?id=OSUC%20550148	2016-12-19T13:00:14Z
urn:lsid:biosci.ohio-state.edu:osuc_occurrences:OSUC__151125	en	PreservedSpecimen	OSUC 151125	urn:lsid:biosci.ohio-state.edu:osuc_names:389324	Phanuromyia odo	female	adult		1	C.A. Triplehorn Insect Collection, Ohio State University, Columbus, OH (OSUC)	Insects	Telenomus galeatus group det. NF Johnson, 2005; varredura 22; [12°33'27.3"S 38°03'05"W, BRASIL: BA, Mata de São João, Res. de Sapiranga] [25.vii.2001]	Mata de São João, 12°33'27.3"S 38°03'05"W, sweeping 22, Sapiranga Reserve, BA, Brazil	-12.5576	-38.0514	label	Brazil	Bahia				25 July 2001	2001-07-25		Tavares, M. T. (Marcelo T.) et al.	sweeping		Nesheim, K. C. (Katherine C.)	2015	Paratype	Animalia	Arthropoda	Hexapoda	Hymenoptera	Platygastridae	Phanuromyia	odo				http://hol.osu.edu/spmInfo.html?id=OSUC%20151125	2016-12-19T13:00:14Z
urn:lsid:biosci.ohio-state.edu:osuc_occurrences:OSUC__550238	en	PreservedSpecimen	OSUC 550238	urn:lsid:biosci.ohio-state.edu:osuc_names:389324	Phanuromyia odo	female	adult		1	Canadian National Collection of Insects, Ottawa, Canada (CNCI)	Insects	[BRAZIL Represa Rio Grande Guanabara IX M. Alvarenga]	Rio Grande Dam, RJ, Brazil	-22.7431	-43.1328	GEOnet	Brazil	Rio de Janeiro			Guanabara merged into Rio de Janeiro St.	Nov			Alvarenga, M. (Moacir)	none specified			2015	Paratype	Animalia	Arthropoda	Hexapoda	Hymenoptera	Platygastridae	Phanuromyia	odo				http://hol.osu.edu/spmInfo.html?id=OSUC%20550238	2016-12-19T13:00:14Z
urn:lsid:biosci.ohio-state.edu:osuc_occurrences:OSUC__550239	en	PreservedSpecimen	OSUC 550239	urn:lsid:biosci.ohio-state.edu:osuc_names:389324	Phanuromyia odo	female	adult		1	Canadian National Collection of Insects, Ottawa, Canada (CNCI)	Insects	[COSTA RICA: Heredia 3kmS Puerto Viejo OTS,LaSelva 100m MT III-IV.1993 P.Hanson]	La Selva Biological Station, 100m, 3km S Puerto Viejo, Heredia Prov., Costa Rica	10.4236	-84.0192	Google Earth	Costa Rica	Heredia			derived from GEOnet & WWW	Mar-1993 - Apr-1993			Hanson, P. (Paul)	Malaise trap			2015	Paratype	Animalia	Arthropoda	Hexapoda	Hymenoptera	Platygastridae	Phanuromyia	odo				http://hol.osu.edu/spmInfo.html?id=OSUC%20550239	2016-12-19T13:00:14Z
urn:lsid:biosci.ohio-state.edu:osuc_occurrences:OSUC__550240	en	PreservedSpecimen	OSUC 550240	urn:lsid:biosci.ohio-state.edu:osuc_names:389324	Phanuromyia odo	female	adult		1	Canadian National Collection of Insects, Ottawa, Canada (CNCI)	Insects	[ECUADOR:Sucumbios Sacha Lodge, 270m 0°30'S&76°30'W 10-21.x.1994 Peter Hibbs MT]	Sacha Lodge, 00°30'S 76°30'W, 270m, Napo River, Sucumbíos Prov., Ecuador	-0.4706	-76.4597	other label	Ecuador	Sucumbíos			The coords. 00°30'S 76°30'W are inaccurate	10 October 1994 - 21 October 1994	1994-10-10/1994-10-21		Hibbs, P. (Peter)	Malaise trap			2015	Paratype	Animalia	Arthropoda	Hexapoda	Hymenoptera	Platygastridae	Phanuromyia	odo				http://hol.osu.edu/spmInfo.html?id=OSUC%20550240	2016-12-19T13:00:14Z
urn:lsid:biosci.ohio-state.edu:osuc_occurrences:OSUC__550241	en	PreservedSpecimen	OSUC 550241	urn:lsid:biosci.ohio-state.edu:osuc_names:389324	Phanuromyia odo	female	adult		1	Canadian National Collection of Insects, Ottawa, Canada (CNCI)	Insects	[COSTA RICA:Heredia OTS La Selva 30.VI.1995 MT J.Longino 03 389]	La Selva Biological Station, Organization for Tropical Studies (OTS), Heredia Prov., Costa Rica	10.43	-84.0047	Google Earth	Costa Rica	Heredia			derived from GEOnet & WWW	30 June 1995	1995-06-30		Longino, J.	Malaise trap			2015	Paratype	Animalia	Arthropoda	Hexapoda	Hymenoptera	Platygastridae	Phanuromyia	odo				http://hol.osu.edu/spmInfo.html?id=OSUC%20550241	2016-12-19T13:00:14Z
urn:lsid:biosci.ohio-state.edu:osuc_occurrences:OSUC__550242	en	PreservedSpecimen	OSUC 550242	urn:lsid:biosci.ohio-state.edu:osuc_names:389324	Phanuromyia odo	female	adult		1	Canadian National Collection of Insects, Ottawa, Canada (CNCI)	Insects	[COSTA RICA:Heredia 3kmS Puerto Viejo OTS,LaSelva 100m XII.1992 P.Hanson]	La Selva Biological Station, 100m, 3km S Puerto Viejo, Heredia Prov., Costa Rica	10.4236	-84.0192	Google Earth	Costa Rica	Heredia			derived from GEOnet & WWW	Dec-1992			Hanson, P. (Paul)	none specified			2015	Paratype	Animalia	Arthropoda	Hexapoda	Hymenoptera	Platygastridae	Phanuromyia	odo				http://hol.osu.edu/spmInfo.html?id=OSUC%20550242	2016-12-19T13:00:14Z
urn:lsid:biosci.ohio-state.edu:osuc_occurrences:OSUC__575271	en	PreservedSpecimen	OSUC 575271	urn:lsid:biosci.ohio-state.edu:osuc_names:389324	Phanuromyia odo	female	adult		1	C.A. Triplehorn Insect Collection, Ohio State University, Columbus, OH (OSUC)	Insects	[COSTA RICA: Guan GCA, Est. Maritza 9-24.II.1996 J.S. Noyes, MT/YPT]	Maritza Biological Station, Guanacaste Conservation Area (GCA), Guanacaste Prov., Costa Rica	10.9333	-85.45	GEOnet	Costa Rica	Guanacaste				9 February 1996 - 24 February 1996	1996-02-09/1996-02-24		Noyes, J. S. (John S.)	malaise trap/yellow pan trap		Nesheim, K. C. (Katherine C.)	2015	Paratype	Animalia	Arthropoda	Hexapoda	Hymenoptera	Platygastridae	Phanuromyia	odo				http://hol.osu.edu/spmInfo.html?id=OSUC%20575271	2016-12-19T13:00:14Z
urn:lsid:biosci.ohio-state.edu:osuc_occurrences:OSUC__149372	en	PreservedSpecimen	OSUC 149372	urn:lsid:biosci.ohio-state.edu:osuc_names:389324	Phanuromyia odo	female	adult		1	Canadian National Collection of Insects, Ottawa, Canada (CNCI)	Insects	cassidiceps (MS) [BOLIVIA: Cochabamba, Est. Biol. Valle Sajita, 300m, Univ. San Simón, 17°06'19"N 64°46'57"W; 7-9.II.1999; F. Génier; FIT]	Valle Sajta (Saita) Biological Station, 17°06'19"S 64°46'57"W, 300m, San Simon Major University, Cochabamba Dept., Bolivia	-17.1053	-64.7825	label	Bolivia	Cochabamba			Valle Saita is an alternate spelling of Valle Sajta Bio.Sta.	7 February 1999 - 9 February 1999	1999-02-07/1999-02-09		Génier, F. (François)	flight intercept trap		Masner, L. (Lubomír)	2015	Paratype	Animalia	Arthropoda	Hexapoda	Hymenoptera	Platygastridae	Phanuromyia	odo				http://hol.osu.edu/spmInfo.html?id=OSUC%20149372	2016-12-19T13:00:14Z
urn:lsid:biosci.ohio-state.edu:osuc_occurrences:OSUC__149375	en	PreservedSpecimen	OSUC 149375	urn:lsid:biosci.ohio-state.edu:osuc_names:389324	Phanuromyia odo	female	adult		1	Canadian National Collection of Insects, Ottawa, Canada (CNCI)	Insects	cassidiceps (MS) [BOLIVIA: Santa Cruz, 5 km SSE.Buena Vista,440m 17°29.925'S 63°39.128'W 6-15.xii.2003, S. & J. Peck, forest, FIT]	5km SSE Buena Vista, 17°29.925'S 63°39.128'W, 440m, forest, Santa Cruz Dept., Bolivia	-17.4988	-63.6522	label	Bolivia	Santa Cruz				6 December 2003 - 15 December 2003	2003-12-06/2003-12-15		Peck, S. (Stuart) & Peck, J. (Jarmila)	flight intercept trap		Masner, L. (Lubomír)	2015	Paratype	Animalia	Arthropoda	Hexapoda	Hymenoptera	Platygastridae	Phanuromyia	odo				http://hol.osu.edu/spmInfo.html?id=OSUC%20149375	2016-12-19T13:00:14Z
urn:lsid:biosci.ohio-state.edu:osuc_occurrences:OSUC__149378	en	PreservedSpecimen	OSUC 149378	urn:lsid:biosci.ohio-state.edu:osuc_names:389324	Phanuromyia odo	female	adult		1	Canadian National Collection of Insects, Ottawa, Canada (CNCI)	Insects	cassidiceps (MS) [BRAZIL,Represa Rio Grande, Guanabara"; Label 2: "V.1971 M. Alvarenga]	Rio Grande Dam, RJ, Brazil	-22.7431	-43.1328	GEOnet	Brazil	Rio de Janeiro			Guanabara merged into Rio de Janeiro St.	May-1971			Alvarenga, M. (Moacir)	none specified		Masner, L. (Lubomír)	2015	Paratype	Animalia	Arthropoda	Hexapoda	Hymenoptera	Platygastridae	Phanuromyia	odo				http://hol.osu.edu/spmInfo.html?id=OSUC%20149378	2016-12-19T13:00:14Z
urn:lsid:biosci.ohio-state.edu:osuc_occurrences:OSUC__149362	en	PreservedSpecimen	OSUC 149362	urn:lsid:biosci.ohio-state.edu:osuc_names:389324	Phanuromyia odo	female	adult		1	Canadian National Collection of Insects, Ottawa, Canada (CNCI)	Insects	cassidiceps (MS) [C.R.: Puntarenas, 10km Golfo Dolce, XII-III.1989-90; P. Hanson]	10km W Golfo Dulce, Puntarenas Prov., Costa Rica	8.5742	-83.4261	Google Earth	Costa Rica	Puntarenas			Dolce is a misspelling of Dulce; derived from GEOnet	Dec-1989 - Mar-1990			Hanson, P. (Paul)	none specified		Masner, L. (Lubomír)	2015	Paratype	Animalia	Arthropoda	Hexapoda	Hymenoptera	Platygastridae	Phanuromyia	odo				http://hol.osu.edu/spmInfo.html?id=OSUC%20149362	2016-12-19T13:00:14Z
urn:lsid:biosci.ohio-state.edu:osuc_occurrences:OSUC__149373	en	PreservedSpecimen	OSUC 149373	urn:lsid:biosci.ohio-state.edu:osuc_names:389324	Phanuromyia odo	female	adult		1	Canadian National Collection of Insects, Ottawa, Canada (CNCI)	Insects	cassidiceps (MS) [COLOMBIA:Amazonas,300m PNN Amacayacu, Matamata 3°23'01"N 70°06'01"W 27.iii-3.iv.2000 A. Parente, MT]	Matamata, 03°23'01"S 70°06'01"W, 300m, Amacayacu Natural N.P., Amazonas Dept., Colombia	-3.3836	-70.1003	label	Colombia	Amazonas			latitude direction on label is incorrect (S not N)	27 March 2000 - 3 April 2000	2000-03-27/2000-04-03		Parente, A.	Malaise trap		Masner, L. (Lubomír)	2015	Paratype	Animalia	Arthropoda	Hexapoda	Hymenoptera	Platygastridae	Phanuromyia	odo				http://hol.osu.edu/spmInfo.html?id=OSUC%20149373	2016-12-19T13:00:14Z
urn:lsid:biosci.ohio-state.edu:osuc_occurrences:OSUC__149369	en	PreservedSpecimen	OSUC 149369	urn:lsid:biosci.ohio-state.edu:osuc_names:389324	Phanuromyia odo	female	adult		1	Canadian National Collection of Insects, Ottawa, Canada (CNCI)	Insects	cassidiceps (MS) [COSTA RICA: Guan., Guanacaste N.P., Biol. Sta. Pitilla, 1000m; 11.II.1995; L. Masner; s.s.; CR-02]	Guanacaste National Park, 1000m, CR-02, Pitilla Biological Station, Guanacaste Prov., Costa Rica	10.9925	-85.4294	INBio	Costa Rica	Guanacaste				11 February 1995	1995-02-11		Masner, L. (Lubomír)	screen sweeping		Masner, L. (Lubomír)	2015	Paratype	Animalia	Arthropoda	Hexapoda	Hymenoptera	Platygastridae	Phanuromyia	odo				http://hol.osu.edu/spmInfo.html?id=OSUC%20149369	2016-12-19T13:00:14Z
urn:lsid:biosci.ohio-state.edu:osuc_occurrences:OSUC__149363	en	PreservedSpecimen	OSUC 149363	urn:lsid:biosci.ohio-state.edu:osuc_names:389324	Phanuromyia odo	female	adult		1	Canadian National Collection of Insects, Ottawa, Canada (CNCI)	Insects	cassidiceps (MS) [COSTA RICA: Punt. R.F.Golfo Dulce,200m 24kmW Piedras Blancas VI.1991,P.Hanson]	Golfo Dulce Forest Reserve, 24km W Piedras Blancas, Puntarenas Prov., Costa Rica	8.7667	-83.4	collector	Costa Rica	Puntarenas				Jun-1991			Hanson, P. (Paul)	none specified		Masner, L. (Lubomír)	2015	Paratype	Animalia	Arthropoda	Hexapoda	Hymenoptera	Platygastridae	Phanuromyia	odo				http://hol.osu.edu/spmInfo.html?id=OSUC%20149363	2016-12-19T13:00:14Z
urn:lsid:biosci.ohio-state.edu:osuc_occurrences:OSUC__149377	en	PreservedSpecimen	OSUC 149377	urn:lsid:biosci.ohio-state.edu:osuc_names:389324	Phanuromyia odo	female	adult		1	Canadian National Collection of Insects, Ottawa, Canada (CNCI)	Insects	cassidiceps (MS) [COSTA RICA: Puntarenas Corcovado Nat. Park, Los Patos, 8°33'N 83°30'W 200m, II.2000, J. Noyes]	Corcovado National Park, 08°33'N 83°30W, 200m, Los Patos, Puntarenas Prov., Costa Rica	8.55	-83.5	label	Costa Rica	Puntarenas				Feb-2000			Noyes, J. S. (John S.)	none specified		Masner, L. (Lubomír)	2015	Paratype	Animalia	Arthropoda	Hexapoda	Hymenoptera	Platygastridae	Phanuromyia	odo				http://hol.osu.edu/spmInfo.html?id=OSUC%20149377	2016-12-19T13:00:14Z
urn:lsid:biosci.ohio-state.edu:osuc_occurrences:OSUC__149364	en	PreservedSpecimen	OSUC 149364	urn:lsid:biosci.ohio-state.edu:osuc_names:389324	Phanuromyia odo	female	adult		1	Canadian National Collection of Insects, Ottawa, Canada (CNCI)	Insects	cassidiceps (MS) [COSTA RICA:Heredia Biol.Sta. LaSelva X. 1992, 100m Paul Hanson, MT]	La Selva Biological Station, 100m, Heredia Prov., Costa Rica	10.4239	-84.0203	Google Earth	Costa Rica	Heredia			derived from GEOnet & WWW	Oct-1992			Hanson, P. E. (Paul E.)	Malaise trap		Masner, L. (Lubomír)	2015	Paratype	Animalia	Arthropoda	Hexapoda	Hymenoptera	Platygastridae	Phanuromyia	odo				http://hol.osu.edu/spmInfo.html?id=OSUC%20149364	2016-12-19T13:00:14Z
urn:lsid:biosci.ohio-state.edu:osuc_occurrences:OSUC__149367	en	PreservedSpecimen	OSUC 149367	urn:lsid:biosci.ohio-state.edu:osuc_names:389324	Phanuromyia odo	female	adult		1	Canadian National Collection of Insects, Ottawa, Canada (CNCI)	Insects	cassidiceps (MS) [COSTA RICA:Puntarenas road toRincon, 10kmW PanAmericanhwy., 100m II-III.1989, P. Hanson I. Gauld]	10km W Pan-American Highway, 100m, road to Rincón, Puntarenas Prov., Costa Rica	8.7514	-83.2989	Google Earth	Costa Rica	Puntarenas			derived from map & WWW	Feb-1989 - Mar-1989			Hanson, P. (Paul) & Gauld, I. D. (Ian David)	none specified		Masner, L. (Lubomír)	2015	Paratype	Animalia	Arthropoda	Hexapoda	Hymenoptera	Platygastridae	Phanuromyia	odo				http://hol.osu.edu/spmInfo.html?id=OSUC%20149367	2016-12-19T13:00:14Z
urn:lsid:biosci.ohio-state.edu:osuc_occurrences:OSUC__149366	en	PreservedSpecimen	OSUC 149366	urn:lsid:biosci.ohio-state.edu:osuc_names:389324	Phanuromyia odo	female	adult		1	Canadian National Collection of Insects, Ottawa, Canada (CNCI)	Insects	cassidiceps (MS) [ECUADOR: Sucumbios, Rio Napo, Sacha Lodge 0°05'S 76°05'W, 270m, MT 25.VII-3.VIII.94 P.Hibbs]	Sacha Lodge, 00°05'S 76°05'W, 270m, Napo River, Sucumbíos Prov., Ecuador	-0.4706	-76.4597	other label	Ecuador	Sucumbíos			The coords. 00°05'S 76°05'W are incorrect	25 July 1994 - 3 August 1994	1994-07-25/1994-08-03		Hibbs, P. (Peter)	Malaise trap		Masner, L. (Lubomír)	2015	Paratype	Animalia	Arthropoda	Hexapoda	Hymenoptera	Platygastridae	Phanuromyia	odo				http://hol.osu.edu/spmInfo.html?id=OSUC%20149366	2016-12-19T13:00:14Z
urn:lsid:biosci.ohio-state.edu:osuc_occurrences:OSUC__149361	en	PreservedSpecimen	OSUC 149361	urn:lsid:biosci.ohio-state.edu:osuc_names:389324	Phanuromyia odo	female	adult		1	Canadian National Collection of Insects, Ottawa, Canada (CNCI)	Insects	cassidiceps (MS) [ECUADOR: Sucumbios, Sacha Lodge, 270m, 0°30'S 76°30'W; 3-13.IV.1994; P.H. Hibbs; MT]	Sacha Lodge, 00°30'S 76°30'W, 270m, Sucumbíos Prov., Ecuador	-0.4706	-76.4597	other label	Ecuador	Sucumbíos			The coords. 00°30'S 76°30'W are inaccurate	3 April 1994 - 13 April 1994	1994-04-03/1994-04-13		Hibbs, P. H. (Peter H.)	Malaise trap		Masner, L. (Lubomír)	2015	Paratype	Animalia	Arthropoda	Hexapoda	Hymenoptera	Platygastridae	Phanuromyia	odo				http://hol.osu.edu/spmInfo.html?id=OSUC%20149361	2016-12-19T13:00:14Z
urn:lsid:biosci.ohio-state.edu:osuc_occurrences:OSUC__149365	en	PreservedSpecimen	OSUC 149365	urn:lsid:biosci.ohio-state.edu:osuc_names:389324	Phanuromyia odo	female	adult		1	Canadian National Collection of Insects, Ottawa, Canada (CNCI)	Insects	cassidiceps (MS) [ECUADOR:Sucumbios Sacha Lodge, 270m, 0°30'S & 76°30'W 13-23.VI.1994 Peter Hibbs, MT]	Sacha Lodge, 00°30'S 76°30'W, 270m, Sucumbíos Prov., Ecuador	-0.4706	-76.4597	other label	Ecuador	Sucumbíos			The coords. 00°30'S 76°30'W are inaccurate	13 June 1994 - 23 June 1994	1994-06-13/1994-06-23		Hibbs, P. (Peter)	Malaise trap		Masner, L. (Lubomír)	2015	Paratype	Animalia	Arthropoda	Hexapoda	Hymenoptera	Platygastridae	Phanuromyia	odo				http://hol.osu.edu/spmInfo.html?id=OSUC%20149365	2016-12-19T13:00:14Z
urn:lsid:biosci.ohio-state.edu:osuc_occurrences:OSUC__149371	en	PreservedSpecimen	OSUC 149371	urn:lsid:biosci.ohio-state.edu:osuc_names:389324	Phanuromyia odo	female	adult		1	Canadian National Collection of Insects, Ottawa, Canada (CNCI)	Insects	cassidiceps (MS) [GUATEMALA, Isabal, Las Escobas; Nov. 1986; M. Sharkey; light trap]	Las Escobas, Izabal Dept., Guatemala	15.6833	-88.6333	GEOnet	Guatemala	Izabal				Nov-1986			Sharkey, M. J. (Michael J.)	light trap		Masner, L. (Lubomír)	2015	Paratype	Animalia	Arthropoda	Hexapoda	Hymenoptera	Platygastridae	Phanuromyia	odo				http://hol.osu.edu/spmInfo.html?id=OSUC%20149371	2016-12-19T13:00:14Z
urn:lsid:biosci.ohio-state.edu:osuc_occurrences:OSUC__149368	en	PreservedSpecimen	OSUC 149368	urn:lsid:biosci.ohio-state.edu:osuc_names:389324	Phanuromyia odo	female	adult		1	Canadian National Collection of Insects, Ottawa, Canada (CNCI)	Insects	cassidiceps (MS) [PANAMA: Colón, 14kmN Jct. Estobol & Piña Rds on Piña Rd., 20m; 2-13.VI.1996;J. Ashe & R. Brooks; FIT]	Piña Road, 20m, 14km N jct. Escobal Rd. & Piña Rd., Colón Prov., Panama	9.31	-80.0119	Google Earth	Panama	Colón			Estobol is a misspelling of Escobal Rd.; derived from GEOnet	2 June 1996 - 13 June 1996	1996-06-02/1996-06-13		Ashe, J. & Brooks, R.	flight intercept trap		Masner, L. (Lubomír)	2015	Paratype	Animalia	Arthropoda	Hexapoda	Hymenoptera	Platygastridae	Phanuromyia	odo				http://hol.osu.edu/spmInfo.html?id=OSUC%20149368	2016-12-19T13:00:14Z
urn:lsid:biosci.ohio-state.edu:osuc_occurrences:OSUC__149376	en	PreservedSpecimen	OSUC 149376	urn:lsid:biosci.ohio-state.edu:osuc_names:389324	Phanuromyia odo	female	adult		1	Canadian National Collection of Insects, Ottawa, Canada (CNCI)	Insects	cassidiceps (MS) [PERU: Madre de Dios, Manú Nat. Park; xi.1998; D. Yu]	Manu National Park, Madre de Dios Reg., Peru	-12.0836	-71.6994	WWW	Peru	Madre de Dios				Nov-1998			Yu, D.	none specified		Masner, L. (Lubomír)	2015	Paratype	Animalia	Arthropoda	Hexapoda	Hymenoptera	Platygastridae	Phanuromyia	odo				http://hol.osu.edu/spmInfo.html?id=OSUC%20149376	2016-12-19T13:00:14Z
urn:lsid:biosci.ohio-state.edu:osuc_occurrences:OSUC__320967	en	PreservedSpecimen	OSUC 320967	urn:lsid:biosci.ohio-state.edu:osuc_names:389326	Phanuromyia cranos	female	adult		1	Canadian National Collection of Insects, Ottawa, Canada (CNCI)	Insects	[0°5'S 76°W ECUADOR: Sucumbios, Rio Napo Sacha Lodge, MT 4-14.v.1994, P. Hibbs]	Sacha Lodge, 00°05'S 76°W, Napo River, Sucumbíos Prov., Ecuador	-0.4706	-76.4597	other label	Ecuador	Sucumbíos			The coords. 00°05'S 76°W are incorrect	4 May 1994 - 14 May 1994	1994-05-04/1994-05-14		Hibbs, P. (Peter)	Malaise trap		Nesheim, K. C. (Katherine C.)	2015	Paratype	Animalia	Arthropoda	Hexapoda	Hymenoptera	Platygastridae	Phanuromyia	cranos				http://hol.osu.edu/spmInfo.html?id=OSUC%20320967	2016-12-19T13:04:05Z
urn:lsid:biosci.ohio-state.edu:osuc_occurrences:OSUC__164006	en	PreservedSpecimen	OSUC 164006	urn:lsid:biosci.ohio-state.edu:osuc_names:389326	Phanuromyia cranos	female	adult		1	Canadian National Collection of Insects, Ottawa, Canada (CNCI)	Insects	[ECUADOR: Sucumbios Sacha Lodge, 270m 0°30'S & 76°30'W 3-16.X.1994 Peter Hibbs, MT]	Sacha Lodge, 00°30'S 76°30'W, 270m, Sucumbíos Prov., Ecuador	-0.4706	-76.4597	other label	Ecuador	Sucumbíos			The coords. 00°30'S 76°30'W are inaccurate	3 October 1994 - 16 October 1994	1994-10-03/1994-10-16		Hibbs, P. (Peter)	Malaise trap		Nesheim, K. C. (Katherine C.)	2015	Paratype	Animalia	Arthropoda	Hexapoda	Hymenoptera	Platygastridae	Phanuromyia	cranos				http://hol.osu.edu/spmInfo.html?id=OSUC%20164006	2016-12-19T13:04:05Z
urn:lsid:biosci.ohio-state.edu:osuc_occurrences:OSUC__164007	en	PreservedSpecimen	OSUC 164007	urn:lsid:biosci.ohio-state.edu:osuc_names:389326	Phanuromyia cranos	female	adult		1	Canadian National Collection of Insects, Ottawa, Canada (CNCI)	Insects	[COSTA RICA: Heredia, Estac. Biol. La Selva, 105m, 10°26'N 84°01'W; 27-28.II.2003 J.S. Noyes, sweeping]	La Selva Biological Station, 10°26'N 84°01'W, 105m, Heredia Prov., Costa Rica	10.4333	-84.0167	label	Costa Rica	Heredia				27 February 2003 - 28 February 2003	2003-02-27/2003-02-28		Noyes, J. S. (John S.)	sweeping		Nesheim, K. C. (Katherine C.)	2015	Paratype	Animalia	Arthropoda	Hexapoda	Hymenoptera	Platygastridae	Phanuromyia	cranos				http://hol.osu.edu/spmInfo.html?id=OSUC%20164007	2016-12-19T13:04:05Z
urn:lsid:biosci.ohio-state.edu:osuc_occurrences:OSUC__550111	en	PreservedSpecimen	OSUC 550111	urn:lsid:biosci.ohio-state.edu:osuc_names:389326	Phanuromyia cranos	female	adult		1	Canadian National Collection of Insects, Ottawa, Canada (CNCI)	Insects	[FRENCH GUIANA: Saül 3°37'22.08"N 53°12'33.84"W 17.i.2011, S.E.A.G via Y. Braet, flight intercept trap]	Saül, 03°37'22.08"N 53°12'33.84"W, Saint-Laurent-du-Maroni Arrond., French Guiana	3.6228	-53.2094	label	French Guiana	Saint-Laurent-du-Maroni	Saül			17 January 2011	2011-01-17		Braet, Y. (Yves)	flight intercept trap		Nesheim, K. C. (Katherine C.)	2015	Paratype	Animalia	Arthropoda	Hexapoda	Hymenoptera	Platygastridae	Phanuromyia	cranos				http://hol.osu.edu/spmInfo.html?id=OSUC%20550111	2016-12-19T13:04:05Z
urn:lsid:biosci.ohio-state.edu:osuc_occurrences:OSUC__550027	en	PreservedSpecimen	OSUC 550027	urn:lsid:biosci.ohio-state.edu:osuc_names:389326	Phanuromyia cranos	female	adult		1	Canadian National Collection of Insects, Ottawa, Canada (CNCI)	Insects	[ECUADOR:Sucumbios Sacha Lodge,270m 0°30'S&76°30'W 22.II-4.III.1994 Peter Hibbs MT]	Sacha Lodge, 00°30'S 76°30'W, 270m, Napo River, Sucumbíos Prov., Ecuador	-0.4706	-76.4597	other label	Ecuador	Sucumbíos			The coords. 00°30'S 76°30'W are inaccurate	22 February 1994 - 4 March 1994	1994-02-22/1994-03-04		Hibbs, P. (Peter)	Malaise trap			2015	Paratype	Animalia	Arthropoda	Hexapoda	Hymenoptera	Platygastridae	Phanuromyia	cranos				http://hol.osu.edu/spmInfo.html?id=OSUC%20550027	2016-12-19T13:04:05Z
urn:lsid:biosci.ohio-state.edu:osuc_occurrences:OSUC__550028	en	PreservedSpecimen	OSUC 550028	urn:lsid:biosci.ohio-state.edu:osuc_names:389326	Phanuromyia cranos	female	adult		1	Canadian National Collection of Insects, Ottawa, Canada (CNCI)	Insects	[ECUADOR:Sucumbios Sacha Lodge,270m 0°30'S&76°30'W 3-13-IV.1994 Peter Hibbs MT]	Sacha Lodge, 00°30'S 76°30'W, 270m, Napo River, Sucumbíos Prov., Ecuador	-0.4706	-76.4597	other label	Ecuador	Sucumbíos			The coords. 00°30'S 76°30'W are inaccurate	3 April 1994 - 13 April 1994	1994-04-03/1994-04-13		Hibbs, P. (Peter)	Malaise trap			2015	Holotype	Animalia	Arthropoda	Hexapoda	Hymenoptera	Platygastridae	Phanuromyia	cranos				http://hol.osu.edu/spmInfo.html?id=OSUC%20550028	2016-12-19T13:04:05Z
urn:lsid:biosci.ohio-state.edu:osuc_occurrences:OSUC__550029	en	PreservedSpecimen	OSUC 550029	urn:lsid:biosci.ohio-state.edu:osuc_names:389326	Phanuromyia cranos	female	adult		1	Canadian National Collection of Insects, Ottawa, Canada (CNCI)	Insects	[ECUADOR: Sucumbios Sacha Lodge, 270m 0°30'S & 76°30'W 27.VIII-10.IX.1995 Peter Hibbs, MT]	Sacha Lodge, 00°30'S 76°30'W, 270m, Napo River, Sucumbíos Prov., Ecuador	-0.4706	-76.4597	other label	Ecuador	Sucumbíos			The coords. 00°30'S 76°30'W are inaccurate	27 August 1995 - 10 September 1995	1995-08-27/1995-09-10		Hibbs, P. (Peter)	Malaise trap			2015	Paratype	Animalia	Arthropoda	Hexapoda	Hymenoptera	Platygastridae	Phanuromyia	cranos				http://hol.osu.edu/spmInfo.html?id=OSUC%20550029	2016-12-19T13:04:05Z
urn:lsid:biosci.ohio-state.edu:osuc_occurrences:OSUC__550030	en	PreservedSpecimen	OSUC 550030	urn:lsid:biosci.ohio-state.edu:osuc_names:389326	Phanuromyia cranos	female	adult		1	Canadian National Collection of Insects, Ottawa, Canada (CNCI)	Insects	[ECUADOR:Sucumbios Sacha Lodge,270m 0°30'S&76°30'W 3-13-IV.1994 Peter Hibbs MT]	Sacha Lodge, 00°30'S 76°30'W, 270m, Napo River, Sucumbíos Prov., Ecuador	-0.4706	-76.4597	other label	Ecuador	Sucumbíos			The coords. 00°30'S 76°30'W are inaccurate	3 April 1994 - 13 April 1994	1994-04-03/1994-04-13		Hibbs, P. (Peter)	Malaise trap			2015	Paratype	Animalia	Arthropoda	Hexapoda	Hymenoptera	Platygastridae	Phanuromyia	cranos				http://hol.osu.edu/spmInfo.html?id=OSUC%20550030	2016-12-19T13:04:05Z
urn:lsid:biosci.ohio-state.edu:osuc_occurrences:OSUC__550031	en	PreservedSpecimen	OSUC 550031	urn:lsid:biosci.ohio-state.edu:osuc_names:389326	Phanuromyia cranos	female	adult		1	Canadian National Collection of Insects, Ottawa, Canada (CNCI)	Insects	[COSTA RICA:Heredia La Selva Biol.Sta. II-III.1993, 100m P.Hanson MT]	La Selva Biological Station, 100m, Heredia Prov., Costa Rica	10.4239	-84.0203	Google Earth	Costa Rica	Heredia			derived from GEOnet & WWW	Feb-1993 - Mar-1993			Hanson, P. (Paul)	Malaise trap			2015	Paratype	Animalia	Arthropoda	Hexapoda	Hymenoptera	Platygastridae	Phanuromyia	cranos				http://hol.osu.edu/spmInfo.html?id=OSUC%20550031	2016-12-19T13:04:05Z
urn:lsid:biosci.ohio-state.edu:osuc_occurrences:OSUC__550032	en	PreservedSpecimen	OSUC 550032	urn:lsid:biosci.ohio-state.edu:osuc_names:389326	Phanuromyia cranos	female	adult		1	Canadian National Collection of Insects, Ottawa, Canada (CNCI)	Insects	[COSTA RICA:Heredia Biol. Sta. LaSelva X. 1992, 100m Paul Hanson,MT]	La Selva Biological Station, 100m, Heredia Prov., Costa Rica	10.4239	-84.0203	Google Earth	Costa Rica	Heredia			derived from GEOnet & WWW	Oct-1992			Hanson, P. (Paul)	Malaise trap			2015	Paratype	Animalia	Arthropoda	Hexapoda	Hymenoptera	Platygastridae	Phanuromyia	cranos				http://hol.osu.edu/spmInfo.html?id=OSUC%20550032	2016-12-19T13:04:05Z
urn:lsid:biosci.ohio-state.edu:osuc_occurrences:OSUC__550033	en	PreservedSpecimen	OSUC 550033	urn:lsid:biosci.ohio-state.edu:osuc_names:389326	Phanuromyia cranos	female	adult		1	Canadian National Collection of Insects, Ottawa, Canada (CNCI)	Insects	[ECUADOR:Sucumbios Sacha Lodge, 270m 0°30'S & 76°30'W 3-16.X.1994 Peter Hibbs, MT]	Sacha Lodge, 00°30'S 76°30'W, 270m, Napo River, Sucumbíos Prov., Ecuador	-0.4706	-76.4597	other label	Ecuador	Sucumbíos			The coords. 00°30'S 76°30'W are inaccurate	3 October 1994 - 16 October 1994	1994-10-03/1994-10-16		Hibbs, P. (Peter)	Malaise trap			2015	Paratype	Animalia	Arthropoda	Hexapoda	Hymenoptera	Platygastridae	Phanuromyia	cranos				http://hol.osu.edu/spmInfo.html?id=OSUC%20550033	2016-12-19T13:04:05Z
urn:lsid:biosci.ohio-state.edu:osuc_occurrences:OSUC__550034	en	PreservedSpecimen	OSUC 550034	urn:lsid:biosci.ohio-state.edu:osuc_names:389326	Phanuromyia cranos	female	adult		1	Canadian National Collection of Insects, Ottawa, Canada (CNCI)	Insects	[ECUADOR:Sucumbios Sacha Lodge, 270m 0°30'S & 76°30'W 3-25.VII 1994 Peter Hibbs, MT]	Sacha Lodge, 00°30'S 76°30'W, 270m, Napo River, Sucumbíos Prov., Ecuador	-0.4706	-76.4597	other label	Ecuador	Sucumbíos			The coords. 00°30'S 76°30'W are inaccurate	3 July 1994 - 25 July 1994	1994-07-03/1994-07-25		Hibbs, P. (Peter)	Malaise trap			2015	Paratype	Animalia	Arthropoda	Hexapoda	Hymenoptera	Platygastridae	Phanuromyia	cranos				http://hol.osu.edu/spmInfo.html?id=OSUC%20550034	2016-12-19T13:04:05Z
urn:lsid:biosci.ohio-state.edu:osuc_occurrences:OSUC__550035	en	PreservedSpecimen	OSUC 550035	urn:lsid:biosci.ohio-state.edu:osuc_names:389326	Phanuromyia cranos	female	adult		1	Canadian National Collection of Insects, Ottawa, Canada (CNCI)	Insects	[COSTA RICA:Heredia Biol. Sta. LaSelva X. 1992, 100m Paul Hanson,MT]	La Selva Biological Station, 100m, Heredia Prov., Costa Rica	10.4239	-84.0203	Google Earth	Costa Rica	Heredia			derived from GEOnet & WWW	Oct-1992			Hanson, P. (Paul)	Malaise trap			2015	Paratype	Animalia	Arthropoda	Hexapoda	Hymenoptera	Platygastridae	Phanuromyia	cranos				http://hol.osu.edu/spmInfo.html?id=OSUC%20550035	2016-12-19T13:04:05Z
urn:lsid:biosci.ohio-state.edu:osuc_occurrences:OSUC__550036	en	PreservedSpecimen	OSUC 550036	urn:lsid:biosci.ohio-state.edu:osuc_names:389326	Phanuromyia cranos	female	adult		1	Canadian National Collection of Insects, Ottawa, Canada (CNCI)	Insects	[ECUADOR:Sucumbios, Rio Napo, Sacha Lodge 0°05'S 76°05'W, 270m, MT 25.VII-3.VIII.94, P. Hibbs]	Sacha Lodge, 00°05'S 76°05'W, 270m, Napo River, Sucumbíos Prov., Ecuador	-0.4706	-76.4597	other label	Ecuador	Sucumbíos			The coords. 00°05'S 76°05'W are incorrect	25 July 1994 - 3 August 1994	1994-07-25/1994-08-03		Hibbs, P. (Peter)	Malaise trap			2015	Paratype	Animalia	Arthropoda	Hexapoda	Hymenoptera	Platygastridae	Phanuromyia	cranos				http://hol.osu.edu/spmInfo.html?id=OSUC%20550036	2016-12-19T13:04:05Z
urn:lsid:biosci.ohio-state.edu:osuc_occurrences:OSUC__550037	en	PreservedSpecimen	OSUC 550037	urn:lsid:biosci.ohio-state.edu:osuc_names:389326	Phanuromyia cranos	female	adult		1	Canadian National Collection of Insects, Ottawa, Canada (CNCI)	Insects	[ECUADOR:Sucumbios Sacha Lodge, 270m 0°30'S & 76°30'W 17-25.VII 1994 Peter Hibbs, MT]	Sacha Lodge, 00°30'S 76°30'W, 270m, Napo River, Sucumbíos Prov., Ecuador	-0.4706	-76.4597	other label	Ecuador	Sucumbíos			The coords. 00°30'S 76°30'W are inaccurate	17 July 1994 - 25 July 1994	1994-07-17/1994-07-25		Hibbs, P. (Peter)	Malaise trap			2015	Paratype	Animalia	Arthropoda	Hexapoda	Hymenoptera	Platygastridae	Phanuromyia	cranos				http://hol.osu.edu/spmInfo.html?id=OSUC%20550037	2016-12-19T13:04:05Z
urn:lsid:biosci.ohio-state.edu:osuc_occurrences:OSUC__550038	en	PreservedSpecimen	OSUC 550038	urn:lsid:biosci.ohio-state.edu:osuc_names:389326	Phanuromyia cranos	female	adult		1	Canadian National Collection of Insects, Ottawa, Canada (CNCI)	Insects	[BOLIVIA:Santa Cruz, 5 km SSE.Buena Vista,440m 17°29.925'S 63°39.128'W 6-15.xii.2003, S.&J. Peck, forest, FIT]	5km SSE Buena Vista, 17°29.925'S 63°39.128'W, 440m, forest, Santa Cruz Dept., Bolivia	-17.4988	-63.6522	label	Bolivia	Santa Cruz				6 December 2003 - 15 December 2003	2003-12-06/2003-12-15		Peck, S. (Stuart) & Peck, J. (Jarmila)	flight intercept trap			2015	Paratype	Animalia	Arthropoda	Hexapoda	Hymenoptera	Platygastridae	Phanuromyia	cranos		forest		http://hol.osu.edu/spmInfo.html?id=OSUC%20550038	2016-12-19T13:04:05Z
urn:lsid:biosci.ohio-state.edu:osuc_occurrences:OSUC__550039	en	PreservedSpecimen	OSUC 550039	urn:lsid:biosci.ohio-state.edu:osuc_names:389326	Phanuromyia cranos	female	adult		1	Canadian National Collection of Insects, Ottawa, Canada (CNCI)	Insects	[BOLIVIA:Santa Cruz, 5 km SSE.Buena Vista,440m 17°29.925'S 63°39.128'W 6-15.xii.2003, S.&J. Peck, forest, FIT]	5km SSE Buena Vista, 17°29.925'S 63°39.128'W, 440m, forest, Santa Cruz Dept., Bolivia	-17.4988	-63.6522	label	Bolivia	Santa Cruz				6 December 2003 - 15 December 2003	2003-12-06/2003-12-15		Peck, S. (Stuart) & Peck, J. (Jarmila)	flight intercept trap			2015	Paratype	Animalia	Arthropoda	Hexapoda	Hymenoptera	Platygastridae	Phanuromyia	cranos		forest		http://hol.osu.edu/spmInfo.html?id=OSUC%20550039	2016-12-19T13:04:05Z
urn:lsid:biosci.ohio-state.edu:osuc_occurrences:OSUC__550040	en	PreservedSpecimen	OSUC 550040	urn:lsid:biosci.ohio-state.edu:osuc_names:389326	Phanuromyia cranos	female	adult		1	Canadian National Collection of Insects, Ottawa, Canada (CNCI)	Insects	[BOLIVIA:Santa Cruz, 5 km SSE.Buena Vista,440m 17°29.925'S 63°39.128'W 15-24.xii.2003, S.&J. Peck, forest, FIT]	5km SSE Buena Vista, 17°29.925'S 63°39.128'W, 440m, forest, Santa Cruz Dept., Bolivia	-17.4988	-63.6522	label	Bolivia	Santa Cruz				15 December 2003 - 24 December 2003	2003-12-15/2003-12-24		Peck, S. (Stuart) & Peck, J. (Jarmila)	flight intercept trap			2015	Paratype	Animalia	Arthropoda	Hexapoda	Hymenoptera	Platygastridae	Phanuromyia	cranos		forest		http://hol.osu.edu/spmInfo.html?id=OSUC%20550040	2016-12-19T13:04:05Z
urn:lsid:biosci.ohio-state.edu:osuc_occurrences:OSUC__149423	en	PreservedSpecimen	OSUC 149423	urn:lsid:biosci.ohio-state.edu:osuc_names:389326	Phanuromyia cranos	female	adult		1	Canadian National Collection of Insects, Ottawa, Canada (CNCI)	Insects	cranos (MS) [BOLIVIA: Santa Cruz, 5 km SSE.Buena Vista,440m, 17°29.925'S 63°39.128'W 6-15.xii.2003, S. & J. Peck, forest, FIT]	5km SSE Buena Vista, 17°29.925'S 63°39.128'W, 440m, forest, Santa Cruz Dept., Bolivia	-17.4988	-63.6522	label	Bolivia	Santa Cruz				6 December 2003 - 15 December 2003	2003-12-06/2003-12-15		Peck, S. (Stuart) & Peck, J. (Jarmila)	flight intercept trap		Masner, L. (Lubomír)	2015	Paratype	Animalia	Arthropoda	Hexapoda	Hymenoptera	Platygastridae	Phanuromyia	cranos				http://hol.osu.edu/spmInfo.html?id=OSUC%20149423	2016-12-19T13:04:05Z
urn:lsid:biosci.ohio-state.edu:osuc_occurrences:OSUC__149421	en	PreservedSpecimen	OSUC 149421	urn:lsid:biosci.ohio-state.edu:osuc_names:389326	Phanuromyia cranos	female	adult		1	Canadian National Collection of Insects, Ottawa, Canada (CNCI)	Insects	cranos (MS) [COSTA RICA: Heredia, Estac. Biol. La Selva, 105m, 10°26'N 84°01'W; 14.I.1995; FOGGING; Viola Koschanyi]	La Selva Biological Station, 10°26'N 84°01'W, 105m, Heredia Prov., Costa Rica	10.4333	-84.0167	label	Costa Rica	Heredia				14 January 1995	1995-01-14		Koschanyi, V. (Viola)	fogging		Masner, L. (Lubomír)	2015	Paratype	Animalia	Arthropoda	Hexapoda	Hymenoptera	Platygastridae	Phanuromyia	cranos				http://hol.osu.edu/spmInfo.html?id=OSUC%20149421	2016-12-19T13:04:05Z
urn:lsid:biosci.ohio-state.edu:osuc_occurrences:OSUC__149422	en	PreservedSpecimen	OSUC 149422	urn:lsid:biosci.ohio-state.edu:osuc_names:389326	Phanuromyia cranos	female	adult		1	Canadian National Collection of Insects, Ottawa, Canada (CNCI)	Insects	cranos (MS) [ECUADOR: Sucumbios, Rio Napo, Sacha Lodge 0°05'S 76°05'W, 270m, MT 25.VII-3.VIII.94 P. Hibbs]	Sacha Lodge, 00°05'S 76°05'W, 270m, Napo River, Sucumbíos Prov., Ecuador	-0.4706	-76.4597	other label	Ecuador	Sucumbíos			The coords. 00°05'S 76°05'W are incorrect	25 July 1994 - 3 August 1994	1994-07-25/1994-08-03		Hibbs, P. (Peter)	Malaise trap		Masner, L. (Lubomír)	2015	Paratype	Animalia	Arthropoda	Hexapoda	Hymenoptera	Platygastridae	Phanuromyia	cranos				http://hol.osu.edu/spmInfo.html?id=OSUC%20149422	2016-12-19T13:04:05Z
urn:lsid:biosci.ohio-state.edu:osuc_occurrences:OSUC__149420	en	PreservedSpecimen	OSUC 149420	urn:lsid:biosci.ohio-state.edu:osuc_names:389326	Phanuromyia cranos	female	adult		1	Canadian National Collection of Insects, Ottawa, Canada (CNCI)	Insects	cranos (MS) [ECUADOR: Sucumbios, Sacha Lodge, 0°30'S&76°30'W, 270m; 12-22.II.1994; Peter Hibbs; MT]	Sacha Lodge, 00°30'S 76°30'W, 270m, Sucumbíos Prov., Ecuador	-0.4706	-76.4597	other label	Ecuador	Sucumbíos			The coords. 00°30'S 76°30'W are inaccurate	12 February 1994 - 22 February 1994	1994-02-12/1994-02-22		Hibbs, P. (Peter)	Malaise trap		Masner, L. (Lubomír)	2015	Paratype	Animalia	Arthropoda	Hexapoda	Hymenoptera	Platygastridae	Phanuromyia	cranos				http://hol.osu.edu/spmInfo.html?id=OSUC%20149420	2016-12-19T13:04:05Z
urn:lsid:biosci.ohio-state.edu:osuc_occurrences:OSUC__550101	en	PreservedSpecimen	OSUC 550101	urn:lsid:biosci.ohio-state.edu:osuc_names:389328	Phanuromyia galerita	female	adult		1	Canadian National Collection of Insects, Ottawa, Canada (CNCI)	Insects	[FRENCH GUIANA: Saül 3°37'22.08"N 53°12'33.84"W 21.x.2010, S.E.A.G via Y. Braet, flight intercept trap]	Saül, 03°37'22.08"N 53°12'33.84"W, Saint-Laurent-du-Maroni Arrond., French Guiana	3.6228	-53.2094	label	French Guiana	Saint-Laurent-du-Maroni	Saül			21 October 2010	2010-10-21		Braet, Y. (Yves)	flight intercept trap		Nesheim, K. (Katherine)	2015	Paratype	Animalia	Arthropoda	Hexapoda	Hymenoptera	Platygastridae	Phanuromyia	galerita				http://hol.osu.edu/spmInfo.html?id=OSUC%20550101	2016-12-19T13:00:55Z
urn:lsid:biosci.ohio-state.edu:osuc_occurrences:OSUC__149328	en	PreservedSpecimen	OSUC 149328	urn:lsid:biosci.ohio-state.edu:osuc_names:389328	Phanuromyia galerita	female	adult		1	Canadian National Collection of Insects, Ottawa, Canada (CNCI)	Insects	galeatus (MS) [BRAZIL, Jataí, Goias; XI.1972; F.M. Oliveira]	Jataí (Jatahy), GO, Brazil	-13.8333	-46.4333	GEOnet	Brazil	Goiás			Jatahy is a variant name of Jataí	Nov-1972			Oliveira, F. M.	none specified		Nesheim, K. C. (Katherine C.)	2015	Paratype	Animalia	Arthropoda	Hexapoda	Hymenoptera	Platygastridae	Phanuromyia	galerita				http://hol.osu.edu/spmInfo.html?id=OSUC%20149328	2016-12-19T13:00:55Z
urn:lsid:biosci.ohio-state.edu:osuc_occurrences:OSUC__149327	en	PreservedSpecimen	OSUC 149327	urn:lsid:biosci.ohio-state.edu:osuc_names:389328	Phanuromyia galerita	female	adult		1	Canadian National Collection of Insects, Ottawa, Canada (CNCI)	Insects	galeatus (MS) [ECUADOR: Sucumbios, Sacha Lodge, 0°30'S & 76°30'W, 270m; 13-23.VI.1994; Peter Hibbs; MT]	Sacha Lodge, 00°30'S 76°30'W, 270m, Sucumbíos Prov., Ecuador	-0.4706	-76.4597	other label	Ecuador	Sucumbíos			The coords. 00°30'S 76°30'W are inaccurate	13 June 1994 - 23 June 1994	1994-06-13/1994-06-23		Hibbs, P. (Peter)	Malaise trap		Nesheim, K. C. (Katherine C.)	2015	Holotype	Animalia	Arthropoda	Hexapoda	Hymenoptera	Platygastridae	Phanuromyia	galerita				http://hol.osu.edu/spmInfo.html?id=OSUC%20149327	2016-12-19T13:00:55Z
urn:lsid:biosci.ohio-state.edu:osuc_occurrences:OSUC__550202	en	PreservedSpecimen	OSUC 550202	urn:lsid:biosci.ohio-state.edu:osuc_names:389328	Phanuromyia galerita	female	adult		1	Canadian National Collection of Insects, Ottawa, Canada (CNCI)	Insects	[ECUADOR: Sucumbios, Sacha Lodge, 270m 0°30'S 76°30'W 3-13.IV.1994 Peter Hibbs,MT]	Sacha Lodge, 00°30'S 76°30'W, 270m, Napo River, Sucumbíos Prov., Ecuador	-0.4706	-76.4597	other label	Ecuador	Sucumbíos			The coords. 00°30'S 76°30'W are inaccurate	3 April 1994 - 13 April 1994	1994-04-03/1994-04-13		Hibbs, P. (Peter)	Malaise trap			2015	Paratype	Animalia	Arthropoda	Hexapoda	Hymenoptera	Platygastridae	Phanuromyia	galerita				http://hol.osu.edu/spmInfo.html?id=OSUC%20550202	2016-12-19T13:00:55Z
urn:lsid:biosci.ohio-state.edu:osuc_occurrences:OSUC__550203	en	PreservedSpecimen	OSUC 550203	urn:lsid:biosci.ohio-state.edu:osuc_names:389328	Phanuromyia galerita	female	adult		1	Canadian National Collection of Insects, Ottawa, Canada (CNCI)	Insects	[ECUADOR: Sucumbios, Sacha Lodge, 270m 0°30'S 76°30'W 3-13.IV.1994 Peter Hibbs,MT]	Sacha Lodge, 00°30'S 76°30'W, 270m, Napo River, Sucumbíos Prov., Ecuador	-0.4706	-76.4597	other label	Ecuador	Sucumbíos			The coords. 00°30'S 76°30'W are inaccurate	3 April 1994 - 13 April 1994	1994-04-03/1994-04-13		Hibbs, P. (Peter)	Malaise trap			2015	Paratype	Animalia	Arthropoda	Hexapoda	Hymenoptera	Platygastridae	Phanuromyia	galerita				http://hol.osu.edu/spmInfo.html?id=OSUC%20550203	2016-12-19T13:00:55Z
urn:lsid:biosci.ohio-state.edu:osuc_occurrences:OSUC__149411	en	PreservedSpecimen	OSUC 149411	urn:lsid:biosci.ohio-state.edu:osuc_names:403723	Phanuromyia tubulifer	female	adult		1	Canadian National Collection of Insects, Ottawa, Canada (CNCI)	Insects	tubulifer (MS) [BRAZIL, Mato Grosso, Sinop; Feb. 1976; O. Roppa; sweeping]	Sinop, MT, Brazil	-11.89	-55.62	unspecified	Brazil	Mato Grosso				Feb-1976			Roppa, O.	sweeping		Nesheim, K. C. (Katherine C.)	2015	Paratype	Animalia	Arthropoda	Hexapoda	Hymenoptera	Platygastridae	Phanuromyia	tubulifer				http://hol.osu.edu/spmInfo.html?id=OSUC%20149411	2016-12-19T12:59:04Z
urn:lsid:biosci.ohio-state.edu:osuc_occurrences:OSUC__149410	en	PreservedSpecimen	OSUC 149410	urn:lsid:biosci.ohio-state.edu:osuc_names:403723	Phanuromyia tubulifer	female	adult		1	Canadian National Collection of Insects, Ottawa, Canada (CNCI)	Insects	tubulifer (MS) [GUYANA: Region 8 Iwokrama Forest Res. 4°40'19"N,58°41'04"W 100-200m., V-VI.2001 R.Brooks & Z. Falin,FIT]	Iwokrama Forest Reserve, 04°40'19"N 58°41'04"W, 100-200m, Potaro-Siparuni Reg., Guyana	4.6719	-58.6844	label	Guyana	Potaro-Siparuni				May-2001 - Jun-2001			Brooks, R. & Falin, Z.	flight intercept trap		Nesheim, K. C. (Katherine C.)	2015	Holotype	Animalia	Arthropoda	Hexapoda	Hymenoptera	Platygastridae	Phanuromyia	tubulifer				http://hol.osu.edu/spmInfo.html?id=OSUC%20149410	2016-12-19T12:59:04Z
urn:lsid:biosci.ohio-state.edu:osuc_occurrences:OSUC__550109	en	PreservedSpecimen	OSUC 550109	urn:lsid:biosci.ohio-state.edu:osuc_names:403732	Phanuromyia princeps	female	adult		1	Canadian National Collection of Insects, Ottawa, Canada (CNCI)	Insects	[FRENCH GUIANA: Saül 3°37'22.08"N 53°12'33.84"W 17.i.2011, S.E.A.G via Y. Braet, flight intercept trap]	Saül, 03°37'22.08"N 53°12'33.84"W, Saint-Laurent-du-Maroni Arrond., French Guiana	3.6228	-53.2094	label	French Guiana	Saint-Laurent-du-Maroni	Saül			17 January 2011	2011-01-17		Braet, Y. (Yves)	flight intercept trap		Nesheim, K. C. (Katherine C.)	2015	Paratype	Animalia	Arthropoda	Hexapoda	Hymenoptera	Platygastridae	Phanuromyia	princeps				http://hol.osu.edu/spmInfo.html?id=OSUC%20550109	2016-12-19T12:59:44Z
urn:lsid:biosci.ohio-state.edu:osuc_occurrences:OSUC__550068	en	PreservedSpecimen	OSUC 550068	urn:lsid:biosci.ohio-state.edu:osuc_names:403732	Phanuromyia princeps	female	adult		1	Canadian National Collection of Insects, Ottawa, Canada (CNCI)	Insects	[ECUADOR:Sucumbios Sacha Lodge,270m 0°30'S&76°30'W 22.II-4.III.1994 Peter Hibbs MT]	Sacha Lodge, 00°30'S 76°30'W, 270m, Napo River, Sucumbíos Prov., Ecuador	-0.4706	-76.4597	other label	Ecuador	Sucumbíos			The coords. 00°30'S 76°30'W are inaccurate	22 February 1994 - 4 March 1994	1994-02-22/1994-03-04		Hibbs, P. (Peter)	Malaise trap		Nesheim, K. C. (Katherine C.)	2015	Paratype	Animalia	Arthropoda	Hexapoda	Hymenoptera	Platygastridae	Phanuromyia	princeps				http://hol.osu.edu/spmInfo.html?id=OSUC%20550068	2016-12-19T12:59:44Z
urn:lsid:biosci.ohio-state.edu:osuc_occurrences:OSUC__550112	en	PreservedSpecimen	OSUC 550112	urn:lsid:biosci.ohio-state.edu:osuc_names:403732	Phanuromyia princeps	female	adult		1	Canadian National Collection of Insects, Ottawa, Canada (CNCI)	Insects	[FRENCH GUIANA: Saül 3°37'22.08"N 53°12'33.84"W 17.i.2011, S.E.A.G via Y. Braet, flight intercept trap]	Saül, 03°37'22.08"N 53°12'33.84"W, Saint-Laurent-du-Maroni Arrond., French Guiana	3.6228	-53.2094	label	French Guiana	Saint-Laurent-du-Maroni	Saül			17 January 2011	2011-01-17		Braet, Y. (Yves)	flight intercept trap		Nesheim, K. C. (Katherine C.)	2015	Paratype	Animalia	Arthropoda	Hexapoda	Hymenoptera	Platygastridae	Phanuromyia	princeps				http://hol.osu.edu/spmInfo.html?id=OSUC%20550112	2016-12-19T12:59:44Z
urn:lsid:biosci.ohio-state.edu:osuc_occurrences:OSUC__149426	en	PreservedSpecimen	OSUC 149426	urn:lsid:biosci.ohio-state.edu:osuc_names:403732	Phanuromyia princeps	female	adult		1	Canadian National Collection of Insects, Ottawa, Canada (CNCI)	Insects	pauper (MS) [FRENCH GUIANA: Wanaboo (nr. Nason), 4°43'38"N, 54°26'36"W; 31.V-5.VI.1999, 40m; B. De Dijn; FIT]	Wanaboo, 4°43'38"N 54°26'36"W, 40m, nr. Nason, French Guiana	4.7272	-54.4433	label	French Guiana					31 May 1999 - 5 June 1999	1999-05-31/1999-06-05		De Dijn, B.	flight intercept trap		Nesheim, K. C. (Katherine C.)	2015	Paratype	Animalia	Arthropoda	Hexapoda	Hymenoptera	Platygastridae	Phanuromyia	princeps				http://hol.osu.edu/spmInfo.html?id=OSUC%20149426	2016-12-19T12:59:44Z
urn:lsid:biosci.ohio-state.edu:osuc_occurrences:OSUC__150923	en	PreservedSpecimen	OSUC 150923	urn:lsid:biosci.ohio-state.edu:osuc_names:403732	Phanuromyia princeps	female	adult		1	C.A. Triplehorn Insect Collection, Ohio State University, Columbus, OH (OSUC)	Insects	Telenomus galeatus gp. det. NF Johnson, 2005; varredura 13; [12°33'27.3"S 38°03'05"W, BRASIL: BA, Mata de São João, Res. de Sapiranga] [24.vii.2001]	Mata de São João, 12°33'27.3"S 38°03'05"W, sweeping 13, Sapiranga Reserve, BA, Brazil	-12.5576	-38.0514	label	Brazil	Bahia				24 July 2001	2001-07-24		Tavares, M. T. (Marcelo T.) et al.	sweeping		Nesheim, K. C. (Katherine C.)	2015	Paratype	Animalia	Arthropoda	Hexapoda	Hymenoptera	Platygastridae	Phanuromyia	princeps				http://hol.osu.edu/spmInfo.html?id=OSUC%20150923	2016-12-19T12:59:44Z
urn:lsid:biosci.ohio-state.edu:osuc_occurrences:OSUC__151098	en	PreservedSpecimen	OSUC 151098	urn:lsid:biosci.ohio-state.edu:osuc_names:403732	Phanuromyia princeps	female	adult		1	C.A. Triplehorn Insect Collection, Ohio State University, Columbus, OH (OSUC)	Insects	Telenomus galeatus gp. det. NF Johnson, 2005; varredura 24; [12°33'27.3"S 38°03'05"W, BRASIL: BA, Mata de São João, Res. de Sapiranga] [25.vii.2001]	Mata de São João, 12°33'27.3"S 38°03'05"W, sweeping 24, Sapiranga Reserve, BA, Brazil	-12.5576	-38.0514	label	Brazil	Bahia				25 July 2001	2001-07-25		Tavares, M. T. (Marcelo T.) et al.	sweeping		Nesheim, K. C. (Katherine C.)	2015	Paratype	Animalia	Arthropoda	Hexapoda	Hymenoptera	Platygastridae	Phanuromyia	princeps				http://hol.osu.edu/spmInfo.html?id=OSUC%20151098	2016-12-19T12:59:44Z
urn:lsid:biosci.ohio-state.edu:osuc_occurrences:OSUC__151126	en	PreservedSpecimen	OSUC 151126	urn:lsid:biosci.ohio-state.edu:osuc_names:403732	Phanuromyia princeps	female	adult		1	C.A. Triplehorn Insect Collection, Ohio State University, Columbus, OH (OSUC)	Insects	Telenomus galeatus group det. NF Johnson, 2005; varredura 22; [12°33'27.3"S 38°03'05"W, BRASIL: BA, Mata de São João, Res. de Sapiranga] [25.vii.2001]	Mata de São João, 12°33'27.3"S 38°03'05"W, sweeping 22, Sapiranga Reserve, BA, Brazil	-12.5576	-38.0514	label	Brazil	Bahia				25 July 2001	2001-07-25		Tavares, M. T. (Marcelo T.) et al.	sweeping		Nesheim, K. C. (Katherine C.)	2015	Paratype	Animalia	Arthropoda	Hexapoda	Hymenoptera	Platygastridae	Phanuromyia	princeps				http://hol.osu.edu/spmInfo.html?id=OSUC%20151126	2016-12-19T12:59:44Z
urn:lsid:biosci.ohio-state.edu:osuc_occurrences:OSUC__550100	en	PreservedSpecimen	OSUC 550100	urn:lsid:biosci.ohio-state.edu:osuc_names:403732	Phanuromyia princeps	female	adult		1	Canadian National Collection of Insects, Ottawa, Canada (CNCI)	Insects	[FRENCH GUIANA: Patawa, Kaw Mts. Ix.2008,J. Cerda, MT]	Kaw Mountains, Patawa, Cayenne Arrond., French Guiana	4.376	-52.2073	other label	French Guiana	Cayenne				Sep-2008			Cerda, J.	Malaise trap		Nesheim, K. C. (Katherine C.)	2015	Paratype	Animalia	Arthropoda	Hexapoda	Hymenoptera	Platygastridae	Phanuromyia	princeps				http://hol.osu.edu/spmInfo.html?id=OSUC%20550100	2016-12-19T12:59:44Z
urn:lsid:biosci.ohio-state.edu:osuc_occurrences:OSUC__151077	en	PreservedSpecimen	OSUC 151077	urn:lsid:biosci.ohio-state.edu:osuc_names:403732	Phanuromyia princeps	female	adult		1	C.A. Triplehorn Insect Collection, Ohio State University, Columbus, OH (OSUC)	Insects	Telenomus galeatus group det. NF Johnson, 2005; varredura 14; [12°33'27.3"S 38°03'05"W, BRASIL: BA, Mata de São João, Res. de Sapiranga] [24.vii.2001]	Mata de São João, 12°33'27.3"S 38°03'05"W, sweeping 14, Sapiranga Reserve, BA, Brazil	-12.5576	-38.0514	label	Brazil	Bahia				24 July 2001	2001-07-24		Tavares, M. T. (Marcelo T.) et al.	sweeping		Nesheim, K. C. (Katherine C.)	2015	Paratype	Animalia	Arthropoda	Hexapoda	Hymenoptera	Platygastridae	Phanuromyia	princeps				http://hol.osu.edu/spmInfo.html?id=OSUC%20151077	2016-12-19T12:59:44Z
urn:lsid:biosci.ohio-state.edu:osuc_occurrences:OSUC__150922	en	PreservedSpecimen	OSUC 150922	urn:lsid:biosci.ohio-state.edu:osuc_names:403732	Phanuromyia princeps	female	adult		1	C.A. Triplehorn Insect Collection, Ohio State University, Columbus, OH (OSUC)	Insects	Telenomus galeatus gp. det. NF Johnson, 2005; varredura 13; [12°33'27.3"S 38°03'05"W, BRASIL: BA, Mata de São João, Res. de Sapiranga] [24.vii.2001]	Mata de São João, 12°33'27.3"S 38°03'05"W, sweeping 13, Sapiranga Reserve, BA, Brazil	-12.5576	-38.0514	label	Brazil	Bahia				24 July 2001	2001-07-24		Tavares, M. T. (Marcelo T.) et al.	sweeping		Nesheim, K. C. (Katherine C.)	2015	Holotype	Animalia	Arthropoda	Hexapoda	Hymenoptera	Platygastridae	Phanuromyia	princeps				http://hol.osu.edu/spmInfo.html?id=OSUC%20150922	2016-12-19T12:59:44Z
urn:lsid:biosci.ohio-state.edu:osuc_occurrences:OSUC__149396	en	PreservedSpecimen	OSUC 149396	urn:lsid:biosci.ohio-state.edu:osuc_names:389329	Phanuromyia pauper	female	adult		1	Canadian National Collection of Insects, Ottawa, Canada (CNCI)	Insects	cudo (MS) [ECUADOR: Sucumbios, Rio Napo, Sacha Lodge 0°05'S 76°05'W, 270m V.1994, P.Hibbs, MT]	Sacha Lodge, 00°05'S 76°05'W, 290m, Napo River, Sucumbíos Prov., Ecuador	-0.4706	-76.4597	other label	Ecuador	Sucumbíos			The coords. 00°05'S 76°05'W are incorrect	May-1994			Hibbs, P. (Peter)	Malaise trap		Nesheim, K. C. (Katherine C.)	2015	Paratype	Animalia	Arthropoda	Hexapoda	Hymenoptera	Platygastridae	Phanuromyia	pauper				http://hol.osu.edu/spmInfo.html?id=OSUC%20149396	2016-12-19T12:59:57Z
urn:lsid:biosci.ohio-state.edu:osuc_occurrences:OSUC__549972	en	PreservedSpecimen	OSUC 549972	urn:lsid:biosci.ohio-state.edu:osuc_names:389329	Phanuromyia pauper	female	adult		1	Canadian National Collection of Insects, Ottawa, Canada (CNCI)	Insects	[ECUADOR:Sucumbios, Rio Napo, Sacha Lodge 0°05'S 76°05'W, 290m, MT 24.V-3.VI.94, P. Hibbs]	Sacha Lodge, 00.5°S 76.5°W, 290m, Napo River, Sucumbíos Prov., Ecuador	-0.4706	-76.4597	other label	Ecuador	Sucumbíos			The coords. 00.5°S 76.5°W are inaccurate	24 May 1994 - 3 June 1994	1994-05-24/1994-06-03		Hibbs, P. (Peter)	Malaise trap		Nesheim, K. C. (Katherine C.)	2015	Paratype	Animalia	Arthropoda	Hexapoda	Hymenoptera	Platygastridae	Phanuromyia	pauper				http://hol.osu.edu/spmInfo.html?id=OSUC%20549972	2016-12-19T12:59:57Z
urn:lsid:biosci.ohio-state.edu:osuc_occurrences:OSUC__550011	en	PreservedSpecimen	OSUC 550011	urn:lsid:biosci.ohio-state.edu:osuc_names:389329	Phanuromyia pauper	female	adult		1	Canadian National Collection of Insects, Ottawa, Canada (CNCI)	Insects	[ECUADOR:Sucumbios Sacha Lodge,270m 0°30'S&76°30'W 22.II-4.III.1994 Peter Hibbs MT]	Sacha Lodge, 00°30'S 76°30'W, 270m, Napo River, Sucumbíos Prov., Ecuador	-0.4706	-76.4597	other label	Ecuador	Sucumbíos			The coords. 00°30'S 76°30'W are inaccurate	22 February 1994 - 4 March 1994	1994-02-22/1994-03-04		Hibbs, P. (Peter)	Malaise trap		Nesheim, K. C. (Katherine C.)	2015	Paratype	Animalia	Arthropoda	Hexapoda	Hymenoptera	Platygastridae	Phanuromyia	pauper				http://hol.osu.edu/spmInfo.html?id=OSUC%20550011	2016-12-19T12:59:57Z
urn:lsid:biosci.ohio-state.edu:osuc_occurrences:OSUC__164002	en	PreservedSpecimen	OSUC 164002	urn:lsid:biosci.ohio-state.edu:osuc_names:389329	Phanuromyia pauper	female	adult		1	Canadian National Collection of Insects, Ottawa, Canada (CNCI)	Insects	[ECUADOR: Sucumbios Sacha Lodge, 270m 0°30'S & 76°30'W 21-31.X.1994 Peter Hibbs, MT]	Sacha Lodge, 00°30'S 76°30'W, 270m, Sucumbíos Prov., Ecuador	-0.4706	-76.4597	other label	Ecuador	Sucumbíos			The coords. 00°30'S 76°30'W are inaccurate	21 October 1994 - 31 October 1994	1994-10-21/1994-10-31		Hibbs, P. (Peter)	Malaise trap		Nesheim, K. C. (Katherine C.)	2015	Paratype	Animalia	Arthropoda	Hexapoda	Hymenoptera	Platygastridae	Phanuromyia	pauper				http://hol.osu.edu/spmInfo.html?id=OSUC%20164002	2016-12-19T12:59:57Z
urn:lsid:biosci.ohio-state.edu:osuc_occurrences:OSUC__550069	en	PreservedSpecimen	OSUC 550069	urn:lsid:biosci.ohio-state.edu:osuc_names:389329	Phanuromyia pauper	female	adult		1	Canadian National Collection of Insects, Ottawa, Canada (CNCI)	Insects	[ECUADOR: Sucumbios Sacha Lodge, 270m 0°30'S & 76°30'W 27.VIII-10.IX.1995 Peter Hibbs, MT]	Sacha Lodge, 00°30'S 76°30'W, 270m, Napo River, Sucumbíos Prov., Ecuador	-0.4706	-76.4597	other label	Ecuador	Sucumbíos			The coords. 00°30'S 76°30'W are inaccurate	27 August 1995 - 10 September 1995	1995-08-27/1995-09-10		Hibbs, P. (Peter)	Malaise trap			2015	Paratype	Animalia	Arthropoda	Hexapoda	Hymenoptera	Platygastridae	Phanuromyia	pauper				http://hol.osu.edu/spmInfo.html?id=OSUC%20550069	2016-12-19T12:59:57Z
urn:lsid:biosci.ohio-state.edu:osuc_occurrences:OSUC__550070	en	PreservedSpecimen	OSUC 550070	urn:lsid:biosci.ohio-state.edu:osuc_names:389329	Phanuromyia pauper	female	adult		1	Canadian National Collection of Insects, Ottawa, Canada (CNCI)	Insects	[ECUADOR:Sucumbios Sacha Lodge,270m 0°30'S&76°30'W 3-13-IV.1994 Peter Hibbs MT]	Sacha Lodge, 00°30'S 76°30'W, 270m, Napo River, Sucumbíos Prov., Ecuador	-0.4706	-76.4597	other label	Ecuador	Sucumbíos			The coords. 00°30'S 76°30'W are inaccurate	3 April 1994 - 13 April 1994	1994-04-03/1994-04-13		Hibbs, P. (Peter)	Malaise trap			2015	Paratype	Animalia	Arthropoda	Hexapoda	Hymenoptera	Platygastridae	Phanuromyia	pauper				http://hol.osu.edu/spmInfo.html?id=OSUC%20550070	2016-12-19T12:59:57Z
urn:lsid:biosci.ohio-state.edu:osuc_occurrences:OSUC__550071	en	PreservedSpecimen	OSUC 550071	urn:lsid:biosci.ohio-state.edu:osuc_names:389329	Phanuromyia pauper	female	adult		1	Canadian National Collection of Insects, Ottawa, Canada (CNCI)	Insects	[ECUADOR:Sucumbios Sacha Lodge,270m 0°30'S&76°30'W 4-14.III.1994 Peter Hibbs MT]	Sacha Lodge, 00°30'S 76°30'W, 270m, Napo River, Sucumbíos Prov., Ecuador	-0.4706	-76.4597	other label	Ecuador	Sucumbíos			The coords. 00°30'S 76°30'W are inaccurate	4 March 1994 - 14 March 1994	1994-03-04/1994-03-14		Hibbs, P. (Peter)	Malaise trap			2015	Paratype	Animalia	Arthropoda	Hexapoda	Hymenoptera	Platygastridae	Phanuromyia	pauper				http://hol.osu.edu/spmInfo.html?id=OSUC%20550071	2016-12-19T12:59:57Z
urn:lsid:biosci.ohio-state.edu:osuc_occurrences:OSUC__550072	en	PreservedSpecimen	OSUC 550072	urn:lsid:biosci.ohio-state.edu:osuc_names:389329	Phanuromyia pauper	female	adult		1	Canadian National Collection of Insects, Ottawa, Canada (CNCI)	Insects	[ECUADOR:Sucumbios Sacha Lodge, 270m 0°30'S&76°30'W 10-21.x.1994 Peter Hibbs MT]	Sacha Lodge, 00°30'S 76°30'W, 270m, Napo River, Sucumbíos Prov., Ecuador	-0.4706	-76.4597	other label	Ecuador	Sucumbíos			The coords. 00°30'S 76°30'W are inaccurate	10 October 1994 - 21 October 1994	1994-10-10/1994-10-21		Hibbs, P. (Peter)	Malaise trap			2015	Paratype	Animalia	Arthropoda	Hexapoda	Hymenoptera	Platygastridae	Phanuromyia	pauper				http://hol.osu.edu/spmInfo.html?id=OSUC%20550072	2016-12-19T12:59:57Z
urn:lsid:biosci.ohio-state.edu:osuc_occurrences:OSUC__149425	en	PreservedSpecimen	OSUC 149425	urn:lsid:biosci.ohio-state.edu:osuc_names:389329	Phanuromyia pauper	female	adult		1	Canadian National Collection of Insects, Ottawa, Canada (CNCI)	Insects	pauper (MS) [ECUADOR: Sucumbios, Rio Napo, Sacha Lodge, 0°05'S 76°05'W, 290m; 14-24.III.1994; P.H. Hibbs; MT]	Sacha Lodge, 00°05'S 76°05'W, 290m, Napo River, Sucumbíos Prov., Ecuador	-0.4706	-76.4597	other label	Ecuador	Sucumbíos			The coords. 00°05'S 76°05'W are incorrect	14 March 1994 - 24 March 1994	1994-03-14/1994-03-24		Hibbs, P. H. (Peter H.)	Malaise trap		Masner, L. (Lubomír)	2015	Paratype	Animalia	Arthropoda	Hexapoda	Hymenoptera	Platygastridae	Phanuromyia	pauper				http://hol.osu.edu/spmInfo.html?id=OSUC%20149425	2016-12-19T12:59:57Z
urn:lsid:biosci.ohio-state.edu:osuc_occurrences:OSUC__149424	en	PreservedSpecimen	OSUC 149424	urn:lsid:biosci.ohio-state.edu:osuc_names:389329	Phanuromyia pauper	female	adult		1	Canadian National Collection of Insects, Ottawa, Canada (CNCI)	Insects	pauper (MS) [ECUADOR: Sucumbios, Sacha Lodge, 270m, 0°30'S & 76°30'W; 3-16.X.1994; P.H. Hibbs; MT]	Sacha Lodge, 00°30'S 76°30'W, 270m, Sucumbíos Prov., Ecuador	-0.4706	-76.4597	other label	Ecuador	Sucumbíos			The coords. 00°30'S 76°30'W are inaccurate	3 October 1994 - 16 October 1994	1994-10-03/1994-10-16		Hibbs, P. H. (Peter H.)	Malaise trap		Masner, L. (Lubomír)	2015	Paratype	Animalia	Arthropoda	Hexapoda	Hymenoptera	Platygastridae	Phanuromyia	pauper				http://hol.osu.edu/spmInfo.html?id=OSUC%20149424	2016-12-19T12:59:57Z
urn:lsid:biosci.ohio-state.edu:osuc_occurrences:OSUC__149427	en	PreservedSpecimen	OSUC 149427	urn:lsid:biosci.ohio-state.edu:osuc_names:389329	Phanuromyia pauper	female	adult		1	Canadian National Collection of Insects, Ottawa, Canada (CNCI)	Insects	pauper (MS) [PERU: Madre de Dios, Rio Tambopata Res., 12°50'S, 69°17'W, 290m; III-IX.1983; T. Erwin; canopy fog]	Tambopata National Reserve, 12°50'S 69°17'W, 290m, canopy, Madre de Dios Reg., Peru	-12.8333	-69.2833	label	Peru	Madre de Dios			Rio Tambopata is another name for Tambopata Nat.Res.; derived from GEOnet	Mar-1983 - Sep-1983			Erwin, T. L. (Terry L.)	fogging		Masner, L. (Lubomír)	2015	Holotype	Animalia	Arthropoda	Hexapoda	Hymenoptera	Platygastridae	Phanuromyia	pauper				http://hol.osu.edu/spmInfo.html?id=OSUC%20149427	2016-12-19T12:59:57Z
urn:lsid:biosci.ohio-state.edu:osuc_occurrences:OSUC__550062	en	PreservedSpecimen	OSUC 550062	urn:lsid:biosci.ohio-state.edu:osuc_names:389329	Phanuromyia pauper	female	adult		1	Canadian National Collection of Insects, Ottawa, Canada (CNCI)	Insects	[ECUADOR:Sucumbios Sacha Lodge, 270m 0°30'&76°30'W 16-23.VIII.1994 P.Hibbs,MT]	Sacha Lodge, 00°30'S 76°30'W, 270m, Sucumbíos Prov., Ecuador	-0.4706	-76.4597	other label	Ecuador	Sucumbíos			The coords. 00°30'S 76°30'W are inaccurate	16 August 1994 - 23 August 1994	1994-08-16/1994-08-23		Hibbs, P. (Peter)	Malaise trap			2015	Paratype	Animalia	Arthropoda	Hexapoda	Hymenoptera	Platygastridae	Phanuromyia	pauper				http://hol.osu.edu/spmInfo.html?id=OSUC%20550062	2016-12-19T12:59:57Z
urn:lsid:biosci.ohio-state.edu:osuc_occurrences:OSUC__550063	en	PreservedSpecimen	OSUC 550063	urn:lsid:biosci.ohio-state.edu:osuc_names:389329	Phanuromyia pauper	female	adult		1	Canadian National Collection of Insects, Ottawa, Canada (CNCI)	Insects	[ECUADOR:Sucumbios Sacha Lodge, 270m 0°30'S & 76°30'W 1-10.x.1994 Peter Hibbs, MT]	Sacha Lodge, 00°30'S 76°30'W, 270m, Napo River, Sucumbíos Prov., Ecuador	-0.4706	-76.4597	other label	Ecuador	Sucumbíos			The coords. 00°30'S 76°30'W are inaccurate	1 October 1994 - 10 October 1994	1994-10-01/1994-10-10		Hibbs, P. (Peter)	Malaise trap			2015	Paratype	Animalia	Arthropoda	Hexapoda	Hymenoptera	Platygastridae	Phanuromyia	pauper				http://hol.osu.edu/spmInfo.html?id=OSUC%20550063	2016-12-19T12:59:57Z
urn:lsid:biosci.ohio-state.edu:osuc_occurrences:OSUC__550064	en	PreservedSpecimen	OSUC 550064	urn:lsid:biosci.ohio-state.edu:osuc_names:389329	Phanuromyia pauper	female	adult		1	Canadian National Collection of Insects, Ottawa, Canada (CNCI)	Insects	[ECUADOR:Sucumbios Sacha Lodge, 270m 0°30'S & 76°30'W 1-14.III.1994 Peter Hibbs, MT]	Sacha Lodge, 00°30'S 76°30'W, 270m, Napo River, Sucumbíos Prov., Ecuador	-0.4706	-76.4597	other label	Ecuador	Sucumbíos			The coords. 00°30'S 76°30'W are inaccurate	1 March 1994 - 14 March 1994	1994-03-01/1994-03-14		Hibbs, P. (Peter)	Malaise trap			2015	Paratype	Animalia	Arthropoda	Hexapoda	Hymenoptera	Platygastridae	Phanuromyia	pauper				http://hol.osu.edu/spmInfo.html?id=OSUC%20550064	2016-12-19T12:59:57Z
urn:lsid:biosci.ohio-state.edu:osuc_occurrences:OSUC__550065	en	PreservedSpecimen	OSUC 550065	urn:lsid:biosci.ohio-state.edu:osuc_names:389329	Phanuromyia pauper	female	adult		1	Canadian National Collection of Insects, Ottawa, Canada (CNCI)	Insects	[ECUADOR:Sucumbios Sacha Lodge, 270m 0°30'&76°30'W 16-23.VIII.1994 P.Hibbs,MT]	Sacha Lodge, 00°30'S 76°30'W, 270m, Sucumbíos Prov., Ecuador	-0.4706	-76.4597	other label	Ecuador	Sucumbíos			The coords. 00°30'S 76°30'W are inaccurate	16 August 1994 - 23 August 1994	1994-08-16/1994-08-23		Hibbs, P. (Peter)	Malaise trap			2015	Paratype	Animalia	Arthropoda	Hexapoda	Hymenoptera	Platygastridae	Phanuromyia	pauper				http://hol.osu.edu/spmInfo.html?id=OSUC%20550065	2016-12-19T12:59:57Z
urn:lsid:biosci.ohio-state.edu:osuc_occurrences:OSUC__550066	en	PreservedSpecimen	OSUC 550066	urn:lsid:biosci.ohio-state.edu:osuc_names:389329	Phanuromyia pauper	female	adult		1	Canadian National Collection of Insects, Ottawa, Canada (CNCI)	Insects	[ECUADOR:Sucumbios Sacha Lodge, 270m 0°30'S & 76°30'W 21-31.X.1994 Peter Hibbs, MT]	Sacha Lodge, 00°30'S 76°30'W, 270m, Sucumbíos Prov., Ecuador	-0.4706	-76.4597	other label	Ecuador	Sucumbíos			The coords. 00°30'S 76°30'W are inaccurate	21 October 1994 - 31 October 1994	1994-10-21/1994-10-31		Hibbs, P. (Peter)	Malaise trap			2015	Paratype	Animalia	Arthropoda	Hexapoda	Hymenoptera	Platygastridae	Phanuromyia	pauper				http://hol.osu.edu/spmInfo.html?id=OSUC%20550066	2016-12-19T12:59:57Z
urn:lsid:biosci.ohio-state.edu:osuc_occurrences:OSUC__550067	en	PreservedSpecimen	OSUC 550067	urn:lsid:biosci.ohio-state.edu:osuc_names:389329	Phanuromyia pauper	female	adult		1	Canadian National Collection of Insects, Ottawa, Canada (CNCI)	Insects	[ECUADOR: Sucumbios, Rio Napo, Sacha Lodge 0°05'S 76°05'W, 270m V.1994, P.Hibbs,MT]	Sacha Lodge, 00°05'S 76°05'W, 270m, Napo River, Sucumbíos Prov., Ecuador	-0.4706	-76.4597	other label	Ecuador	Sucumbíos			The coords. 00°05'S 76°05'W are incorrect	May-1994			Hibbs, P. (Peter)	Malaise trap			2015	Paratype	Animalia	Arthropoda	Hexapoda	Hymenoptera	Platygastridae	Phanuromyia	pauper				http://hol.osu.edu/spmInfo.html?id=OSUC%20550067	2016-12-19T12:59:57Z
urn:lsid:biosci.ohio-state.edu:osuc_occurrences:OSUC__550073	en	PreservedSpecimen	OSUC 550073	urn:lsid:biosci.ohio-state.edu:osuc_names:389329	Phanuromyia pauper	female	adult		1	Canadian National Collection of Insects, Ottawa, Canada (CNCI)	Insects	[ECUADOR:Sucumbios Sacha Lodge,270m 0°30'S&76°30'W 22.II-4.III.1994 Peter Hibbs MT]	Sacha Lodge, 00°30'S 76°30'W, 270m, Napo River, Sucumbíos Prov., Ecuador	-0.4706	-76.4597	other label	Ecuador	Sucumbíos			The coords. 00°30'S 76°30'W are inaccurate	22 February 1994 - 4 March 1994	1994-02-22/1994-03-04		Hibbs, P. (Peter)	Malaise trap			2015	Paratype	Animalia	Arthropoda	Hexapoda	Hymenoptera	Platygastridae	Phanuromyia	pauper				http://hol.osu.edu/spmInfo.html?id=OSUC%20550073	2016-12-19T12:59:57Z
urn:lsid:biosci.ohio-state.edu:osuc_occurrences:OSUC__550074	en	PreservedSpecimen	OSUC 550074	urn:lsid:biosci.ohio-state.edu:osuc_names:389329	Phanuromyia pauper	female	adult		1	Canadian National Collection of Insects, Ottawa, Canada (CNCI)	Insects	[ECUADOR:Sucumbios Sacha Lodge,270m 0°30'S&76°30'W 22.II-4.III.1994 Peter Hibbs MT]	Sacha Lodge, 00°30'S 76°30'W, 270m, Napo River, Sucumbíos Prov., Ecuador	-0.4706	-76.4597	other label	Ecuador	Sucumbíos			The coords. 00°30'S 76°30'W are inaccurate	22 February 1994 - 4 March 1994	1994-02-22/1994-03-04		Hibbs, P. (Peter)	Malaise trap			2015	Paratype	Animalia	Arthropoda	Hexapoda	Hymenoptera	Platygastridae	Phanuromyia	pauper				http://hol.osu.edu/spmInfo.html?id=OSUC%20550074	2016-12-19T12:59:57Z
urn:lsid:biosci.ohio-state.edu:osuc_occurrences:OSUC__322905	en	PreservedSpecimen	OSUC 322905	urn:lsid:biosci.ohio-state.edu:osuc_names:403720	Phanuromyia constellata	female	adult		1	C.A. Triplehorn Insect Collection, Ohio State University, Columbus, OH (OSUC)	Insects	Telenomus galeatus-group; [PARAGUAY: Canindeyú Reserva Natural Bosque Mbaracayú, Jejuí-mí, MT1 29.V-11.VI.1996, pastizal suelo saturado, A.C.F. Costa]	Bosque Mbaracayú Natural Reserve, MT1, wet grazing floor, Jejuí-mí, Canindeyú Dept., Paraguay	-24.135	-55.4058	WDPA-UN	Paraguay	Canindeyú				29 May 1996 - 11 June 1996	1996-05-29/1996-06-11		Costa, A. C. F.	Malaise trap		Nesheim, K. C. (Katherine C.)	2015	Paratype	Animalia	Arthropoda	Hexapoda	Hymenoptera	Platygastridae	Phanuromyia	constellata		wet grazing floor		http://hol.osu.edu/spmInfo.html?id=OSUC%20322905	2016-12-19T13:02:04Z
urn:lsid:biosci.ohio-state.edu:osuc_occurrences:OSUC__322906	en	PreservedSpecimen	OSUC 322906	urn:lsid:biosci.ohio-state.edu:osuc_names:403720	Phanuromyia constellata	female	adult		1	C.A. Triplehorn Insect Collection, Ohio State University, Columbus, OH (OSUC)	Insects	Telenomus galeatus-group; [PARAGUAY: Canindeyú Reserva Natural Bosque Mbaracayú, Jejuí-mí, MT1 29.V-11.VI.1996, pastizal suelo saturado, A.C.F. Costa]	Bosque Mbaracayú Natural Reserve, MT1, wet grazing floor, Jejuí-mí, Canindeyú Dept., Paraguay	-24.135	-55.4058	WDPA-UN	Paraguay	Canindeyú				29 May 1996 - 11 June 1996	1996-05-29/1996-06-11		Costa, A. C. F.	Malaise trap		Nesheim, K. C. (Katherine C.)	2015	Holotype	Animalia	Arthropoda	Hexapoda	Hymenoptera	Platygastridae	Phanuromyia	constellata		wet grazing floor		http://hol.osu.edu/spmInfo.html?id=OSUC%20322906	2016-12-19T13:02:04Z
urn:lsid:biosci.ohio-state.edu:osuc_occurrences:OSUC__322907	en	PreservedSpecimen	OSUC 322907	urn:lsid:biosci.ohio-state.edu:osuc_names:403720	Phanuromyia constellata	female	adult		1	C.A. Triplehorn Insect Collection, Ohio State University, Columbus, OH (OSUC)	Insects	Telenomus galeatus-group; [PARAGUAY: Canindeyú Reserva Natural Bosque Mbaracayú, Jejuí-mí, MT1 16-23.V.1996, pastizal suelo saturado, A.C.F. Costa colr.]	Bosque Mbaracayú Natural Reserve, MT1, wet grazing floor, Jejuí-mí, Canindeyú Dept., Paraguay	-24.135	-55.4058	WDPA-UN	Paraguay	Canindeyú				16 May 1996 - 23 May 1996	1996-05-16/1996-05-23		Costa, A. C. F.	Malaise trap		Nesheim, K. C. (Katherine C.)	2015	Paratype	Animalia	Arthropoda	Hexapoda	Hymenoptera	Platygastridae	Phanuromyia	constellata		wet grazing floor		http://hol.osu.edu/spmInfo.html?id=OSUC%20322907	2016-12-19T13:02:04Z
urn:lsid:biosci.ohio-state.edu:osuc_occurrences:OSUC__149413	en	PreservedSpecimen	OSUC 149413	urn:lsid:biosci.ohio-state.edu:osuc_names:403725	Phanuromyia comata	female	adult		1	Canadian National Collection of Insects, Ottawa, Canada (CNCI)	Insects	comatus (MS) [BRAZIL,Vila Vera,M.Grosso 500m,12°46'S,55°30'W .X.1973 M. Alvarenga]	Vila Vera, 12°46'S 55°30'W, 500m, MT, Brazil	-12.295	-55.2948	OpenStreetMap	Brazil	Mato Grosso			coords. on label are inaccurate; Vila Vera is an alternate name of Vera	Oct-1973			Alvarenga, M. (Moacir)	none specified		Nesheim, K. C. (Katherine C.)	2015	Holotype	Animalia	Arthropoda	Hexapoda	Hymenoptera	Platygastridae	Phanuromyia	comata				http://hol.osu.edu/spmInfo.html?id=OSUC%20149413	2016-12-19T13:02:16Z
