# Supplementary material for: The Phanuromyia galeata species group (Hymenoptera, Platygastridae, Telenominae): shining a lantern into an unexplored corner of Neotropical diversity
Source: Zookeys. 2017 Mar 27;(663):71–105. doi: 10.3897/zookeys.663.11554 (PMC5523176; doi:10.3897/zookeys.663.11554)
Supplement: Supplementary material 1 — Occurrences [file zookeys-663-071-s001.zip › Phanuromyia_1482170860429/occurrence_images.txt]

occurrenceID	identifier	type	subtype	metadataLanguage	title	accessURI	format	caption	resourceCreationTechnique	comments	rights	Owner	UsageTerms	WebStatement	creator	source	modified
urn:lsid:biosci.ohio-state.edu:osuc_occurrences:OSUC__549955	http://bioguid.osu.edu/osuc_occurrence_images/92920	StillImage	Photograph	en	Image for occurrence record OSUC 549955	http://osuc.osu.edu/spm_images/OSUC 549955/92920_compress.jpg	image/jpeg	mandibles, lateral view	Scanning electron microscopy (SEM)		Copyright 2016		CC-BY-NC-SA	http://creativecommons.org/licenses/by-nc-sa/3.0/	ELIJAH	http://specimage.osu.edu/getImageInfo.html?image_id=92920	2016-12-19T13:01:34Z
urn:lsid:biosci.ohio-state.edu:osuc_occurrences:OSUC__549955	http://bioguid.osu.edu/osuc_occurrence_images/92921	StillImage	Photograph	en	Image for occurrence record OSUC 549955	http://osuc.osu.edu/spm_images/OSUC 549955/92921_compress.jpg	image/jpeg	head, posterolateral view	Scanning electron microscopy (SEM)		Copyright 2016		CC-BY-NC-SA	http://creativecommons.org/licenses/by-nc-sa/3.0/	ELIJAH	http://specimage.osu.edu/getImageInfo.html?image_id=92921	2016-12-19T13:01:34Z
urn:lsid:biosci.ohio-state.edu:osuc_occurrences:OSUC__549955	http://bioguid.osu.edu/osuc_occurrence_images/92924	StillImage	Photograph	en	Image for occurrence record OSUC 549955	http://osuc.osu.edu/spm_images/OSUC 549955/92924_compress.jpg	image/jpeg	mouthparts, anterolateral view	Scanning electron microscopy (SEM)		Copyright 2016		CC-BY-NC-SA	http://creativecommons.org/licenses/by-nc-sa/3.0/	ELIJAH	http://specimage.osu.edu/getImageInfo.html?image_id=92924	2016-12-19T13:01:34Z
urn:lsid:biosci.ohio-state.edu:osuc_occurrences:OSUC__549955	http://bioguid.osu.edu/osuc_occurrence_images/92925	StillImage	Photograph	en	Image for occurrence record OSUC 549955	http://osuc.osu.edu/spm_images/OSUC 549955/92925_compress.jpg	image/jpeg	mandibles, anterolateral view	Scanning electron microscopy (SEM)		Copyright 2016		CC-BY-NC-SA	http://creativecommons.org/licenses/by-nc-sa/3.0/	ELIJAH	http://specimage.osu.edu/getImageInfo.html?image_id=92925	2016-12-19T13:01:34Z
urn:lsid:biosci.ohio-state.edu:osuc_occurrences:OSUC__549955	http://bioguid.osu.edu/osuc_occurrence_images/92931	StillImage	Photograph	en	Image for occurrence record OSUC 549955	http://osuc.osu.edu/spm_images/OSUC 549955/92931_compress.jpg	image/jpeg	mesosoma, lateral view	Scanning electron microscopy (SEM)		Copyright 2016		CC-BY-NC-SA	http://creativecommons.org/licenses/by-nc-sa/3.0/	ELIJAH	http://specimage.osu.edu/getImageInfo.html?image_id=92931	2016-12-19T13:01:34Z
urn:lsid:biosci.ohio-state.edu:osuc_occurrences:OSUC__549955	http://bioguid.osu.edu/osuc_occurrence_images/92932	StillImage	Photograph	en	Image for occurrence record OSUC 549955	http://osuc.osu.edu/spm_images/OSUC 549955/92932_compress.jpg	image/jpeg	scutellar-axillar complex, lateral view	Scanning electron microscopy (SEM)		Copyright 2016		CC-BY-NC-SA	http://creativecommons.org/licenses/by-nc-sa/3.0/	ELIJAH	http://specimage.osu.edu/getImageInfo.html?image_id=92932	2016-12-19T13:01:34Z
urn:lsid:biosci.ohio-state.edu:osuc_occurrences:OSUC__549955	http://bioguid.osu.edu/osuc_occurrence_images/92935	StillImage	Photograph	en	Image for occurrence record OSUC 549955	http://osuc.osu.edu/spm_images/OSUC 549955/92935_compress.jpg	image/jpeg	S4, ventrolateral view	Scanning electron microscopy (SEM)		Copyright 2016		CC-BY-NC-SA	http://creativecommons.org/licenses/by-nc-sa/3.0/	ELIJAH	http://specimage.osu.edu/getImageInfo.html?image_id=92935	2016-12-19T13:01:34Z
urn:lsid:biosci.ohio-state.edu:osuc_occurrences:OSUC__549955	http://bioguid.osu.edu/osuc_occurrence_images/92937	StillImage	Photograph	en	Image for occurrence record OSUC 549955	http://osuc.osu.edu/spm_images/OSUC 549955/92937_compress.jpg	image/jpeg	T7, dorsolateral view	Scanning electron microscopy (SEM)		Copyright 2016		CC-BY-NC-SA	http://creativecommons.org/licenses/by-nc-sa/3.0/	ELIJAH	http://specimage.osu.edu/getImageInfo.html?image_id=92937	2016-12-19T13:01:34Z
urn:lsid:biosci.ohio-state.edu:osuc_occurrences:OSUC__549955	http://bioguid.osu.edu/osuc_occurrence_images/92938	StillImage	Photograph	en	Image for occurrence record OSUC 549955	http://osuc.osu.edu/spm_images/OSUC 549955/92938_compress.jpg	image/jpeg	T2, dorsolateral view	Scanning electron microscopy (SEM)		Copyright 2016		CC-BY-NC-SA	http://creativecommons.org/licenses/by-nc-sa/3.0/	ELIJAH	http://specimage.osu.edu/getImageInfo.html?image_id=92938	2016-12-19T13:01:34Z
urn:lsid:biosci.ohio-state.edu:osuc_occurrences:OSUC__549955	http://bioguid.osu.edu/osuc_occurrence_images/92939	StillImage	Photograph	en	Image for occurrence record OSUC 549955	http://osuc.osu.edu/spm_images/OSUC 549955/92939_compress.jpg	image/jpeg	mesosoma, ventrolateral view	Scanning electron microscopy (SEM)		Copyright 2016		CC-BY-NC-SA	http://creativecommons.org/licenses/by-nc-sa/3.0/	ELIJAH	http://specimage.osu.edu/getImageInfo.html?image_id=92939	2016-12-19T13:01:34Z
urn:lsid:biosci.ohio-state.edu:osuc_occurrences:OSUC__549955	http://bioguid.osu.edu/osuc_occurrence_images/92940	StillImage	Photograph	en	Image for occurrence record OSUC 549955	http://osuc.osu.edu/spm_images/OSUC 549955/92940_compress.jpg	image/jpeg	mesosoma, posterolateral view	Scanning electron microscopy (SEM)		Copyright 2016		CC-BY-NC-SA	http://creativecommons.org/licenses/by-nc-sa/3.0/	ELIJAH	http://specimage.osu.edu/getImageInfo.html?image_id=92940	2016-12-19T13:01:34Z
urn:lsid:biosci.ohio-state.edu:osuc_occurrences:OSUC__549955	http://bioguid.osu.edu/osuc_occurrence_images/92918	StillImage	Photograph	en	Image for occurrence record OSUC 549955	http://osuc.osu.edu/spm_images/OSUC 549955/92918_compress.jpg	image/jpeg	head, lateral view	Scanning electron microscopy (SEM)		Copyright 2016		CC-BY-NC-SA	http://creativecommons.org/licenses/by-nc-sa/3.0/	ELIJAH	http://specimage.osu.edu/getImageInfo.html?image_id=92918	2016-12-19T13:01:34Z
urn:lsid:biosci.ohio-state.edu:osuc_occurrences:OSUC__549955	http://bioguid.osu.edu/osuc_occurrence_images/92919	StillImage	Photograph	en	Image for occurrence record OSUC 549955	http://osuc.osu.edu/spm_images/OSUC 549955/92919_compress.jpg	image/jpeg	mandibles, lateral view	Scanning electron microscopy (SEM)		Copyright 2016		CC-BY-NC-SA	http://creativecommons.org/licenses/by-nc-sa/3.0/	ELIJAH	http://specimage.osu.edu/getImageInfo.html?image_id=92919	2016-12-19T13:01:34Z
urn:lsid:biosci.ohio-state.edu:osuc_occurrences:OSUC__549955	http://bioguid.osu.edu/osuc_occurrence_images/92922	StillImage	Photograph	en	Image for occurrence record OSUC 549955	http://osuc.osu.edu/spm_images/OSUC 549955/92922_compress.jpg	image/jpeg	mouthparts, posterolateral view	Scanning electron microscopy (SEM)		Copyright 2016		CC-BY-NC-SA	http://creativecommons.org/licenses/by-nc-sa/3.0/	ELIJAH	http://specimage.osu.edu/getImageInfo.html?image_id=92922	2016-12-19T13:01:34Z
urn:lsid:biosci.ohio-state.edu:osuc_occurrences:OSUC__549955	http://bioguid.osu.edu/osuc_occurrence_images/92923	StillImage	Photograph	en	Image for occurrence record OSUC 549955	http://osuc.osu.edu/spm_images/OSUC 549955/92923_compress.jpg	image/jpeg	head, anterolateral view	Scanning electron microscopy (SEM)		Copyright 2016		CC-BY-NC-SA	http://creativecommons.org/licenses/by-nc-sa/3.0/	ELIJAH	http://specimage.osu.edu/getImageInfo.html?image_id=92923	2016-12-19T13:01:34Z
urn:lsid:biosci.ohio-state.edu:osuc_occurrences:OSUC__549955	http://bioguid.osu.edu/osuc_occurrence_images/92926	StillImage	Photograph	en	Image for occurrence record OSUC 549955	http://osuc.osu.edu/spm_images/OSUC 549955/92926_compress.jpg	image/jpeg	mandibles, anterolateral view	Scanning electron microscopy (SEM)		Copyright 2016		CC-BY-NC-SA	http://creativecommons.org/licenses/by-nc-sa/3.0/	ELIJAH	http://specimage.osu.edu/getImageInfo.html?image_id=92926	2016-12-19T13:01:34Z
urn:lsid:biosci.ohio-state.edu:osuc_occurrences:OSUC__549955	http://bioguid.osu.edu/osuc_occurrence_images/92927	StillImage	Photograph	en	Image for occurrence record OSUC 549955	http://osuc.osu.edu/spm_images/OSUC 549955/92927_compress.jpg	image/jpeg	mandibles, anterolateral view	Scanning electron microscopy (SEM)		Copyright 2016		CC-BY-NC-SA	http://creativecommons.org/licenses/by-nc-sa/3.0/	ELIJAH	http://specimage.osu.edu/getImageInfo.html?image_id=92927	2016-12-19T13:01:34Z
urn:lsid:biosci.ohio-state.edu:osuc_occurrences:OSUC__549955	http://bioguid.osu.edu/osuc_occurrence_images/92928	StillImage	Photograph	en	Image for occurrence record OSUC 549955	http://osuc.osu.edu/spm_images/OSUC 549955/92928_compress.jpg	image/jpeg	head, anterolateral view	Scanning electron microscopy (SEM)		Copyright 2016		CC-BY-NC-SA	http://creativecommons.org/licenses/by-nc-sa/3.0/	ELIJAH	http://specimage.osu.edu/getImageInfo.html?image_id=92928	2016-12-19T13:01:34Z
urn:lsid:biosci.ohio-state.edu:osuc_occurrences:OSUC__549955	http://bioguid.osu.edu/osuc_occurrence_images/92930	StillImage	Photograph	en	Image for occurrence record OSUC 549955	http://osuc.osu.edu/spm_images/OSUC 549955/92930_compress.jpg	image/jpeg	T1, lateral view	Scanning electron microscopy (SEM)		Copyright 2016		CC-BY-NC-SA	http://creativecommons.org/licenses/by-nc-sa/3.0/	ELIJAH	http://specimage.osu.edu/getImageInfo.html?image_id=92930	2016-12-19T13:01:34Z
urn:lsid:biosci.ohio-state.edu:osuc_occurrences:OSUC__549955	http://bioguid.osu.edu/osuc_occurrence_images/92933	StillImage	Photograph	en	Image for occurrence record OSUC 549955	http://osuc.osu.edu/spm_images/OSUC 549955/92933_compress.jpg	image/jpeg	scutellar-axillar complex, lateral view	Scanning electron microscopy (SEM)		Copyright 2016		CC-BY-NC-SA	http://creativecommons.org/licenses/by-nc-sa/3.0/	ELIJAH	http://specimage.osu.edu/getImageInfo.html?image_id=92933	2016-12-19T13:01:34Z
urn:lsid:biosci.ohio-state.edu:osuc_occurrences:OSUC__549955	http://bioguid.osu.edu/osuc_occurrence_images/92934	StillImage	Photograph	en	Image for occurrence record OSUC 549955	http://osuc.osu.edu/spm_images/OSUC 549955/92934_compress.jpg	image/jpeg	mesosoma, anterolateral view	Scanning electron microscopy (SEM)		Copyright 2016		CC-BY-NC-SA	http://creativecommons.org/licenses/by-nc-sa/3.0/	ELIJAH	http://specimage.osu.edu/getImageInfo.html?image_id=92934	2016-12-19T13:01:34Z
urn:lsid:biosci.ohio-state.edu:osuc_occurrences:OSUC__549955	http://bioguid.osu.edu/osuc_occurrence_images/92936	StillImage	Photograph	en	Image for occurrence record OSUC 549955	http://osuc.osu.edu/spm_images/OSUC 549955/92936_compress.jpg	image/jpeg	mesosoma, anterolateral view	Scanning electron microscopy (SEM)		Copyright 2016		CC-BY-NC-SA	http://creativecommons.org/licenses/by-nc-sa/3.0/	ELIJAH	http://specimage.osu.edu/getImageInfo.html?image_id=92936	2016-12-19T13:01:34Z
urn:lsid:biosci.ohio-state.edu:osuc_occurrences:OSUC__549955	http://bioguid.osu.edu/osuc_occurrence_images/92941	StillImage	Photograph	en	Image for occurrence record OSUC 549955	http://osuc.osu.edu/spm_images/OSUC 549955/92941_compress.jpg	image/jpeg	mesosoma, dorsolateral view	Scanning electron microscopy (SEM)		Copyright 2016		CC-BY-NC-SA	http://creativecommons.org/licenses/by-nc-sa/3.0/	ELIJAH	http://specimage.osu.edu/getImageInfo.html?image_id=92941	2016-12-19T13:01:34Z
urn:lsid:biosci.ohio-state.edu:osuc_occurrences:OSUC__549955	http://bioguid.osu.edu/osuc_occurrence_images/92942	StillImage	Photograph	en	Image for occurrence record OSUC 549955	http://osuc.osu.edu/spm_images/OSUC 549955/92942_compress.jpg	image/jpeg	scutellar-axillar complex, dorsolateral view	Scanning electron microscopy (SEM)		Copyright 2016		CC-BY-NC-SA	http://creativecommons.org/licenses/by-nc-sa/3.0/	ELIJAH	http://specimage.osu.edu/getImageInfo.html?image_id=92942	2016-12-19T13:01:34Z
urn:lsid:biosci.ohio-state.edu:osuc_occurrences:OSUC__549955	http://bioguid.osu.edu/osuc_occurrence_images/92943	StillImage	Photograph	en	Image for occurrence record OSUC 549955	http://osuc.osu.edu/spm_images/OSUC 549955/92943_compress.jpg	image/jpeg	metasoma, dorsolateral view	Scanning electron microscopy (SEM)		Copyright 2016		CC-BY-NC-SA	http://creativecommons.org/licenses/by-nc-sa/3.0/	ELIJAH	http://specimage.osu.edu/getImageInfo.html?image_id=92943	2016-12-19T13:01:34Z
urn:lsid:biosci.ohio-state.edu:osuc_occurrences:OSUC__549955	http://bioguid.osu.edu/osuc_occurrence_images/92944	StillImage	Photograph	en	Image for occurrence record OSUC 549955	http://osuc.osu.edu/spm_images/OSUC 549955/92944_compress.jpg	image/jpeg	metasoma, lateral view	Scanning electron microscopy (SEM)		Copyright 2016		CC-BY-NC-SA	http://creativecommons.org/licenses/by-nc-sa/3.0/	ELIJAH	http://specimage.osu.edu/getImageInfo.html?image_id=92944	2016-12-19T13:01:34Z
urn:lsid:biosci.ohio-state.edu:osuc_occurrences:OSUC__549955	http://bioguid.osu.edu/osuc_occurrence_images/92945	StillImage	Photograph	en	Image for occurrence record OSUC 549955	http://osuc.osu.edu/spm_images/OSUC 549955/92945_compress.jpg	image/jpeg	metasoma, ventrolateral view	Scanning electron microscopy (SEM)		Copyright 2016		CC-BY-NC-SA	http://creativecommons.org/licenses/by-nc-sa/3.0/	ELIJAH	http://specimage.osu.edu/getImageInfo.html?image_id=92945	2016-12-19T13:01:34Z
urn:lsid:biosci.ohio-state.edu:osuc_occurrences:OSUC__549955	http://bioguid.osu.edu/osuc_occurrence_images/92929	StillImage	Photograph	en	Image for occurrence record OSUC 549955	http://osuc.osu.edu/spm_images/OSUC 549955/92929_compress.jpg	image/jpeg	propleuron, anterior view	Scanning electron microscopy (SEM)		Copyright 2016		CC-BY-NC-SA	http://creativecommons.org/licenses/by-nc-sa/3.0/	ELIJAH	http://specimage.osu.edu/getImageInfo.html?image_id=92929	2016-12-19T13:01:34Z
urn:lsid:biosci.ohio-state.edu:osuc_occurrences:OSUC__550006	http://bioguid.osu.edu/osuc_occurrence_images/92639	StillImage	Photograph	en	Image for occurrence record OSUC 550006	http://osuc.osu.edu/spm_images/OSUC 550006/92639_compress.jpg	image/jpeg	habitus, dorsal view	AutoMontage extended-focus imaging		Copyright Katherine Nesheim 2016	Katherine Nesheim	CC-BY-NC-SA	http://creativecommons.org/licenses/by-nc-sa/3.0/	knesheim	http://specimage.osu.edu/getImageInfo.html?image_id=92639	2016-12-19T13:01:34Z
urn:lsid:biosci.ohio-state.edu:osuc_occurrences:OSUC__550006	http://bioguid.osu.edu/osuc_occurrence_images/92642	StillImage	Photograph	en	Image for occurrence record OSUC 550006	http://osuc.osu.edu/spm_images/OSUC 550006/92642_compress.jpg	image/jpeg	mesosoma, lateral view	AutoMontage extended-focus imaging		Copyright Katherine Nesheim 2016	Katherine Nesheim	CC-BY-NC-SA	http://creativecommons.org/licenses/by-nc-sa/3.0/	knesheim	http://specimage.osu.edu/getImageInfo.html?image_id=92642	2016-12-19T13:01:34Z
urn:lsid:biosci.ohio-state.edu:osuc_occurrences:OSUC__550006	http://bioguid.osu.edu/osuc_occurrence_images/92643	StillImage	Photograph	en	Image for occurrence record OSUC 550006	http://osuc.osu.edu/spm_images/OSUC 550006/92643_compress.jpg	image/jpeg	habitus, lateral view	AutoMontage extended-focus imaging		Copyright Katherine Nesheim 2016	Katherine Nesheim	CC-BY-NC-SA	http://creativecommons.org/licenses/by-nc-sa/3.0/	knesheim	http://specimage.osu.edu/getImageInfo.html?image_id=92643	2016-12-19T13:01:34Z
urn:lsid:biosci.ohio-state.edu:osuc_occurrences:OSUC__550006	http://bioguid.osu.edu/osuc_occurrence_images/92640	StillImage	Photograph	en	Image for occurrence record OSUC 550006	http://osuc.osu.edu/spm_images/OSUC 550006/92640_compress.jpg	image/jpeg	head, frontal view	AutoMontage extended-focus imaging		Copyright Katherine Nesheim 2016	Katherine Nesheim	CC-BY-NC-SA	http://creativecommons.org/licenses/by-nc-sa/3.0/	knesheim	http://specimage.osu.edu/getImageInfo.html?image_id=92640	2016-12-19T13:01:34Z
urn:lsid:biosci.ohio-state.edu:osuc_occurrences:OSUC__550006	http://bioguid.osu.edu/osuc_occurrence_images/92641	StillImage	Photograph	en	Image for occurrence record OSUC 550006	http://osuc.osu.edu/spm_images/OSUC 550006/92641_compress.jpg	image/jpeg	mesosoma, dorsal view	AutoMontage extended-focus imaging		Copyright Katherine Nesheim 2016	Katherine Nesheim	CC-BY-NC-SA	http://creativecommons.org/licenses/by-nc-sa/3.0/	knesheim	http://specimage.osu.edu/getImageInfo.html?image_id=92641	2016-12-19T13:01:34Z
urn:lsid:biosci.ohio-state.edu:osuc_occurrences:OSUC__550006	http://bioguid.osu.edu/osuc_occurrence_images/92644	StillImage	Photograph	en	Image for occurrence record OSUC 550006	http://osuc.osu.edu/spm_images/OSUC 550006/92644_compress.jpg	image/jpeg	T1, lateral view	AutoMontage extended-focus imaging		Copyright Katherine Nesheim 2016	Katherine Nesheim	CC-BY-NC-SA	http://creativecommons.org/licenses/by-nc-sa/3.0/	knesheim	http://specimage.osu.edu/getImageInfo.html?image_id=92644	2016-12-19T13:01:34Z
urn:lsid:biosci.ohio-state.edu:osuc_occurrences:OSUC__149418	http://bioguid.osu.edu/osuc_occurrence_images/92696	StillImage	Photograph	en	Image for occurrence record OSUC 149418	http://osuc.osu.edu/spm_images/OSUC 149418/92696_compress.jpg	image/jpeg	mesosoma, dorsal view	AutoMontage extended-focus imaging		Copyright Katherine Nesheim 2016	Katherine Nesheim	CC-BY-NC-SA	http://creativecommons.org/licenses/by-nc-sa/3.0/	knesheim	http://specimage.osu.edu/getImageInfo.html?image_id=92696	2016-12-19T12:59:17Z
urn:lsid:biosci.ohio-state.edu:osuc_occurrences:OSUC__149418	http://bioguid.osu.edu/osuc_occurrence_images/92697	StillImage	Photograph	en	Image for occurrence record OSUC 149418	http://osuc.osu.edu/spm_images/OSUC 149418/92697_compress.jpg	image/jpeg	mesosoma, lateral view	AutoMontage extended-focus imaging		Copyright Katherine Nesheim 2016	Katherine Nesheim	CC-BY-NC-SA	http://creativecommons.org/licenses/by-nc-sa/3.0/	knesheim	http://specimage.osu.edu/getImageInfo.html?image_id=92697	2016-12-19T12:59:17Z
urn:lsid:biosci.ohio-state.edu:osuc_occurrences:OSUC__149418	http://bioguid.osu.edu/osuc_occurrence_images/92694	StillImage	Photograph	en	Image for occurrence record OSUC 149418	http://osuc.osu.edu/spm_images/OSUC 149418/92694_compress.jpg	image/jpeg	habitus, dorsal view	AutoMontage extended-focus imaging		Copyright Katherine Nesheim 2016	Katherine Nesheim	CC-BY-NC-SA	http://creativecommons.org/licenses/by-nc-sa/3.0/	knesheim	http://specimage.osu.edu/getImageInfo.html?image_id=92694	2016-12-19T12:59:17Z
urn:lsid:biosci.ohio-state.edu:osuc_occurrences:OSUC__149418	http://bioguid.osu.edu/osuc_occurrence_images/92698	StillImage	Photograph	en	Image for occurrence record OSUC 149418	http://osuc.osu.edu/spm_images/OSUC 149418/92698_compress.jpg	image/jpeg	habitus, lateral view	AutoMontage extended-focus imaging		Copyright Katherine Nesheim 2016	Katherine Nesheim	CC-BY-NC-SA	http://creativecommons.org/licenses/by-nc-sa/3.0/	knesheim	http://specimage.osu.edu/getImageInfo.html?image_id=92698	2016-12-19T12:59:17Z
urn:lsid:biosci.ohio-state.edu:osuc_occurrences:OSUC__149418	http://bioguid.osu.edu/osuc_occurrence_images/92699	StillImage	Photograph	en	Image for occurrence record OSUC 149418	http://osuc.osu.edu/spm_images/OSUC 149418/92699_compress.jpg	image/jpeg	T1, dorsal view	AutoMontage extended-focus imaging		Copyright Katherine Nesheim 2016	Katherine Nesheim	CC-BY-NC-SA	http://creativecommons.org/licenses/by-nc-sa/3.0/	knesheim	http://specimage.osu.edu/getImageInfo.html?image_id=92699	2016-12-19T12:59:17Z
urn:lsid:biosci.ohio-state.edu:osuc_occurrences:OSUC__149418	http://bioguid.osu.edu/osuc_occurrence_images/92695	StillImage	Photograph	en	Image for occurrence record OSUC 149418	http://osuc.osu.edu/spm_images/OSUC 149418/92695_compress.jpg	image/jpeg	head, frontal view	AutoMontage extended-focus imaging		Copyright Katherine Nesheim 2016	Katherine Nesheim	CC-BY-NC-SA	http://creativecommons.org/licenses/by-nc-sa/3.0/	knesheim	http://specimage.osu.edu/getImageInfo.html?image_id=92695	2016-12-19T12:59:17Z
urn:lsid:biosci.ohio-state.edu:osuc_occurrences:OSUC__555798	http://bioguid.osu.edu/osuc_occurrence_images/92651	StillImage	Photograph	en	Image for occurrence record OSUC 555798	http://osuc.osu.edu/spm_images/OSUC 555798/92651_compress.jpg	image/jpeg	habitus, dorsal view	AutoMontage extended-focus imaging		Copyright Katherine Nesheim 2016	Katherine Nesheim	CC-BY-NC-SA	http://creativecommons.org/licenses/by-nc-sa/3.0/	knesheim	http://specimage.osu.edu/getImageInfo.html?image_id=92651	2016-12-19T13:01:05Z
urn:lsid:biosci.ohio-state.edu:osuc_occurrences:OSUC__555798	http://bioguid.osu.edu/osuc_occurrence_images/92652	StillImage	Photograph	en	Image for occurrence record OSUC 555798	http://osuc.osu.edu/spm_images/OSUC 555798/92652_compress.jpg	image/jpeg	head, frontal view	AutoMontage extended-focus imaging		Copyright Katherine Nesheim 2016	Katherine Nesheim	CC-BY-NC-SA	http://creativecommons.org/licenses/by-nc-sa/3.0/	knesheim	http://specimage.osu.edu/getImageInfo.html?image_id=92652	2016-12-19T13:01:05Z
urn:lsid:biosci.ohio-state.edu:osuc_occurrences:OSUC__555798	http://bioguid.osu.edu/osuc_occurrence_images/92653	StillImage	Photograph	en	Image for occurrence record OSUC 555798	http://osuc.osu.edu/spm_images/OSUC 555798/92653_compress.jpg	image/jpeg	head, frontal view	AutoMontage extended-focus imaging		Copyright Katherine Nesheim 2016	Katherine Nesheim	CC-BY-NC-SA	http://creativecommons.org/licenses/by-nc-sa/3.0/	knesheim	http://specimage.osu.edu/getImageInfo.html?image_id=92653	2016-12-19T13:01:05Z
urn:lsid:biosci.ohio-state.edu:osuc_occurrences:OSUC__555798	http://bioguid.osu.edu/osuc_occurrence_images/92654	StillImage	Photograph	en	Image for occurrence record OSUC 555798	http://osuc.osu.edu/spm_images/OSUC 555798/92654_compress.jpg	image/jpeg	mesosoma, dorsal view	AutoMontage extended-focus imaging		Copyright Katherine Nesheim 2016	Katherine Nesheim	CC-BY-NC-SA	http://creativecommons.org/licenses/by-nc-sa/3.0/	knesheim	http://specimage.osu.edu/getImageInfo.html?image_id=92654	2016-12-19T13:01:05Z
urn:lsid:biosci.ohio-state.edu:osuc_occurrences:OSUC__555798	http://bioguid.osu.edu/osuc_occurrence_images/92655	StillImage	Photograph	en	Image for occurrence record OSUC 555798	http://osuc.osu.edu/spm_images/OSUC 555798/92655_compress.jpg	image/jpeg	mesosoma, lateral view	AutoMontage extended-focus imaging		Copyright Katherine Nesheim 2016	Katherine Nesheim	CC-BY-NC-SA	http://creativecommons.org/licenses/by-nc-sa/3.0/	knesheim	http://specimage.osu.edu/getImageInfo.html?image_id=92655	2016-12-19T13:01:05Z
urn:lsid:biosci.ohio-state.edu:osuc_occurrences:OSUC__555798	http://bioguid.osu.edu/osuc_occurrence_images/92656	StillImage	Photograph	en	Image for occurrence record OSUC 555798	http://osuc.osu.edu/spm_images/OSUC 555798/92656_compress.jpg	image/jpeg	habitus, lateral view	AutoMontage extended-focus imaging		Copyright Katherine Nesheim 2016	Katherine Nesheim	CC-BY-NC-SA	http://creativecommons.org/licenses/by-nc-sa/3.0/	knesheim	http://specimage.osu.edu/getImageInfo.html?image_id=92656	2016-12-19T13:01:05Z
urn:lsid:biosci.ohio-state.edu:osuc_occurrences:OSUC__550078	http://bioguid.osu.edu/osuc_occurrence_images/92700	StillImage	Photograph	en	Image for occurrence record OSUC 550078	http://osuc.osu.edu/spm_images/OSUC 550078/92700_compress.jpg	image/jpeg	T1, dorsal view	AutoMontage extended-focus imaging		Copyright Katherine Nesheim 2016	Katherine Nesheim	CC-BY-NC-SA	http://creativecommons.org/licenses/by-nc-sa/3.0/	knesheim	http://specimage.osu.edu/getImageInfo.html?image_id=92700	2016-12-19T13:00:41Z
urn:lsid:biosci.ohio-state.edu:osuc_occurrences:OSUC__550078	http://bioguid.osu.edu/osuc_occurrence_images/92702	StillImage	Photograph	en	Image for occurrence record OSUC 550078	http://osuc.osu.edu/spm_images/OSUC 550078/92702_compress.jpg	image/jpeg	habitus, dorsal view	AutoMontage extended-focus imaging		Copyright Katherine Nesheim 2016	Katherine Nesheim	CC-BY-NC-SA	http://creativecommons.org/licenses/by-nc-sa/3.0/	knesheim	http://specimage.osu.edu/getImageInfo.html?image_id=92702	2016-12-19T13:00:41Z
urn:lsid:biosci.ohio-state.edu:osuc_occurrences:OSUC__550078	http://bioguid.osu.edu/osuc_occurrence_images/92704	StillImage	Photograph	en	Image for occurrence record OSUC 550078	http://osuc.osu.edu/spm_images/OSUC 550078/92704_compress.jpg	image/jpeg	mesosoma, dorsal view	AutoMontage extended-focus imaging		Copyright Katherine Nesheim 2016	Katherine Nesheim	CC-BY-NC-SA	http://creativecommons.org/licenses/by-nc-sa/3.0/	knesheim	http://specimage.osu.edu/getImageInfo.html?image_id=92704	2016-12-19T13:00:41Z
urn:lsid:biosci.ohio-state.edu:osuc_occurrences:OSUC__550078	http://bioguid.osu.edu/osuc_occurrence_images/92706	StillImage	Photograph	en	Image for occurrence record OSUC 550078	http://osuc.osu.edu/spm_images/OSUC 550078/92706_compress.jpg	image/jpeg	habitus, lateral view	AutoMontage extended-focus imaging		Copyright Katherine Nesheim 2016	Katherine Nesheim	CC-BY-NC-SA	http://creativecommons.org/licenses/by-nc-sa/3.0/	knesheim	http://specimage.osu.edu/getImageInfo.html?image_id=92706	2016-12-19T13:00:41Z
urn:lsid:biosci.ohio-state.edu:osuc_occurrences:OSUC__550078	http://bioguid.osu.edu/osuc_occurrence_images/92703	StillImage	Photograph	en	Image for occurrence record OSUC 550078	http://osuc.osu.edu/spm_images/OSUC 550078/92703_compress.jpg	image/jpeg	head, frontal view	AutoMontage extended-focus imaging		Copyright Katherine Nesheim 2016	Katherine Nesheim	CC-BY-NC-SA	http://creativecommons.org/licenses/by-nc-sa/3.0/	knesheim	http://specimage.osu.edu/getImageInfo.html?image_id=92703	2016-12-19T13:00:41Z
urn:lsid:biosci.ohio-state.edu:osuc_occurrences:OSUC__550078	http://bioguid.osu.edu/osuc_occurrence_images/92705	StillImage	Photograph	en	Image for occurrence record OSUC 550078	http://osuc.osu.edu/spm_images/OSUC 550078/92705_compress.jpg	image/jpeg	mesosoma, lateral view	AutoMontage extended-focus imaging		Copyright Katherine Nesheim 2016	Katherine Nesheim	CC-BY-NC-SA	http://creativecommons.org/licenses/by-nc-sa/3.0/	knesheim	http://specimage.osu.edu/getImageInfo.html?image_id=92705	2016-12-19T13:00:41Z
urn:lsid:biosci.ohio-state.edu:osuc_occurrences:OSUC__149412	http://bioguid.osu.edu/osuc_occurrence_images/92645	StillImage	Photograph	en	Image for occurrence record OSUC 149412	http://osuc.osu.edu/spm_images/OSUC 149412/92645_compress.jpg	image/jpeg	habitus, dorsal view	AutoMontage extended-focus imaging		Copyright Katherine Nesheim 2016	Katherine Nesheim	CC-BY-NC-SA	http://creativecommons.org/licenses/by-nc-sa/3.0/	knesheim	http://specimage.osu.edu/getImageInfo.html?image_id=92645	2016-12-19T13:01:19Z
urn:lsid:biosci.ohio-state.edu:osuc_occurrences:OSUC__149412	http://bioguid.osu.edu/osuc_occurrence_images/92647	StillImage	Photograph	en	Image for occurrence record OSUC 149412	http://osuc.osu.edu/spm_images/OSUC 149412/92647_compress.jpg	image/jpeg	head, anterodorsal view	AutoMontage extended-focus imaging		Copyright Katherine Nesheim 2016	Katherine Nesheim	CC-BY-NC-SA	http://creativecommons.org/licenses/by-nc-sa/3.0/	knesheim	http://specimage.osu.edu/getImageInfo.html?image_id=92647	2016-12-19T13:01:19Z
urn:lsid:biosci.ohio-state.edu:osuc_occurrences:OSUC__149412	http://bioguid.osu.edu/osuc_occurrence_images/92648	StillImage	Photograph	en	Image for occurrence record OSUC 149412	http://osuc.osu.edu/spm_images/OSUC 149412/92648_compress.jpg	image/jpeg	mesosoma, dorsal view	AutoMontage extended-focus imaging		Copyright Katherine Nesheim 2016	Katherine Nesheim	CC-BY-NC-SA	http://creativecommons.org/licenses/by-nc-sa/3.0/	knesheim	http://specimage.osu.edu/getImageInfo.html?image_id=92648	2016-12-19T13:01:19Z
urn:lsid:biosci.ohio-state.edu:osuc_occurrences:OSUC__149412	http://bioguid.osu.edu/osuc_occurrence_images/92649	StillImage	Photograph	en	Image for occurrence record OSUC 149412	http://osuc.osu.edu/spm_images/OSUC 149412/92649_compress.jpg	image/jpeg	mesosoma, lateral view	AutoMontage extended-focus imaging		Copyright Katherine Nesheim 2016	Katherine Nesheim	CC-BY-NC-SA	http://creativecommons.org/licenses/by-nc-sa/3.0/	knesheim	http://specimage.osu.edu/getImageInfo.html?image_id=92649	2016-12-19T13:01:19Z
urn:lsid:biosci.ohio-state.edu:osuc_occurrences:OSUC__149412	http://bioguid.osu.edu/osuc_occurrence_images/92646	StillImage	Photograph	en	Image for occurrence record OSUC 149412	http://osuc.osu.edu/spm_images/OSUC 149412/92646_compress.jpg	image/jpeg	head, frontal view	AutoMontage extended-focus imaging		Copyright Katherine Nesheim 2016	Katherine Nesheim	CC-BY-NC-SA	http://creativecommons.org/licenses/by-nc-sa/3.0/	knesheim	http://specimage.osu.edu/getImageInfo.html?image_id=92646	2016-12-19T13:01:19Z
urn:lsid:biosci.ohio-state.edu:osuc_occurrences:OSUC__149412	http://bioguid.osu.edu/osuc_occurrence_images/92650	StillImage	Photograph	en	Image for occurrence record OSUC 149412	http://osuc.osu.edu/spm_images/OSUC 149412/92650_compress.jpg	image/jpeg	habitus, lateral view	AutoMontage extended-focus imaging		Copyright Katherine Nesheim 2016	Katherine Nesheim	CC-BY-NC-SA	http://creativecommons.org/licenses/by-nc-sa/3.0/	knesheim	http://specimage.osu.edu/getImageInfo.html?image_id=92650	2016-12-19T13:01:19Z
urn:lsid:biosci.ohio-state.edu:osuc_occurrences:OSUC__149359	http://bioguid.osu.edu/osuc_occurrence_images/92630	StillImage	Photograph	en	Image for occurrence record OSUC 149359	http://osuc.osu.edu/spm_images/OSUC 149359/92630_compress.jpg	image/jpeg	mesosoma, dorsal view	AutoMontage extended-focus imaging		Copyright Katherine Nesheim 2016	Katherine Nesheim	CC-BY-NC-SA	http://creativecommons.org/licenses/by-nc-sa/3.0/	knesheim	http://specimage.osu.edu/getImageInfo.html?image_id=92630	2016-12-19T13:01:49Z
urn:lsid:biosci.ohio-state.edu:osuc_occurrences:OSUC__149359	http://bioguid.osu.edu/osuc_occurrence_images/92628	StillImage	Photograph	en	Image for occurrence record OSUC 149359	http://osuc.osu.edu/spm_images/OSUC 149359/92628_compress.jpg	image/jpeg	head, frontal view	AutoMontage extended-focus imaging		Copyright Katherine Nesheim 2016	Katherine Nesheim	CC-BY-NC-SA	http://creativecommons.org/licenses/by-nc-sa/3.0/	knesheim	http://specimage.osu.edu/getImageInfo.html?image_id=92628	2016-12-19T13:01:49Z
urn:lsid:biosci.ohio-state.edu:osuc_occurrences:OSUC__149359	http://bioguid.osu.edu/osuc_occurrence_images/92631	StillImage	Photograph	en	Image for occurrence record OSUC 149359	http://osuc.osu.edu/spm_images/OSUC 149359/92631_compress.jpg	image/jpeg	mesosoma, lateral view	AutoMontage extended-focus imaging		Copyright Katherine Nesheim 2016	Katherine Nesheim	CC-BY-NC-SA	http://creativecommons.org/licenses/by-nc-sa/3.0/	knesheim	http://specimage.osu.edu/getImageInfo.html?image_id=92631	2016-12-19T13:01:49Z
urn:lsid:biosci.ohio-state.edu:osuc_occurrences:OSUC__149359	http://bioguid.osu.edu/osuc_occurrence_images/92627	StillImage	Photograph	en	Image for occurrence record OSUC 149359	http://osuc.osu.edu/spm_images/OSUC 149359/92627_compress.jpg	image/jpeg	habitus, dorsal view	AutoMontage extended-focus imaging		Copyright Katherine Nesheim 2016	Katherine Nesheim	CC-BY-NC-SA	http://creativecommons.org/licenses/by-nc-sa/3.0/	knesheim	http://specimage.osu.edu/getImageInfo.html?image_id=92627	2016-12-19T13:01:49Z
urn:lsid:biosci.ohio-state.edu:osuc_occurrences:OSUC__149359	http://bioguid.osu.edu/osuc_occurrence_images/92629	StillImage	Photograph	en	Image for occurrence record OSUC 149359	http://osuc.osu.edu/spm_images/OSUC 149359/92629_compress.jpg	image/jpeg	head, anterodorsal view	AutoMontage extended-focus imaging		Copyright Katherine Nesheim 2016	Katherine Nesheim	CC-BY-NC-SA	http://creativecommons.org/licenses/by-nc-sa/3.0/	knesheim	http://specimage.osu.edu/getImageInfo.html?image_id=92629	2016-12-19T13:01:49Z
urn:lsid:biosci.ohio-state.edu:osuc_occurrences:OSUC__149359	http://bioguid.osu.edu/osuc_occurrence_images/92632	StillImage	Photograph	en	Image for occurrence record OSUC 149359	http://osuc.osu.edu/spm_images/OSUC 149359/92632_compress.jpg	image/jpeg	habitus, lateral view	AutoMontage extended-focus imaging		Copyright Katherine Nesheim 2016	Katherine Nesheim	CC-BY-NC-SA	http://creativecommons.org/licenses/by-nc-sa/3.0/	knesheim	http://specimage.osu.edu/getImageInfo.html?image_id=92632	2016-12-19T13:01:49Z
urn:lsid:biosci.ohio-state.edu:osuc_occurrences:OSUC__550046	http://bioguid.osu.edu/osuc_occurrence_images/92664	StillImage	Photograph	en	Image for occurrence record OSUC 550046	http://osuc.osu.edu/spm_images/OSUC 550046/92664_compress.jpg	image/jpeg	habitus, dorsal view	AutoMontage extended-focus imaging		Copyright Katherine Nesheim 2016	Katherine Nesheim	CC-BY-NC-SA	http://creativecommons.org/licenses/by-nc-sa/3.0/	knesheim	http://specimage.osu.edu/getImageInfo.html?image_id=92664	2016-12-19T13:00:28Z
urn:lsid:biosci.ohio-state.edu:osuc_occurrences:OSUC__550046	http://bioguid.osu.edu/osuc_occurrence_images/92668	StillImage	Photograph	en	Image for occurrence record OSUC 550046	http://osuc.osu.edu/spm_images/OSUC 550046/92668_compress.jpg	image/jpeg	habitus, lateral view	AutoMontage extended-focus imaging		Copyright Katherine Nesheim 2016	Katherine Nesheim	CC-BY-NC-SA	http://creativecommons.org/licenses/by-nc-sa/3.0/	knesheim	http://specimage.osu.edu/getImageInfo.html?image_id=92668	2016-12-19T13:00:28Z
urn:lsid:biosci.ohio-state.edu:osuc_occurrences:OSUC__550046	http://bioguid.osu.edu/osuc_occurrence_images/92663	StillImage	Photograph	en	Image for occurrence record OSUC 550046	http://osuc.osu.edu/spm_images/OSUC 550046/92663_compress.jpg	image/jpeg	head, frontal view	AutoMontage extended-focus imaging		Copyright Katherine Nesheim 2016	Katherine Nesheim	CC-BY-NC-SA	http://creativecommons.org/licenses/by-nc-sa/3.0/	knesheim	http://specimage.osu.edu/getImageInfo.html?image_id=92663	2016-12-19T13:00:28Z
urn:lsid:biosci.ohio-state.edu:osuc_occurrences:OSUC__550046	http://bioguid.osu.edu/osuc_occurrence_images/92666	StillImage	Photograph	en	Image for occurrence record OSUC 550046	http://osuc.osu.edu/spm_images/OSUC 550046/92666_compress.jpg	image/jpeg	mesosoma, dorsal view	AutoMontage extended-focus imaging		Copyright Katherine Nesheim 2016	Katherine Nesheim	CC-BY-NC-SA	http://creativecommons.org/licenses/by-nc-sa/3.0/	knesheim	http://specimage.osu.edu/getImageInfo.html?image_id=92666	2016-12-19T13:00:28Z
urn:lsid:biosci.ohio-state.edu:osuc_occurrences:OSUC__550046	http://bioguid.osu.edu/osuc_occurrence_images/92667	StillImage	Photograph	en	Image for occurrence record OSUC 550046	http://osuc.osu.edu/spm_images/OSUC 550046/92667_compress.jpg	image/jpeg	mesosoma, lateral view	AutoMontage extended-focus imaging		Copyright Katherine Nesheim 2016	Katherine Nesheim	CC-BY-NC-SA	http://creativecommons.org/licenses/by-nc-sa/3.0/	knesheim	http://specimage.osu.edu/getImageInfo.html?image_id=92667	2016-12-19T13:00:28Z
urn:lsid:biosci.ohio-state.edu:osuc_occurrences:OSUC__550046	http://bioguid.osu.edu/osuc_occurrence_images/92669	StillImage	Photograph	en	Image for occurrence record OSUC 550046	http://osuc.osu.edu/spm_images/OSUC 550046/92669_compress.jpg	image/jpeg	metasoma, dorsolateral view	AutoMontage extended-focus imaging		Copyright Katherine Nesheim 2016	Katherine Nesheim	CC-BY-NC-SA	http://creativecommons.org/licenses/by-nc-sa/3.0/	knesheim	http://specimage.osu.edu/getImageInfo.html?image_id=92669	2016-12-19T13:00:28Z
urn:lsid:biosci.ohio-state.edu:osuc_occurrences:OSUC__550160	http://bioguid.osu.edu/osuc_occurrence_images/92670	StillImage	Photograph	en	Image for occurrence record OSUC 550160	http://osuc.osu.edu/spm_images/OSUC 550160/92670_compress.jpg	image/jpeg	habitus, dorsal view	AutoMontage extended-focus imaging		Copyright Katherine Nesheim 2016	Katherine Nesheim	CC-BY-NC-SA	http://creativecommons.org/licenses/by-nc-sa/3.0/	knesheim	http://specimage.osu.edu/getImageInfo.html?image_id=92670	2016-12-19T13:00:14Z
urn:lsid:biosci.ohio-state.edu:osuc_occurrences:OSUC__550160	http://bioguid.osu.edu/osuc_occurrence_images/92673	StillImage	Photograph	en	Image for occurrence record OSUC 550160	http://osuc.osu.edu/spm_images/OSUC 550160/92673_compress.jpg	image/jpeg	mesosoma, lateral view	AutoMontage extended-focus imaging		Copyright Katherine Nesheim 2016	Katherine Nesheim	CC-BY-NC-SA	http://creativecommons.org/licenses/by-nc-sa/3.0/	knesheim	http://specimage.osu.edu/getImageInfo.html?image_id=92673	2016-12-19T13:00:14Z
urn:lsid:biosci.ohio-state.edu:osuc_occurrences:OSUC__550160	http://bioguid.osu.edu/osuc_occurrence_images/92675	StillImage	Photograph	en	Image for occurrence record OSUC 550160	http://osuc.osu.edu/spm_images/OSUC 550160/92675_compress.jpg	image/jpeg	T3, dorsal view	AutoMontage extended-focus imaging		Copyright Katherine Nesheim 2016	Katherine Nesheim	CC-BY-NC-SA	http://creativecommons.org/licenses/by-nc-sa/3.0/	knesheim	http://specimage.osu.edu/getImageInfo.html?image_id=92675	2016-12-19T13:00:14Z
urn:lsid:biosci.ohio-state.edu:osuc_occurrences:OSUC__550160	http://bioguid.osu.edu/osuc_occurrence_images/92671	StillImage	Photograph	en	Image for occurrence record OSUC 550160	http://osuc.osu.edu/spm_images/OSUC 550160/92671_compress.jpg	image/jpeg	head, frontal view	AutoMontage extended-focus imaging		Copyright Katherine Nesheim 2016	Katherine Nesheim	CC-BY-NC-SA	http://creativecommons.org/licenses/by-nc-sa/3.0/	knesheim	http://specimage.osu.edu/getImageInfo.html?image_id=92671	2016-12-19T13:00:14Z
urn:lsid:biosci.ohio-state.edu:osuc_occurrences:OSUC__550160	http://bioguid.osu.edu/osuc_occurrence_images/92672	StillImage	Photograph	en	Image for occurrence record OSUC 550160	http://osuc.osu.edu/spm_images/OSUC 550160/92672_compress.jpg	image/jpeg	mesosoma, dorsal view	AutoMontage extended-focus imaging		Copyright Katherine Nesheim 2016	Katherine Nesheim	CC-BY-NC-SA	http://creativecommons.org/licenses/by-nc-sa/3.0/	knesheim	http://specimage.osu.edu/getImageInfo.html?image_id=92672	2016-12-19T13:00:14Z
urn:lsid:biosci.ohio-state.edu:osuc_occurrences:OSUC__550160	http://bioguid.osu.edu/osuc_occurrence_images/92674	StillImage	Photograph	en	Image for occurrence record OSUC 550160	http://osuc.osu.edu/spm_images/OSUC 550160/92674_compress.jpg	image/jpeg	habitus, lateral view	AutoMontage extended-focus imaging		Copyright Katherine Nesheim 2016	Katherine Nesheim	CC-BY-NC-SA	http://creativecommons.org/licenses/by-nc-sa/3.0/	knesheim	http://specimage.osu.edu/getImageInfo.html?image_id=92674	2016-12-19T13:00:14Z
urn:lsid:biosci.ohio-state.edu:osuc_occurrences:OSUC__550248	http://bioguid.osu.edu/osuc_occurrence_images/92677	StillImage	Photograph	en	Image for occurrence record OSUC 550248	http://osuc.osu.edu/spm_images/OSUC 550248/92677_compress.jpg	image/jpeg	habitus, dorsal view	AutoMontage extended-focus imaging		Copyright Katherine Nesheim 2016	Katherine Nesheim	CC-BY-NC-SA	http://creativecommons.org/licenses/by-nc-sa/3.0/	knesheim	http://specimage.osu.edu/getImageInfo.html?image_id=92677	2016-12-19T13:00:14Z
urn:lsid:biosci.ohio-state.edu:osuc_occurrences:OSUC__550248	http://bioguid.osu.edu/osuc_occurrence_images/92680	StillImage	Photograph	en	Image for occurrence record OSUC 550248	http://osuc.osu.edu/spm_images/OSUC 550248/92680_compress.jpg	image/jpeg	mesosoma, lateral view	AutoMontage extended-focus imaging		Copyright Katherine Nesheim 2016	Katherine Nesheim	CC-BY-NC-SA	http://creativecommons.org/licenses/by-nc-sa/3.0/	knesheim	http://specimage.osu.edu/getImageInfo.html?image_id=92680	2016-12-19T13:00:14Z
urn:lsid:biosci.ohio-state.edu:osuc_occurrences:OSUC__550248	http://bioguid.osu.edu/osuc_occurrence_images/92676	StillImage	Photograph	en	Image for occurrence record OSUC 550248	http://osuc.osu.edu/spm_images/OSUC 550248/92676_compress.jpg	image/jpeg	T3, dorsal view	AutoMontage extended-focus imaging		Copyright Katherine Nesheim 2016	Katherine Nesheim	CC-BY-NC-SA	http://creativecommons.org/licenses/by-nc-sa/3.0/	knesheim	http://specimage.osu.edu/getImageInfo.html?image_id=92676	2016-12-19T13:00:14Z
urn:lsid:biosci.ohio-state.edu:osuc_occurrences:OSUC__550248	http://bioguid.osu.edu/osuc_occurrence_images/92678	StillImage	Photograph	en	Image for occurrence record OSUC 550248	http://osuc.osu.edu/spm_images/OSUC 550248/92678_compress.jpg	image/jpeg	head, frontal view	AutoMontage extended-focus imaging		Copyright Katherine Nesheim 2016	Katherine Nesheim	CC-BY-NC-SA	http://creativecommons.org/licenses/by-nc-sa/3.0/	knesheim	http://specimage.osu.edu/getImageInfo.html?image_id=92678	2016-12-19T13:00:14Z
urn:lsid:biosci.ohio-state.edu:osuc_occurrences:OSUC__550248	http://bioguid.osu.edu/osuc_occurrence_images/92679	StillImage	Photograph	en	Image for occurrence record OSUC 550248	http://osuc.osu.edu/spm_images/OSUC 550248/92679_compress.jpg	image/jpeg	mesosoma, dorsal view	AutoMontage extended-focus imaging		Copyright Katherine Nesheim 2016	Katherine Nesheim	CC-BY-NC-SA	http://creativecommons.org/licenses/by-nc-sa/3.0/	knesheim	http://specimage.osu.edu/getImageInfo.html?image_id=92679	2016-12-19T13:00:14Z
urn:lsid:biosci.ohio-state.edu:osuc_occurrences:OSUC__550248	http://bioguid.osu.edu/osuc_occurrence_images/92681	StillImage	Photograph	en	Image for occurrence record OSUC 550248	http://osuc.osu.edu/spm_images/OSUC 550248/92681_compress.jpg	image/jpeg	habitus, lateral view	AutoMontage extended-focus imaging		Copyright Katherine Nesheim 2016	Katherine Nesheim	CC-BY-NC-SA	http://creativecommons.org/licenses/by-nc-sa/3.0/	knesheim	http://specimage.osu.edu/getImageInfo.html?image_id=92681	2016-12-19T13:00:14Z
urn:lsid:biosci.ohio-state.edu:osuc_occurrences:OSUC__550261	http://bioguid.osu.edu/osuc_occurrence_images/92887	StillImage	Photograph	en	Image for occurrence record OSUC 550261	http://osuc.osu.edu/spm_images/OSUC 550261/92887_compress.jpg	image/jpeg	mesosoma, lateral view	Scanning electron microscopy (SEM)		Copyright 2016		CC-BY-NC-SA	http://creativecommons.org/licenses/by-nc-sa/3.0/	ELIJAH	http://specimage.osu.edu/getImageInfo.html?image_id=92887	2016-12-19T13:00:14Z
urn:lsid:biosci.ohio-state.edu:osuc_occurrences:OSUC__550261	http://bioguid.osu.edu/osuc_occurrence_images/92890	StillImage	Photograph	en	Image for occurrence record OSUC 550261	http://osuc.osu.edu/spm_images/OSUC 550261/92890_compress.jpg	image/jpeg	pronotum, lateral view	Scanning electron microscopy (SEM)		Copyright 2016		CC-BY-NC-SA	http://creativecommons.org/licenses/by-nc-sa/3.0/	ELIJAH	http://specimage.osu.edu/getImageInfo.html?image_id=92890	2016-12-19T13:00:14Z
urn:lsid:biosci.ohio-state.edu:osuc_occurrences:OSUC__550261	http://bioguid.osu.edu/osuc_occurrence_images/92891	StillImage	Photograph	en	Image for occurrence record OSUC 550261	http://osuc.osu.edu/spm_images/OSUC 550261/92891_compress.jpg	image/jpeg	pronotum, lateral view	Scanning electron microscopy (SEM)		Copyright 2016		CC-BY-NC-SA	http://creativecommons.org/licenses/by-nc-sa/3.0/	ELIJAH	http://specimage.osu.edu/getImageInfo.html?image_id=92891	2016-12-19T13:00:14Z
urn:lsid:biosci.ohio-state.edu:osuc_occurrences:OSUC__550261	http://bioguid.osu.edu/osuc_occurrence_images/92894	StillImage	Photograph	en	Image for occurrence record OSUC 550261	http://osuc.osu.edu/spm_images/OSUC 550261/92894_compress.jpg	image/jpeg	mesopleuron, ventrolateral view	Scanning electron microscopy (SEM)		Copyright 2016		CC-BY-NC-SA	http://creativecommons.org/licenses/by-nc-sa/3.0/	ELIJAH	http://specimage.osu.edu/getImageInfo.html?image_id=92894	2016-12-19T13:00:14Z
urn:lsid:biosci.ohio-state.edu:osuc_occurrences:OSUC__550261	http://bioguid.osu.edu/osuc_occurrence_images/92901	StillImage	Photograph	en	Image for occurrence record OSUC 550261	http://osuc.osu.edu/spm_images/OSUC 550261/92901_compress.jpg	image/jpeg	mandibles, anterior view	Scanning electron microscopy (SEM)		Copyright 2016		CC-BY-NC-SA	http://creativecommons.org/licenses/by-nc-sa/3.0/	ELIJAH	http://specimage.osu.edu/getImageInfo.html?image_id=92901	2016-12-19T13:00:14Z
urn:lsid:biosci.ohio-state.edu:osuc_occurrences:OSUC__550261	http://bioguid.osu.edu/osuc_occurrence_images/92903	StillImage	Photograph	en	Image for occurrence record OSUC 550261	http://osuc.osu.edu/spm_images/OSUC 550261/92903_compress.jpg	image/jpeg	head, lateral view	Scanning electron microscopy (SEM)		Copyright 2016		CC-BY-NC-SA	http://creativecommons.org/licenses/by-nc-sa/3.0/	ELIJAH	http://specimage.osu.edu/getImageInfo.html?image_id=92903	2016-12-19T13:00:14Z
urn:lsid:biosci.ohio-state.edu:osuc_occurrences:OSUC__550261	http://bioguid.osu.edu/osuc_occurrence_images/92904	StillImage	Photograph	en	Image for occurrence record OSUC 550261	http://osuc.osu.edu/spm_images/OSUC 550261/92904_compress.jpg	image/jpeg	mandibles, lateral view	Scanning electron microscopy (SEM)		Copyright 2016		CC-BY-NC-SA	http://creativecommons.org/licenses/by-nc-sa/3.0/	ELIJAH	http://specimage.osu.edu/getImageInfo.html?image_id=92904	2016-12-19T13:00:14Z
urn:lsid:biosci.ohio-state.edu:osuc_occurrences:OSUC__550261	http://bioguid.osu.edu/osuc_occurrence_images/92905	StillImage	Photograph	en	Image for occurrence record OSUC 550261	http://osuc.osu.edu/spm_images/OSUC 550261/92905_compress.jpg	image/jpeg	mandibles, lateral view	Scanning electron microscopy (SEM)		Copyright 2016		CC-BY-NC-SA	http://creativecommons.org/licenses/by-nc-sa/3.0/	ELIJAH	http://specimage.osu.edu/getImageInfo.html?image_id=92905	2016-12-19T13:00:14Z
urn:lsid:biosci.ohio-state.edu:osuc_occurrences:OSUC__550261	http://bioguid.osu.edu/osuc_occurrence_images/92885	StillImage	Photograph	en	Image for occurrence record OSUC 550261	http://osuc.osu.edu/spm_images/OSUC 550261/92885_compress.jpg	image/jpeg	T1, dorsolateral view	Scanning electron microscopy (SEM)		Copyright 2016		CC-BY-NC-SA	http://creativecommons.org/licenses/by-nc-sa/3.0/	ELIJAH	http://specimage.osu.edu/getImageInfo.html?image_id=92885	2016-12-19T13:00:14Z
urn:lsid:biosci.ohio-state.edu:osuc_occurrences:OSUC__550261	http://bioguid.osu.edu/osuc_occurrence_images/92886	StillImage	Photograph	en	Image for occurrence record OSUC 550261	http://osuc.osu.edu/spm_images/OSUC 550261/92886_compress.jpg	image/jpeg	T1, dorsolateral view	Scanning electron microscopy (SEM)		Copyright 2016		CC-BY-NC-SA	http://creativecommons.org/licenses/by-nc-sa/3.0/	ELIJAH	http://specimage.osu.edu/getImageInfo.html?image_id=92886	2016-12-19T13:00:14Z
urn:lsid:biosci.ohio-state.edu:osuc_occurrences:OSUC__550261	http://bioguid.osu.edu/osuc_occurrence_images/92888	StillImage	Photograph	en	Image for occurrence record OSUC 550261	http://osuc.osu.edu/spm_images/OSUC 550261/92888_compress.jpg	image/jpeg	scutellar-axillar complex, lateral view	Scanning electron microscopy (SEM)		Copyright 2016		CC-BY-NC-SA	http://creativecommons.org/licenses/by-nc-sa/3.0/	ELIJAH	http://specimage.osu.edu/getImageInfo.html?image_id=92888	2016-12-19T13:00:14Z
urn:lsid:biosci.ohio-state.edu:osuc_occurrences:OSUC__550261	http://bioguid.osu.edu/osuc_occurrence_images/92889	StillImage	Photograph	en	Image for occurrence record OSUC 550261	http://osuc.osu.edu/spm_images/OSUC 550261/92889_compress.jpg	image/jpeg	mesopleuron, lateral view	Scanning electron microscopy (SEM)		Copyright 2016		CC-BY-NC-SA	http://creativecommons.org/licenses/by-nc-sa/3.0/	ELIJAH	http://specimage.osu.edu/getImageInfo.html?image_id=92889	2016-12-19T13:00:14Z
urn:lsid:biosci.ohio-state.edu:osuc_occurrences:OSUC__550261	http://bioguid.osu.edu/osuc_occurrence_images/92892	StillImage	Photograph	en	Image for occurrence record OSUC 550261	http://osuc.osu.edu/spm_images/OSUC 550261/92892_compress.jpg	image/jpeg	mesosoma, ventrolateral view	Scanning electron microscopy (SEM)		Copyright 2016		CC-BY-NC-SA	http://creativecommons.org/licenses/by-nc-sa/3.0/	ELIJAH	http://specimage.osu.edu/getImageInfo.html?image_id=92892	2016-12-19T13:00:14Z
urn:lsid:biosci.ohio-state.edu:osuc_occurrences:OSUC__550261	http://bioguid.osu.edu/osuc_occurrence_images/92893	StillImage	Photograph	en	Image for occurrence record OSUC 550261	http://osuc.osu.edu/spm_images/OSUC 550261/92893_compress.jpg	image/jpeg	mesosoma, ventrolateral view	Scanning electron microscopy (SEM)		Copyright 2016		CC-BY-NC-SA	http://creativecommons.org/licenses/by-nc-sa/3.0/	ELIJAH	http://specimage.osu.edu/getImageInfo.html?image_id=92893	2016-12-19T13:00:14Z
urn:lsid:biosci.ohio-state.edu:osuc_occurrences:OSUC__550261	http://bioguid.osu.edu/osuc_occurrence_images/92896	StillImage	Photograph	en	Image for occurrence record OSUC 550261	http://osuc.osu.edu/spm_images/OSUC 550261/92896_compress.jpg	image/jpeg	S5, ventrolateral view	Scanning electron microscopy (SEM)		Copyright 2016		CC-BY-NC-SA	http://creativecommons.org/licenses/by-nc-sa/3.0/	ELIJAH	http://specimage.osu.edu/getImageInfo.html?image_id=92896	2016-12-19T13:00:14Z
urn:lsid:biosci.ohio-state.edu:osuc_occurrences:OSUC__550261	http://bioguid.osu.edu/osuc_occurrence_images/92897	StillImage	Photograph	en	Image for occurrence record OSUC 550261	http://osuc.osu.edu/spm_images/OSUC 550261/92897_compress.jpg	image/jpeg	S1, ventrolateral view	Scanning electron microscopy (SEM)		Copyright 2016		CC-BY-NC-SA	http://creativecommons.org/licenses/by-nc-sa/3.0/	ELIJAH	http://specimage.osu.edu/getImageInfo.html?image_id=92897	2016-12-19T13:00:14Z
urn:lsid:biosci.ohio-state.edu:osuc_occurrences:OSUC__550261	http://bioguid.osu.edu/osuc_occurrence_images/92898	StillImage	Photograph	en	Image for occurrence record OSUC 550261	http://osuc.osu.edu/spm_images/OSUC 550261/92898_compress.jpg	image/jpeg	head, anterior view	Scanning electron microscopy (SEM)		Copyright 2016		CC-BY-NC-SA	http://creativecommons.org/licenses/by-nc-sa/3.0/	ELIJAH	http://specimage.osu.edu/getImageInfo.html?image_id=92898	2016-12-19T13:00:14Z
urn:lsid:biosci.ohio-state.edu:osuc_occurrences:OSUC__550261	http://bioguid.osu.edu/osuc_occurrence_images/92899	StillImage	Photograph	en	Image for occurrence record OSUC 550261	http://osuc.osu.edu/spm_images/OSUC 550261/92899_compress.jpg	image/jpeg	mouthparts, anterior view	Scanning electron microscopy (SEM)		Copyright 2016		CC-BY-NC-SA	http://creativecommons.org/licenses/by-nc-sa/3.0/	ELIJAH	http://specimage.osu.edu/getImageInfo.html?image_id=92899	2016-12-19T13:00:14Z
urn:lsid:biosci.ohio-state.edu:osuc_occurrences:OSUC__550261	http://bioguid.osu.edu/osuc_occurrence_images/92906	StillImage	Photograph	en	Image for occurrence record OSUC 550261	http://osuc.osu.edu/spm_images/OSUC 550261/92906_compress.jpg	image/jpeg	mesosoma, dorsolateral view	Scanning electron microscopy (SEM)		Copyright 2016		CC-BY-NC-SA	http://creativecommons.org/licenses/by-nc-sa/3.0/	ELIJAH	http://specimage.osu.edu/getImageInfo.html?image_id=92906	2016-12-19T13:00:14Z
urn:lsid:biosci.ohio-state.edu:osuc_occurrences:OSUC__550261	http://bioguid.osu.edu/osuc_occurrence_images/92907	StillImage	Photograph	en	Image for occurrence record OSUC 550261	http://osuc.osu.edu/spm_images/OSUC 550261/92907_compress.jpg	image/jpeg	scutellar-axillar complex, dorsolateral view	Scanning electron microscopy (SEM)		Copyright 2016		CC-BY-NC-SA	http://creativecommons.org/licenses/by-nc-sa/3.0/	ELIJAH	http://specimage.osu.edu/getImageInfo.html?image_id=92907	2016-12-19T13:00:14Z
urn:lsid:biosci.ohio-state.edu:osuc_occurrences:OSUC__550261	http://bioguid.osu.edu/osuc_occurrence_images/92908	StillImage	Photograph	en	Image for occurrence record OSUC 550261	http://osuc.osu.edu/spm_images/OSUC 550261/92908_compress.jpg	image/jpeg	metasoma, dorsolateral view	Scanning electron microscopy (SEM)		Copyright 2016		CC-BY-NC-SA	http://creativecommons.org/licenses/by-nc-sa/3.0/	ELIJAH	http://specimage.osu.edu/getImageInfo.html?image_id=92908	2016-12-19T13:00:14Z
urn:lsid:biosci.ohio-state.edu:osuc_occurrences:OSUC__550261	http://bioguid.osu.edu/osuc_occurrence_images/92909	StillImage	Photograph	en	Image for occurrence record OSUC 550261	http://osuc.osu.edu/spm_images/OSUC 550261/92909_compress.jpg	image/jpeg	T4, dorsolateral view	Scanning electron microscopy (SEM)		Copyright 2016		CC-BY-NC-SA	http://creativecommons.org/licenses/by-nc-sa/3.0/	ELIJAH	http://specimage.osu.edu/getImageInfo.html?image_id=92909	2016-12-19T13:00:14Z
urn:lsid:biosci.ohio-state.edu:osuc_occurrences:OSUC__550261	http://bioguid.osu.edu/osuc_occurrence_images/92910	StillImage	Photograph	en	Image for occurrence record OSUC 550261	http://osuc.osu.edu/spm_images/OSUC 550261/92910_compress.jpg	image/jpeg	head, posterolateral view	Scanning electron microscopy (SEM)		Copyright 2016		CC-BY-NC-SA	http://creativecommons.org/licenses/by-nc-sa/3.0/	ELIJAH	http://specimage.osu.edu/getImageInfo.html?image_id=92910	2016-12-19T13:00:14Z
urn:lsid:biosci.ohio-state.edu:osuc_occurrences:OSUC__550261	http://bioguid.osu.edu/osuc_occurrence_images/92911	StillImage	Photograph	en	Image for occurrence record OSUC 550261	http://osuc.osu.edu/spm_images/OSUC 550261/92911_compress.jpg	image/jpeg	mouthparts, posterolateral view	Scanning electron microscopy (SEM)		Copyright 2016		CC-BY-NC-SA	http://creativecommons.org/licenses/by-nc-sa/3.0/	ELIJAH	http://specimage.osu.edu/getImageInfo.html?image_id=92911	2016-12-19T13:00:14Z
urn:lsid:biosci.ohio-state.edu:osuc_occurrences:OSUC__550261	http://bioguid.osu.edu/osuc_occurrence_images/92912	StillImage	Photograph	en	Image for occurrence record OSUC 550261	http://osuc.osu.edu/spm_images/OSUC 550261/92912_compress.jpg	image/jpeg	mouthparts, posterolateral view	Scanning electron microscopy (SEM)		Copyright 2016		CC-BY-NC-SA	http://creativecommons.org/licenses/by-nc-sa/3.0/	ELIJAH	http://specimage.osu.edu/getImageInfo.html?image_id=92912	2016-12-19T13:00:14Z
urn:lsid:biosci.ohio-state.edu:osuc_occurrences:OSUC__550261	http://bioguid.osu.edu/osuc_occurrence_images/92913	StillImage	Photograph	en	Image for occurrence record OSUC 550261	http://osuc.osu.edu/spm_images/OSUC 550261/92913_compress.jpg	image/jpeg	mesosoma, anterolateral view	Scanning electron microscopy (SEM)		Copyright 2016		CC-BY-NC-SA	http://creativecommons.org/licenses/by-nc-sa/3.0/	ELIJAH	http://specimage.osu.edu/getImageInfo.html?image_id=92913	2016-12-19T13:00:14Z
urn:lsid:biosci.ohio-state.edu:osuc_occurrences:OSUC__550261	http://bioguid.osu.edu/osuc_occurrence_images/92914	StillImage	Photograph	en	Image for occurrence record OSUC 550261	http://osuc.osu.edu/spm_images/OSUC 550261/92914_compress.jpg	image/jpeg	mesosoma, posterolateral view	Scanning electron microscopy (SEM)		Copyright 2016		CC-BY-NC-SA	http://creativecommons.org/licenses/by-nc-sa/3.0/	ELIJAH	http://specimage.osu.edu/getImageInfo.html?image_id=92914	2016-12-19T13:00:14Z
urn:lsid:biosci.ohio-state.edu:osuc_occurrences:OSUC__550261	http://bioguid.osu.edu/osuc_occurrence_images/92915	StillImage	Photograph	en	Image for occurrence record OSUC 550261	http://osuc.osu.edu/spm_images/OSUC 550261/92915_compress.jpg	image/jpeg	head, anterolateral view	Scanning electron microscopy (SEM)		Copyright 2016		CC-BY-NC-SA	http://creativecommons.org/licenses/by-nc-sa/3.0/	ELIJAH	http://specimage.osu.edu/getImageInfo.html?image_id=92915	2016-12-19T13:00:14Z
urn:lsid:biosci.ohio-state.edu:osuc_occurrences:OSUC__550261	http://bioguid.osu.edu/osuc_occurrence_images/92895	StillImage	Photograph	en	Image for occurrence record OSUC 550261	http://osuc.osu.edu/spm_images/OSUC 550261/92895_compress.jpg	image/jpeg	S5, ventrolateral view	Scanning electron microscopy (SEM)		Copyright 2016		CC-BY-NC-SA	http://creativecommons.org/licenses/by-nc-sa/3.0/	ELIJAH	http://specimage.osu.edu/getImageInfo.html?image_id=92895	2016-12-19T13:00:14Z
urn:lsid:biosci.ohio-state.edu:osuc_occurrences:OSUC__550261	http://bioguid.osu.edu/osuc_occurrence_images/92900	StillImage	Photograph	en	Image for occurrence record OSUC 550261	http://osuc.osu.edu/spm_images/OSUC 550261/92900_compress.jpg	image/jpeg	mandibles, anterior view	Scanning electron microscopy (SEM)		Copyright 2016		CC-BY-NC-SA	http://creativecommons.org/licenses/by-nc-sa/3.0/	ELIJAH	http://specimage.osu.edu/getImageInfo.html?image_id=92900	2016-12-19T13:00:14Z
urn:lsid:biosci.ohio-state.edu:osuc_occurrences:OSUC__550261	http://bioguid.osu.edu/osuc_occurrence_images/92902	StillImage	Photograph	en	Image for occurrence record OSUC 550261	http://osuc.osu.edu/spm_images/OSUC 550261/92902_compress.jpg	image/jpeg	antenna, ventral view	Scanning electron microscopy (SEM)		Copyright 2016		CC-BY-NC-SA	http://creativecommons.org/licenses/by-nc-sa/3.0/	ELIJAH	http://specimage.osu.edu/getImageInfo.html?image_id=92902	2016-12-19T13:00:14Z
urn:lsid:biosci.ohio-state.edu:osuc_occurrences:OSUC__550261	http://bioguid.osu.edu/osuc_occurrence_images/92916	StillImage	Photograph	en	Image for occurrence record OSUC 550261	http://osuc.osu.edu/spm_images/OSUC 550261/92916_compress.jpg	image/jpeg	metasoma, lateral view	Scanning electron microscopy (SEM)		Copyright 2016		CC-BY-NC-SA	http://creativecommons.org/licenses/by-nc-sa/3.0/	ELIJAH	http://specimage.osu.edu/getImageInfo.html?image_id=92916	2016-12-19T13:00:14Z
urn:lsid:biosci.ohio-state.edu:osuc_occurrences:OSUC__550261	http://bioguid.osu.edu/osuc_occurrence_images/92917	StillImage	Photograph	en	Image for occurrence record OSUC 550261	http://osuc.osu.edu/spm_images/OSUC 550261/92917_compress.jpg	image/jpeg	metasoma, ventrolateral view	Scanning electron microscopy (SEM)		Copyright 2016		CC-BY-NC-SA	http://creativecommons.org/licenses/by-nc-sa/3.0/	ELIJAH	http://specimage.osu.edu/getImageInfo.html?image_id=92917	2016-12-19T13:00:14Z
urn:lsid:biosci.ohio-state.edu:osuc_occurrences:OSUC__550034	http://bioguid.osu.edu/osuc_occurrence_images/92633	StillImage	Photograph	en	Image for occurrence record OSUC 550034	http://osuc.osu.edu/spm_images/OSUC 550034/92633_compress.jpg	image/jpeg	habitus, dorsal view	AutoMontage extended-focus imaging		Copyright Katherine Nesheim 2016	Katherine Nesheim	CC-BY-NC-SA	http://creativecommons.org/licenses/by-nc-sa/3.0/	knesheim	http://specimage.osu.edu/getImageInfo.html?image_id=92633	2016-12-19T13:04:05Z
urn:lsid:biosci.ohio-state.edu:osuc_occurrences:OSUC__550034	http://bioguid.osu.edu/osuc_occurrence_images/92635	StillImage	Photograph	en	Image for occurrence record OSUC 550034	http://osuc.osu.edu/spm_images/OSUC 550034/92635_compress.jpg	image/jpeg	head, anterodorsal view	AutoMontage extended-focus imaging		Copyright Katherine Nesheim 2016	Katherine Nesheim	CC-BY-NC-SA	http://creativecommons.org/licenses/by-nc-sa/3.0/	knesheim	http://specimage.osu.edu/getImageInfo.html?image_id=92635	2016-12-19T13:04:05Z
urn:lsid:biosci.ohio-state.edu:osuc_occurrences:OSUC__550034	http://bioguid.osu.edu/osuc_occurrence_images/92637	StillImage	Photograph	en	Image for occurrence record OSUC 550034	http://osuc.osu.edu/spm_images/OSUC 550034/92637_compress.jpg	image/jpeg	mesosoma, lateral view	AutoMontage extended-focus imaging		Copyright Katherine Nesheim 2016	Katherine Nesheim	CC-BY-NC-SA	http://creativecommons.org/licenses/by-nc-sa/3.0/	knesheim	http://specimage.osu.edu/getImageInfo.html?image_id=92637	2016-12-19T13:04:05Z
urn:lsid:biosci.ohio-state.edu:osuc_occurrences:OSUC__550034	http://bioguid.osu.edu/osuc_occurrence_images/92638	StillImage	Photograph	en	Image for occurrence record OSUC 550034	http://osuc.osu.edu/spm_images/OSUC 550034/92638_compress.jpg	image/jpeg	habitus, lateral view	AutoMontage extended-focus imaging		Copyright Katherine Nesheim 2016	Katherine Nesheim	CC-BY-NC-SA	http://creativecommons.org/licenses/by-nc-sa/3.0/	knesheim	http://specimage.osu.edu/getImageInfo.html?image_id=92638	2016-12-19T13:04:05Z
urn:lsid:biosci.ohio-state.edu:osuc_occurrences:OSUC__550034	http://bioguid.osu.edu/osuc_occurrence_images/92634	StillImage	Photograph	en	Image for occurrence record OSUC 550034	http://osuc.osu.edu/spm_images/OSUC 550034/92634_compress.jpg	image/jpeg	head, frontal view	AutoMontage extended-focus imaging		Copyright Katherine Nesheim 2016	Katherine Nesheim	CC-BY-NC-SA	http://creativecommons.org/licenses/by-nc-sa/3.0/	knesheim	http://specimage.osu.edu/getImageInfo.html?image_id=92634	2016-12-19T13:04:05Z
urn:lsid:biosci.ohio-state.edu:osuc_occurrences:OSUC__550034	http://bioguid.osu.edu/osuc_occurrence_images/92636	StillImage	Photograph	en	Image for occurrence record OSUC 550034	http://osuc.osu.edu/spm_images/OSUC 550034/92636_compress.jpg	image/jpeg	mesosoma, dorsal view	AutoMontage extended-focus imaging		Copyright Katherine Nesheim 2016	Katherine Nesheim	CC-BY-NC-SA	http://creativecommons.org/licenses/by-nc-sa/3.0/	knesheim	http://specimage.osu.edu/getImageInfo.html?image_id=92636	2016-12-19T13:04:05Z
urn:lsid:biosci.ohio-state.edu:osuc_occurrences:OSUC__550202	http://bioguid.osu.edu/osuc_occurrence_images/92658	StillImage	Photograph	en	Image for occurrence record OSUC 550202	http://osuc.osu.edu/spm_images/OSUC 550202/92658_compress.jpg	image/jpeg	habitus, lateral view	AutoMontage extended-focus imaging		Copyright Katherine Nesheim 2016	Katherine Nesheim	CC-BY-NC-SA	http://creativecommons.org/licenses/by-nc-sa/3.0/	knesheim	http://specimage.osu.edu/getImageInfo.html?image_id=92658	2016-12-19T13:00:55Z
urn:lsid:biosci.ohio-state.edu:osuc_occurrences:OSUC__550202	http://bioguid.osu.edu/osuc_occurrence_images/92661	StillImage	Photograph	en	Image for occurrence record OSUC 550202	http://osuc.osu.edu/spm_images/OSUC 550202/92661_compress.jpg	image/jpeg	head, frontal view	AutoMontage extended-focus imaging		Copyright Katherine Nesheim 2016	Katherine Nesheim	CC-BY-NC-SA	http://creativecommons.org/licenses/by-nc-sa/3.0/	knesheim	http://specimage.osu.edu/getImageInfo.html?image_id=92661	2016-12-19T13:00:55Z
urn:lsid:biosci.ohio-state.edu:osuc_occurrences:OSUC__550202	http://bioguid.osu.edu/osuc_occurrence_images/92662	StillImage	Photograph	en	Image for occurrence record OSUC 550202	http://osuc.osu.edu/spm_images/OSUC 550202/92662_compress.jpg	image/jpeg	head, anteroventral view	AutoMontage extended-focus imaging		Copyright Katherine Nesheim 2016	Katherine Nesheim	CC-BY-NC-SA	http://creativecommons.org/licenses/by-nc-sa/3.0/	knesheim	http://specimage.osu.edu/getImageInfo.html?image_id=92662	2016-12-19T13:00:55Z
urn:lsid:biosci.ohio-state.edu:osuc_occurrences:OSUC__550202	http://bioguid.osu.edu/osuc_occurrence_images/92657	StillImage	Photograph	en	Image for occurrence record OSUC 550202	http://osuc.osu.edu/spm_images/OSUC 550202/92657_compress.jpg	image/jpeg	habitus, dorsal view	AutoMontage extended-focus imaging		Copyright Katherine Nesheim 2016	Katherine Nesheim	CC-BY-NC-SA	http://creativecommons.org/licenses/by-nc-sa/3.0/	knesheim	http://specimage.osu.edu/getImageInfo.html?image_id=92657	2016-12-19T13:00:55Z
urn:lsid:biosci.ohio-state.edu:osuc_occurrences:OSUC__550202	http://bioguid.osu.edu/osuc_occurrence_images/92659	StillImage	Photograph	en	Image for occurrence record OSUC 550202	http://osuc.osu.edu/spm_images/OSUC 550202/92659_compress.jpg	image/jpeg	mesosoma, lateral view	AutoMontage extended-focus imaging		Copyright Katherine Nesheim 2016	Katherine Nesheim	CC-BY-NC-SA	http://creativecommons.org/licenses/by-nc-sa/3.0/	knesheim	http://specimage.osu.edu/getImageInfo.html?image_id=92659	2016-12-19T13:00:55Z
urn:lsid:biosci.ohio-state.edu:osuc_occurrences:OSUC__550202	http://bioguid.osu.edu/osuc_occurrence_images/92660	StillImage	Photograph	en	Image for occurrence record OSUC 550202	http://osuc.osu.edu/spm_images/OSUC 550202/92660_compress.jpg	image/jpeg	mesosoma, dorsal view	AutoMontage extended-focus imaging		Copyright Katherine Nesheim 2016	Katherine Nesheim	CC-BY-NC-SA	http://creativecommons.org/licenses/by-nc-sa/3.0/	knesheim	http://specimage.osu.edu/getImageInfo.html?image_id=92660	2016-12-19T13:00:55Z
urn:lsid:biosci.ohio-state.edu:osuc_occurrences:OSUC__149410	http://bioguid.osu.edu/osuc_occurrence_images/92711	StillImage	Photograph	en	Image for occurrence record OSUC 149410	http://osuc.osu.edu/spm_images/OSUC 149410/92711_compress.jpg	image/jpeg	habitus, lateral view	AutoMontage extended-focus imaging		Copyright Katherine Nesheim 2016	Katherine Nesheim	CC-BY-NC-SA	http://creativecommons.org/licenses/by-nc-sa/3.0/	knesheim	http://specimage.osu.edu/getImageInfo.html?image_id=92711	2016-12-19T12:59:04Z
urn:lsid:biosci.ohio-state.edu:osuc_occurrences:OSUC__149410	http://bioguid.osu.edu/osuc_occurrence_images/92707	StillImage	Photograph	en	Image for occurrence record OSUC 149410	http://osuc.osu.edu/spm_images/OSUC 149410/92707_compress.jpg	image/jpeg	habitus, dorsal view	AutoMontage extended-focus imaging		Copyright Katherine Nesheim 2016	Katherine Nesheim	CC-BY-NC-SA	http://creativecommons.org/licenses/by-nc-sa/3.0/	knesheim	http://specimage.osu.edu/getImageInfo.html?image_id=92707	2016-12-19T12:59:04Z
urn:lsid:biosci.ohio-state.edu:osuc_occurrences:OSUC__149410	http://bioguid.osu.edu/osuc_occurrence_images/92709	StillImage	Photograph	en	Image for occurrence record OSUC 149410	http://osuc.osu.edu/spm_images/OSUC 149410/92709_compress.jpg	image/jpeg	mesosoma, dorsal view	AutoMontage extended-focus imaging		Copyright Katherine Nesheim 2016	Katherine Nesheim	CC-BY-NC-SA	http://creativecommons.org/licenses/by-nc-sa/3.0/	knesheim	http://specimage.osu.edu/getImageInfo.html?image_id=92709	2016-12-19T12:59:04Z
urn:lsid:biosci.ohio-state.edu:osuc_occurrences:OSUC__149410	http://bioguid.osu.edu/osuc_occurrence_images/92712	StillImage	Photograph	en	Image for occurrence record OSUC 149410	http://osuc.osu.edu/spm_images/OSUC 149410/92712_compress.jpg	image/jpeg	mesoscutellum, lateral view	AutoMontage extended-focus imaging		Copyright Katherine Nesheim 2016	Katherine Nesheim	CC-BY-NC-SA	http://creativecommons.org/licenses/by-nc-sa/3.0/	knesheim	http://specimage.osu.edu/getImageInfo.html?image_id=92712	2016-12-19T12:59:04Z
urn:lsid:biosci.ohio-state.edu:osuc_occurrences:OSUC__149410	http://bioguid.osu.edu/osuc_occurrence_images/92708	StillImage	Photograph	en	Image for occurrence record OSUC 149410	http://osuc.osu.edu/spm_images/OSUC 149410/92708_compress.jpg	image/jpeg	head, frontal view	AutoMontage extended-focus imaging		Copyright Katherine Nesheim 2016	Katherine Nesheim	CC-BY-NC-SA	http://creativecommons.org/licenses/by-nc-sa/3.0/	knesheim	http://specimage.osu.edu/getImageInfo.html?image_id=92708	2016-12-19T12:59:04Z
urn:lsid:biosci.ohio-state.edu:osuc_occurrences:OSUC__149410	http://bioguid.osu.edu/osuc_occurrence_images/92710	StillImage	Photograph	en	Image for occurrence record OSUC 149410	http://osuc.osu.edu/spm_images/OSUC 149410/92710_compress.jpg	image/jpeg	mesosoma, lateral view	AutoMontage extended-focus imaging		Copyright Katherine Nesheim 2016	Katherine Nesheim	CC-BY-NC-SA	http://creativecommons.org/licenses/by-nc-sa/3.0/	knesheim	http://specimage.osu.edu/getImageInfo.html?image_id=92710	2016-12-19T12:59:04Z
urn:lsid:biosci.ohio-state.edu:osuc_occurrences:OSUC__151126	http://bioguid.osu.edu/osuc_occurrence_images/92682	StillImage	Photograph	en	Image for occurrence record OSUC 151126	http://osuc.osu.edu/spm_images/OSUC 151126/92682_compress.jpg	image/jpeg	habitus, dorsal view	AutoMontage extended-focus imaging		Copyright Katherine Nesheim 2016	Katherine Nesheim	CC-BY-NC-SA	http://creativecommons.org/licenses/by-nc-sa/3.0/	knesheim	http://specimage.osu.edu/getImageInfo.html?image_id=92682	2016-12-19T12:59:44Z
urn:lsid:biosci.ohio-state.edu:osuc_occurrences:OSUC__151126	http://bioguid.osu.edu/osuc_occurrence_images/92683	StillImage	Photograph	en	Image for occurrence record OSUC 151126	http://osuc.osu.edu/spm_images/OSUC 151126/92683_compress.jpg	image/jpeg	head, frontal view	AutoMontage extended-focus imaging		Copyright Katherine Nesheim 2016	Katherine Nesheim	CC-BY-NC-SA	http://creativecommons.org/licenses/by-nc-sa/3.0/	knesheim	http://specimage.osu.edu/getImageInfo.html?image_id=92683	2016-12-19T12:59:44Z
urn:lsid:biosci.ohio-state.edu:osuc_occurrences:OSUC__151126	http://bioguid.osu.edu/osuc_occurrence_images/92684	StillImage	Photograph	en	Image for occurrence record OSUC 151126	http://osuc.osu.edu/spm_images/OSUC 151126/92684_compress.jpg	image/jpeg	mesosoma, dorsal view	AutoMontage extended-focus imaging		Copyright Katherine Nesheim 2016	Katherine Nesheim	CC-BY-NC-SA	http://creativecommons.org/licenses/by-nc-sa/3.0/	knesheim	http://specimage.osu.edu/getImageInfo.html?image_id=92684	2016-12-19T12:59:44Z
urn:lsid:biosci.ohio-state.edu:osuc_occurrences:OSUC__151126	http://bioguid.osu.edu/osuc_occurrence_images/92685	StillImage	Photograph	en	Image for occurrence record OSUC 151126	http://osuc.osu.edu/spm_images/OSUC 151126/92685_compress.jpg	image/jpeg	mesosoma, lateral view	AutoMontage extended-focus imaging		Copyright Katherine Nesheim 2016	Katherine Nesheim	CC-BY-NC-SA	http://creativecommons.org/licenses/by-nc-sa/3.0/	knesheim	http://specimage.osu.edu/getImageInfo.html?image_id=92685	2016-12-19T12:59:44Z
urn:lsid:biosci.ohio-state.edu:osuc_occurrences:OSUC__151126	http://bioguid.osu.edu/osuc_occurrence_images/92686	StillImage	Photograph	en	Image for occurrence record OSUC 151126	http://osuc.osu.edu/spm_images/OSUC 151126/92686_compress.jpg	image/jpeg	habitus, lateral view	AutoMontage extended-focus imaging		Copyright Katherine Nesheim 2016	Katherine Nesheim	CC-BY-NC-SA	http://creativecommons.org/licenses/by-nc-sa/3.0/	knesheim	http://specimage.osu.edu/getImageInfo.html?image_id=92686	2016-12-19T12:59:44Z
urn:lsid:biosci.ohio-state.edu:osuc_occurrences:OSUC__151126	http://bioguid.osu.edu/osuc_occurrence_images/92687	StillImage	Photograph	en	Image for occurrence record OSUC 151126	http://osuc.osu.edu/spm_images/OSUC 151126/92687_compress.jpg	image/jpeg	T2, dorsal view	AutoMontage extended-focus imaging		Copyright Katherine Nesheim 2016	Katherine Nesheim	CC-BY-NC-SA	http://creativecommons.org/licenses/by-nc-sa/3.0/	knesheim	http://specimage.osu.edu/getImageInfo.html?image_id=92687	2016-12-19T12:59:44Z
urn:lsid:biosci.ohio-state.edu:osuc_occurrences:OSUC__550066	http://bioguid.osu.edu/osuc_occurrence_images/92688	StillImage	Photograph	en	Image for occurrence record OSUC 550066	http://osuc.osu.edu/spm_images/OSUC 550066/92688_compress.jpg	image/jpeg	T2, anterolateral view	AutoMontage extended-focus imaging		Copyright Katherine Nesheim 2016	Katherine Nesheim	CC-BY-NC-SA	http://creativecommons.org/licenses/by-nc-sa/3.0/	knesheim	http://specimage.osu.edu/getImageInfo.html?image_id=92688	2016-12-19T12:59:57Z
urn:lsid:biosci.ohio-state.edu:osuc_occurrences:OSUC__550066	http://bioguid.osu.edu/osuc_occurrence_images/92690	StillImage	Photograph	en	Image for occurrence record OSUC 550066	http://osuc.osu.edu/spm_images/OSUC 550066/92690_compress.jpg	image/jpeg	head, frontal view	AutoMontage extended-focus imaging		Copyright Katherine Nesheim 2016	Katherine Nesheim	CC-BY-NC-SA	http://creativecommons.org/licenses/by-nc-sa/3.0/	knesheim	http://specimage.osu.edu/getImageInfo.html?image_id=92690	2016-12-19T12:59:57Z
urn:lsid:biosci.ohio-state.edu:osuc_occurrences:OSUC__550066	http://bioguid.osu.edu/osuc_occurrence_images/92692	StillImage	Photograph	en	Image for occurrence record OSUC 550066	http://osuc.osu.edu/spm_images/OSUC 550066/92692_compress.jpg	image/jpeg	mesosoma, lateral view	AutoMontage extended-focus imaging		Copyright Katherine Nesheim 2016	Katherine Nesheim	CC-BY-NC-SA	http://creativecommons.org/licenses/by-nc-sa/3.0/	knesheim	http://specimage.osu.edu/getImageInfo.html?image_id=92692	2016-12-19T12:59:57Z
urn:lsid:biosci.ohio-state.edu:osuc_occurrences:OSUC__550066	http://bioguid.osu.edu/osuc_occurrence_images/92689	StillImage	Photograph	en	Image for occurrence record OSUC 550066	http://osuc.osu.edu/spm_images/OSUC 550066/92689_compress.jpg	image/jpeg	habitus, dorsal view	AutoMontage extended-focus imaging		Copyright Katherine Nesheim 2016	Katherine Nesheim	CC-BY-NC-SA	http://creativecommons.org/licenses/by-nc-sa/3.0/	knesheim	http://specimage.osu.edu/getImageInfo.html?image_id=92689	2016-12-19T12:59:57Z
urn:lsid:biosci.ohio-state.edu:osuc_occurrences:OSUC__550066	http://bioguid.osu.edu/osuc_occurrence_images/92691	StillImage	Photograph	en	Image for occurrence record OSUC 550066	http://osuc.osu.edu/spm_images/OSUC 550066/92691_compress.jpg	image/jpeg	mesosoma, dorsal view	AutoMontage extended-focus imaging		Copyright Katherine Nesheim 2016	Katherine Nesheim	CC-BY-NC-SA	http://creativecommons.org/licenses/by-nc-sa/3.0/	knesheim	http://specimage.osu.edu/getImageInfo.html?image_id=92691	2016-12-19T12:59:57Z
urn:lsid:biosci.ohio-state.edu:osuc_occurrences:OSUC__550066	http://bioguid.osu.edu/osuc_occurrence_images/92693	StillImage	Photograph	en	Image for occurrence record OSUC 550066	http://osuc.osu.edu/spm_images/OSUC 550066/92693_compress.jpg	image/jpeg	habitus, lateral view	AutoMontage extended-focus imaging		Copyright Katherine Nesheim 2016	Katherine Nesheim	CC-BY-NC-SA	http://creativecommons.org/licenses/by-nc-sa/3.0/	knesheim	http://specimage.osu.edu/getImageInfo.html?image_id=92693	2016-12-19T12:59:57Z
urn:lsid:biosci.ohio-state.edu:osuc_occurrences:OSUC__322906	http://bioguid.osu.edu/osuc_occurrence_images/92622	StillImage	Photograph	en	Image for occurrence record OSUC 322906	http://osuc.osu.edu/spm_images/OSUC 322906/92622_compress.jpg	image/jpeg	habitus, lateral view	AutoMontage extended-focus imaging		Copyright Katherine Nesheim 2016	Katherine Nesheim	CC-BY-NC-SA	http://creativecommons.org/licenses/by-nc-sa/3.0/	knesheim	http://specimage.osu.edu/getImageInfo.html?image_id=92622	2016-12-19T13:02:04Z
urn:lsid:biosci.ohio-state.edu:osuc_occurrences:OSUC__322906	http://bioguid.osu.edu/osuc_occurrence_images/92626	StillImage	Photograph	en	Image for occurrence record OSUC 322906	http://osuc.osu.edu/spm_images/OSUC 322906/92626_compress.jpg	image/jpeg	mesosoma, lateral view	AutoMontage extended-focus imaging		Copyright Katherine Nesheim 2016	Katherine Nesheim	CC-BY-NC-SA	http://creativecommons.org/licenses/by-nc-sa/3.0/	knesheim	http://specimage.osu.edu/getImageInfo.html?image_id=92626	2016-12-19T13:02:04Z
urn:lsid:biosci.ohio-state.edu:osuc_occurrences:OSUC__322906	http://bioguid.osu.edu/osuc_occurrence_images/92623	StillImage	Photograph	en	Image for occurrence record OSUC 322906	http://osuc.osu.edu/spm_images/OSUC 322906/92623_compress.jpg	image/jpeg	head, frontal view	AutoMontage extended-focus imaging		Copyright Katherine Nesheim 2016	Katherine Nesheim	CC-BY-NC-SA	http://creativecommons.org/licenses/by-nc-sa/3.0/	knesheim	http://specimage.osu.edu/getImageInfo.html?image_id=92623	2016-12-19T13:02:04Z
urn:lsid:biosci.ohio-state.edu:osuc_occurrences:OSUC__322906	http://bioguid.osu.edu/osuc_occurrence_images/92621	StillImage	Photograph	en	Image for occurrence record OSUC 322906	http://osuc.osu.edu/spm_images/OSUC 322906/92621_compress.jpg	image/jpeg	habitus, dorsal view	AutoMontage extended-focus imaging		Copyright Katherine Nesheim 2016	Katherine Nesheim	CC-BY-NC-SA	http://creativecommons.org/licenses/by-nc-sa/3.0/	knesheim	http://specimage.osu.edu/getImageInfo.html?image_id=92621	2016-12-19T13:02:04Z
urn:lsid:biosci.ohio-state.edu:osuc_occurrences:OSUC__322906	http://bioguid.osu.edu/osuc_occurrence_images/92624	StillImage	Photograph	en	Image for occurrence record OSUC 322906	http://osuc.osu.edu/spm_images/OSUC 322906/92624_compress.jpg	image/jpeg	head, anterodorsal view	AutoMontage extended-focus imaging		Copyright Katherine Nesheim 2016	Katherine Nesheim	CC-BY-NC-SA	http://creativecommons.org/licenses/by-nc-sa/3.0/	knesheim	http://specimage.osu.edu/getImageInfo.html?image_id=92624	2016-12-19T13:02:04Z
urn:lsid:biosci.ohio-state.edu:osuc_occurrences:OSUC__322906	http://bioguid.osu.edu/osuc_occurrence_images/92625	StillImage	Photograph	en	Image for occurrence record OSUC 322906	http://osuc.osu.edu/spm_images/OSUC 322906/92625_compress.jpg	image/jpeg	mesosoma, dorsal view	AutoMontage extended-focus imaging		Copyright Katherine Nesheim 2016	Katherine Nesheim	CC-BY-NC-SA	http://creativecommons.org/licenses/by-nc-sa/3.0/	knesheim	http://specimage.osu.edu/getImageInfo.html?image_id=92625	2016-12-19T13:02:04Z
urn:lsid:biosci.ohio-state.edu:osuc_occurrences:OSUC__149413	http://bioguid.osu.edu/osuc_occurrence_images/92613	StillImage	Photograph	en	Image for occurrence record OSUC 149413	http://osuc.osu.edu/spm_images/OSUC 149413/92613_compress.jpg	image/jpeg	head, frontal view	AutoMontage extended-focus imaging		Copyright Katherine Nesheim 2016	Katherine Nesheim	CC-BY-NC-SA	http://creativecommons.org/licenses/by-nc-sa/3.0/	knesheim	http://specimage.osu.edu/getImageInfo.html?image_id=92613	2016-12-19T13:02:16Z
urn:lsid:biosci.ohio-state.edu:osuc_occurrences:OSUC__149413	http://bioguid.osu.edu/osuc_occurrence_images/92616	StillImage	Photograph	en	Image for occurrence record OSUC 149413	http://osuc.osu.edu/spm_images/OSUC 149413/92616_compress.jpg	image/jpeg	habitus, lateral view	AutoMontage extended-focus imaging		Copyright Katherine Nesheim 2016	Katherine Nesheim	CC-BY-NC-SA	http://creativecommons.org/licenses/by-nc-sa/3.0/	knesheim	http://specimage.osu.edu/getImageInfo.html?image_id=92616	2016-12-19T13:02:16Z
urn:lsid:biosci.ohio-state.edu:osuc_occurrences:OSUC__149413	http://bioguid.osu.edu/osuc_occurrence_images/92614	StillImage	Photograph	en	Image for occurrence record OSUC 149413	http://osuc.osu.edu/spm_images/OSUC 149413/92614_compress.jpg	image/jpeg	mesosoma, dorsal view	AutoMontage extended-focus imaging		Copyright Katherine Nesheim 2016	Katherine Nesheim	CC-BY-NC-SA	http://creativecommons.org/licenses/by-nc-sa/3.0/	knesheim	http://specimage.osu.edu/getImageInfo.html?image_id=92614	2016-12-19T13:02:16Z
urn:lsid:biosci.ohio-state.edu:osuc_occurrences:OSUC__149413	http://bioguid.osu.edu/osuc_occurrence_images/92612	StillImage	Photograph	en	Image for occurrence record OSUC 149413	http://osuc.osu.edu/spm_images/OSUC 149413/92612_compress.jpg	image/jpeg	habitus, dorsal view	AutoMontage extended-focus imaging		Copyright Katherine Nesheim 2016	Katherine Nesheim	CC-BY-NC-SA	http://creativecommons.org/licenses/by-nc-sa/3.0/	knesheim	http://specimage.osu.edu/getImageInfo.html?image_id=92612	2016-12-19T13:02:16Z
urn:lsid:biosci.ohio-state.edu:osuc_occurrences:OSUC__149413	http://bioguid.osu.edu/osuc_occurrence_images/92615	StillImage	Photograph	en	Image for occurrence record OSUC 149413	http://osuc.osu.edu/spm_images/OSUC 149413/92615_compress.jpg	image/jpeg	mesosoma, lateral view	AutoMontage extended-focus imaging		Copyright Katherine Nesheim 2016	Katherine Nesheim	CC-BY-NC-SA	http://creativecommons.org/licenses/by-nc-sa/3.0/	knesheim	http://specimage.osu.edu/getImageInfo.html?image_id=92615	2016-12-19T13:02:16Z
urn:lsid:biosci.ohio-state.edu:osuc_occurrences:OSUC__149413	http://bioguid.osu.edu/osuc_occurrence_images/92620	StillImage	Photograph	en	Image for occurrence record OSUC 149413	http://osuc.osu.edu/spm_images/OSUC 149413/92620_compress.jpg	image/jpeg	T2, dorsal view	AutoMontage extended-focus imaging		Copyright Katherine Nesheim 2016	Katherine Nesheim	CC-BY-NC-SA	http://creativecommons.org/licenses/by-nc-sa/3.0/	knesheim	http://specimage.osu.edu/getImageInfo.html?image_id=92620	2016-12-19T13:02:16Z
